# Supplementary material for: Transcriptomic Profiling Reveals Discrete Poststroke Dementia Neuronal and Gliovascular Signatures
Source: Transl Stroke Res. 2022 May 31;14(3):383–96. doi: 10.1007/s12975-022-01038-z (PMC10160172; doi:10.1007/s12975-022-01038-z)
Supplement: Supplementary file 5 — Supplementary file5 (XLSX 778 kb) Supplementary Table 4_ Full microarray DEG list [file 12975_2022_1038_MOESM5_ESM.xlsx]

## Sheet: (Neuron) PSD vs Control
Transcriptomic profiling reveals discrete post-stroke dementia neuronal and gliovascular signatures
Translational Stroke Research
Rachel Waller, Yoshiki Hase, Julie E. Simpson, Paul R. Heath, Matthew Wyles, Rajesh N. Kalaria, Stephen B. Wharton
Corresponding author affiliation: Sheffield Institute for Translational Neuroscience, University of Sheffield, Sheffield, S10 2HQ, UK.
Corresponding author email: R.Waller@sheffield.ac.uk
1265 Genes
Neurons (PSD vs Control)
ID	PSD Avg (log2)	Control Avg (log2)	Fold Change	P-val	FDR P-val	Gene Symbol	Description	Group
TC0300013047.hg.1	4.61	6.36	-3.36	1.75e-05	0.3744	ZBBX	zinc finger, B-box domain containing	Multiple_Complex
TC1900011103.hg.1	6.29	5.56	1.65	0.0002	0.8186	TULP2	tubby like protein 2	Multiple_Complex
TCUn_GL000218v100006433.hg.1	5.77	5.01	1.7	0.0003	0.8186	LOC389834; AL354822.1	ankyrin repeat domain 57 pseudogene	Multiple_Complex
TC1700009888.hg.1	5.42	6.14	-1.65	0.0003	0.8186	CENPV	centromere protein V	Multiple_Complex
TC2000008985.hg.1	7.82	6.91	1.89	0.0006	0.8186	RBM39	RNA binding motif protein 39	Multiple_Complex
TC0500010731.hg.1	4.36	5.51	-2.21	0.0006	0.8186	ARL15	ADP-ribosylation factor like GTPase 15	Multiple_Complex
TC1200010927.hg.1	9.53	11.35	-3.53	0.0006	0.8186	ATP5B	ATP synthase, H+ transporting, mitochondrial F1 complex, beta polypeptide	Multiple_Complex
TC0100011397.hg.1	3.72	3.08	1.56	0.0006	0.8186	C4BPB	complement component 4 binding protein, beta	Multiple_Complex
TC1800007895.hg.1	7.54	8.19	-1.57	0.0008	0.8186	METTL4	methyltransferase like 4	Multiple_Complex
TC1600008134.hg.1	5.13	6.07	-1.91	0.0009	0.8186	CA7	carbonic anhydrase VII	Coding
TC0X00008054.hg.1	4.72	6.12	-2.64	0.0009	0.8186	RNF128	ring finger protein 128, E3 ubiquitin protein ligase	Multiple_Complex
TC1700012383.hg.1	6.65	7.99	-2.54	0.0009	0.8186	OMG	oligodendrocyte myelin glycoprotein	Multiple_Complex
TC0100014562.hg.1	5.26	6.26	-2.01	0.001	0.8186	LRRC40	leucine rich repeat containing 40	Multiple_Complex
TC0200016530.hg.1	7.31	8.05	-1.67	0.001	0.8186	PLEKHB2	pleckstrin homology domain containing, family B (evectins) member 2	Multiple_Complex
TC1700007671.hg.1	5.58	4.75	1.78	0.001	0.8186	C17orf78	chromosome 17 open reading frame 78	Coding
TC1300007052.hg.1	6.49	6.35	1.1	0.0011	0.8186	GTF2F2	general transcription factor IIF subunit 2	Multiple_Complex
TC0200013913.hg.1	4.62	3.8	1.76	0.0011	0.8186	IL1A	interleukin 1 alpha	Coding
TC1000008182.hg.1	9.27	8.77	1.42	0.0011	0.8186	ZMIZ1	zinc finger, MIZ-type containing 1	Multiple_Complex
TC0600013523.hg.1	9.34	8.61	1.66	0.0012	0.8186	PPIL4	peptidylprolyl isomerase (cyclophilin)-like 4	Multiple_Complex
TC0700011165.hg.1	4.04	3.49	1.46	0.0012	0.8186	PHKG1	phosphorylase kinase, gamma 1 (muscle)	Multiple_Complex
TC0400008994.hg.1	4.69	4.11	1.5	0.0012	0.8186	PRSS48	protease, serine, 48	Coding
TC0200009065.hg.1	8.26	7.32	1.92	0.0012	0.8186	DBI	diazepam binding inhibitor (GABA receptor modulator, acyl-CoA binding protein)	Multiple_Complex
TC1700012093.hg.1	8.88	8.17	1.64	0.0013	0.8186	FASN	fatty acid synthase	Multiple_Complex
TC1900008691.hg.1	5.43	6.09	-1.58	0.0014	0.8186	ZNF766; MIR643	zinc finger protein 766; microRNA 643	Multiple_Complex
TC2000007117.hg.1	7.92	6.61	2.48	0.0014	0.8186	ASXL1	additional sex combs like transcriptional regulator 1	Multiple_Complex
TSUnmapped00000670.hg.1	5.44	6.38	-1.92	0.0016	0.8186	ZNF780A	zinc finger protein 780A	Coding
TC0500013204.hg.1	14.27	13.37	1.86	0.0016	0.8186	CAST	calpastatin	Multiple_Complex
TC1700009861.hg.1	6.45	8.21	-3.37	0.0017	0.8186	TVP23C; CDRT4; TVP23C-CDRT4	trans-golgi network vesicle protein 23 homolog C (S. cerevisiae); CMT1A duplicated region transcript 4; TVP23C-CDRT4 readthrough	Multiple_Complex
TC0700013349.hg.1	6.2	5.27	1.91	0.0018	0.8186	GHRHR	growth hormone releasing hormone receptor	NonCoding
TC2200008001.hg.1	9.78	9.11	1.59	0.0018	0.8186	TXNRD2	thioredoxin reductase 2	Multiple_Complex
TC1000007619.hg.1	6.72	7.81	-2.13	0.0019	0.8186	ASAH2B	N-acylsphingosine amidohydrolase (non-lysosomal ceramidase) 2B	Multiple_Complex
TC1900008078.hg.1	4.11	3.52	1.5	0.0019	0.8186	LGALS14	lectin, galactoside-binding, soluble, 14	Coding
TC0800007127.hg.1	5.22	7	-3.43	0.0019	0.8186	ELP3	elongator acetyltransferase complex subunit 3	Multiple_Complex
TC1700007189.hg.1	4.31	4.77	-1.38	0.002	0.8186	ALDH3A2	aldehyde dehydrogenase 3 family, member A2	Multiple_Complex
TC2200008888.hg.1	4.51	4.18	1.25	0.002	0.8186	A4GALT	alpha 1,4-galactosyltransferase	Multiple_Complex
TC0700010463.hg.1	7.57	6.54	2.04	0.0021	0.8186	IGF2BP3	insulin-like growth factor 2 mRNA binding protein 3	Multiple_Complex
TC0800007114.hg.1	6.59	5.58	2.02	0.0021	0.8186	SCARA3	scavenger receptor class A, member 3	Multiple_Complex
TC0300011048.hg.1	9.82	10.46	-1.55	0.0022	0.8186	QRICH1	glutamine-rich 1	Multiple_Complex
TSUnmapped00000527.hg.1	6.57	5.45	2.18	0.0022	0.8186	LRIG1		Coding
TC0400007245.hg.1	7.29	6.63	1.58	0.0022	0.8186	TBC1D1	TBC1 (tre-2/USP6, BUB2, cdc16) domain family, member 1	Multiple_Complex
TC2000009954.hg.1	6.32	5.77	1.46	0.0023	0.8186	ZGPAT; LIME1	zinc finger, CCCH-type with G-patch domain; Lck interacting transmembrane adaptor 1	Multiple_Complex
TC1200007209.hg.1	5.08	4.03	2.07	0.0023	0.8186	DDX11	Zhang2013 ALT_ACCEPTOR, ALT_DONOR, coding, INTERNAL, intronic best transcript NM_030653	NonCoding
TC1300009637.hg.1	4.96	4.36	1.51	0.0023	0.8186	GGACT	gamma-glutamylamine cyclotransferase	Multiple_Complex
TC0200015019.hg.1	5.05	6.09	-2.06	0.0024	0.8186	KIAA1715	KIAA1715	Multiple_Complex
TC1400007562.hg.1	9.3	11.01	-3.28	0.0024	0.8186	SRSF5	serine/arginine-rich splicing factor 5	Multiple_Complex
TC1700012250.hg.1	4.16	3.61	1.46	0.0025	0.8186	ERBB2	erb-b2 receptor tyrosine kinase 2	NonCoding
TC0X00008911.hg.1	3.38	3.91	-1.44	0.0026	0.8186	P2RY8	purinergic receptor P2Y, G-protein coupled, 8	Multiple_Complex
TC0Y00006887.hg.1	3.38	3.91	-1.44	0.0026	0.8186	P2RY8	Homo sapiens purinergic receptor P2Y, G-protein coupled, 8 (P2RY8), mRNA.; purinergic receptor P2Y, G-protein coupled, 8 [Source:HGNC Symbol;Acc:HGNC:15524]; Homo sapiens purinergic receptor P2Y, G-protein coupled, 8, mRNA (cDNA clone MGC:50878 IMAGE:5787268), complete cds.	Multiple_Complex
TC0800008324.hg.1	6.71	5.52	2.28	0.0026	0.8186	MATN2	matrilin 2	Multiple_Complex
TC0100016091.hg.1	5.6	5.05	1.47	0.0026	0.8186	OR10J3	olfactory receptor, family 10, subfamily J, member 3	Coding
TSUnmapped00000311.hg.1	5	5.73	-1.67	0.0027	0.8186	ZNF780A	zinc finger protein 780A	Coding
TC0100013629.hg.1	6.47	7.91	-2.7	0.0027	0.8186	YARS	tyrosyl-tRNA synthetase	Multiple_Complex
TC2000007937.hg.1	12.2	11.32	1.84	0.0027	0.8186	PHACTR3	Transcript Identified by AceView, Entrez Gene ID(s) 116154	Unassigned
TC2100007465.hg.1	5.13	3.97	2.23	0.0027	0.8186	PCNT	pericentrin	Multiple_Complex
TC0100014392.hg.1	5.3	5.89	-1.51	0.0028	0.8186	TM2D1	TM2 domain containing 1	Multiple_Complex
TC2000006559.hg.1	8.92	8.06	1.81	0.0028	0.8186	CDC25B	cell division cycle 25B	Multiple_Complex
TC0100013969.hg.1	7.02	8.29	-2.4	0.0029	0.8186	ERI3; ERI3-IT1	ERI1 exoribonuclease family member 3; ERI3 intronic transcript 1	Multiple_Complex
TC1700007319.hg.1	7.05	8.29	-2.35	0.0029	0.8186	WSB1	WD repeat and SOCS box containing 1	Multiple_Complex
TC0800012256.hg.1	5.38	4.75	1.54	0.0029	0.8186	CLN8	ceroid-lipofuscinosis, neuronal 8	Multiple_Complex
TC0100010060.hg.1	10.18	9.36	1.77	0.0031	0.8186	RPS27	ribosomal protein S27	Multiple_Complex
TC0100014228.hg.1	5.54	6.26	-1.65	0.0032	0.8186	LRP8	LDL receptor related protein 8	Multiple_Complex
TC0200014728.hg.1	7.19	5.83	2.57	0.0032	0.8186	LY75-CD302; CD302; LY75	LY75-CD302 readthrough; CD302 molecule; lymphocyte antigen 75	Multiple_Complex
TC0700008252.hg.1	5.6	6.52	-1.89	0.0032	0.8186	CROT	carnitine O-octanoyltransferase	Multiple_Complex
TC0600013361.hg.1	6.18	7.01	-1.77	0.0032	0.8186	CITED2	Cbp/p300-interacting transactivator, with Glu/Asp rich carboxy-terminal domain, 2	Coding
TC0200007825.hg.1	7.47	8.35	-1.84	0.0032	0.8186	CEP68	centrosomal protein 68kDa	Multiple_Complex
TC1100010410.hg.1	4.58	5.38	-1.73	0.0032	0.8186	BDNF	brain-derived neurotrophic factor	Multiple_Complex
TC0100016694.hg.1	4.65	3.82	1.78	0.0033	0.8186	IVNS1ABP	influenza virus NS1A binding protein	Multiple_Complex
TSUnmapped00000449.hg.1	4.96	4.16	1.74	0.0034	0.8186	DGKD	diacylglycerol kinase, delta 130kDa	Coding
TC0600007250.hg.1	3.57	3	1.49	0.0034	0.8186	SLC17A4	solute carrier family 17, member 4	Coding
TC1000009684.hg.1	7.51	8.2	-1.61	0.0034	0.8186	GDI2	GDP dissociation inhibitor 2	Multiple_Complex
TC0100007303.hg.1	5.61	6.56	-1.93	0.0034	0.8186	KDM1A; MIR3115	lysine (K)-specific demethylase 1A; microRNA 3115	Multiple_Complex
TC1900011813.hg.1	7.21	6.45	1.69	0.0034	0.8186	ZNF548	zinc finger protein 548	Multiple_Complex
TC1600008799.hg.1	10.83	9.66	2.24	0.0035	0.8186	BANP	BTG3 associated nuclear protein	Multiple_Complex
TC1200010926.hg.1	8.88	8.15	1.66	0.0035	0.8186	BAZ2A	bromodomain adjacent to zinc finger domain 2A	Multiple_Complex
TSUnmapped00000027.hg.1	6.05	5.5	1.47	0.0035	0.8186	MLXIP	MLX interacting protein	Coding
TC1200008675.hg.1	8.03	7.45	1.49	0.0038	0.8186	TXNRD1	thioredoxin reductase 1	Multiple_Complex
TC1400008689.hg.1	3.82	4.44	-1.54	0.0038	0.8186	PSMB5	proteasome subunit beta 5	Multiple_Complex
TC1600011495.hg.1	10.89	9.81	2.12	0.0039	0.8186	GPRC5B	G protein-coupled receptor, class C, group 5, member B	NonCoding
TC1200010250.hg.1	5.79	6.71	-1.9	0.004	0.8186	ERGIC2	ERGIC and golgi 2	Multiple_Complex
TC0700010796.hg.1	7.56	8.73	-2.24	0.0041	0.8186	VPS41	vacuolar protein sorting 41 homolog (S. cerevisiae)	Multiple_Complex
TC0100012008.hg.1	5.67	5.2	1.39	0.0041	0.8186	KCNK1	Transcript Identified by AceView, Entrez Gene ID(s) 3775	Unassigned
TC1900007125.hg.1	6.09	6.92	-1.78	0.0041	0.8186	NACC1	nucleus accumbens associated 1, BEN and BTB (POZ) domain containing	Multiple_Complex
TC2000009957.hg.1	9.28	8.36	1.89	0.0042	0.8186	LINC00266-1	long intergenic non-protein coding RNA 266-1	Multiple_Complex
TC0X00010895.hg.1	5.87	6.98	-2.15	0.0042	0.8186	ZNF75D	zinc finger protein 75D	Multiple_Complex
TC1900009546.hg.1	5.15	4.51	1.56	0.0043	0.8186	PRAM1	PML-RARA regulated adaptor molecule 1	Multiple_Complex
TC1200007992.hg.1	8.25	6.94	2.48	0.0044	0.8186	SRGAP1	SLIT-ROBO Rho GTPase activating protein 1	Multiple_Complex
TC0500010999.hg.1	7.96	9.32	-2.57	0.0045	0.8186	TAF9; AK6	TAF9 RNA polymerase II, TATA box binding protein (TBP)-associated factor, 32kDa; adenylate kinase 6	Multiple_Complex
TC2200008495.hg.1	5.43	4.74	1.62	0.0045	0.8186	C22orf24	chromosome 22 open reading frame 24	Multiple_Complex
TC0300007711.hg.1	9.6	10.93	-2.52	0.0045	0.8186	SLC25A26	solute carrier family 25 (S-adenosylmethionine carrier), member 26	Multiple_Complex
TC1900011697.hg.1	5.44	6.49	-2.07	0.0045	0.8186	ZNF730	zinc finger protein 730	Multiple_Complex
TC1700007383.hg.1	12.79	11.8	1.98	0.0046	0.8186	RPL23A; SNORD4B; SNORD42B; SNORD42A	ribosomal protein L23a; small nucleolar RNA, C/D box 4B; small nucleolar RNA, C/D box 42B; small nucleolar RNA, C/D box 42A	Multiple_Complex
TC0400012943.hg.1	4.17	3.44	1.65	0.0046	0.8186	C4orf36	chromosome 4 open reading frame 36	NonCoding
TC0200012031.hg.1	4.55	3.97	1.5	0.0047	0.8186	HADHA	Transcript Identified by AceView, Entrez Gene ID(s) 3030	Unassigned
TC1200012764.hg.1	7.92	9.04	-2.18	0.0048	0.8186	PRH1; TAS2R14; PRR4	proline-rich protein HaeIII subfamily 1; taste receptor, type 2, member 14; proline rich 4 (lacrimal)	Multiple_Complex
TSUnmapped00000620.hg.1	5.26	4.65	1.53	0.0048	0.8186	LRIG1		NonCoding
TC0500009610.hg.1	6.22	7.32	-2.14	0.0049	0.8186	NSD1	nuclear receptor binding SET domain protein 1	Multiple_Complex
TC0600011553.hg.1	5.06	5.61	-1.46	0.0049	0.8186	BAK1	BCL2-antagonist/killer 1	Multiple_Complex
TC0100017948.hg.1	3.71	4.68	-1.96	0.0049	0.8186	CHML	choroideremia-like (Rab escort protein 2)	Multiple_Complex
TC1600006645.hg.1	8.71	7.96	1.68	0.0049	0.8186	FLYWCH1	Transcript Identified by AceView, Entrez Gene ID(s) 84256	Unassigned
TSUnmapped00000681.hg.1	5.37	4.73	1.56	0.0049	0.8186	HMBS	hydroxymethylbilane synthase	Coding
TC0100013902.hg.1	4.69	3.91	1.72	0.0049	0.8186	SVBP	small vasohibin binding protein	Multiple_Complex
TC1800007360.hg.1	7.43	9.05	-3.07	0.0049	0.8186	RAB27B	RAB27B, member RAS oncogene family	Multiple_Complex
TC0X00011326.hg.1	6.51	7.27	-1.7	0.0049	0.8186	HPRT1	hypoxanthine phosphoribosyltransferase 1	Multiple_Complex
TC0100009112.hg.1	6.88	6.05	1.78	0.005	0.8186	LOC729970; RP4-639F20.1	hCG2028352-like; novel transcript	NonCoding
TC0200014790.hg.1	7.22	8.07	-1.8	0.005	0.8186	GRB14	growth factor receptor bound protein 14	Multiple_Complex
TC0100011940.hg.1	5.05	6.15	-2.14	0.005	0.8186	COG2	component of oligomeric golgi complex 2	Multiple_Complex
TC2200009328.hg.1	9.54	10.32	-1.73	0.005	0.8186	HPS4	Hermansky-Pudlak syndrome 4	Multiple_Complex
TC0X00007507.hg.1	3.9	4.31	-1.33	0.0051	0.8186	EFNB1	ephrin-B1	Multiple_Complex
TC1600007210.hg.1	5.58	5.5	1.06	0.0051	0.8186	HS3ST2	heparan sulfate (glucosamine) 3-O-sulfotransferase 2	Multiple_Complex
TC0600007825.hg.1	5.43	7.06	-3.08	0.0052	0.8186	MAPK14	mitogen-activated protein kinase 14	Multiple_Complex
TC1700009730.hg.1	7.44	5.75	3.25	0.0052	0.8186	RCVRN	recoverin	Multiple_Complex
TC1900011261.hg.1	5.41	5.05	1.28	0.0052	0.8186	SIGLEC6	sialic acid binding Ig-like lectin 6	Multiple_Complex
TC0700006980.hg.1	8.34	7.29	2.06	0.0052	0.8186	CBX3	chromobox homolog 3	Multiple_Complex
TC0100015350.hg.1	4.11	3.54	1.49	0.0052	0.8186	AMPD1	adenosine monophosphate deaminase 1	Multiple_Complex
TC0200010728.hg.1	5.98	6.86	-1.84	0.0053	0.8186	XRCC5	X-ray repair complementing defective repair in Chinese hamster cells 5 (double-strand-break rejoining)	Multiple_Complex
TC0700008141.hg.1	6.34	5.29	2.08	0.0053	0.8186	PTPN12	protein tyrosine phosphatase, non-receptor type 12	Multiple_Complex
TC1500007174.hg.1	5.5	6.38	-1.84	0.0054	0.8186	EID1	EP300 interacting inhibitor of differentiation 1	Multiple_Complex
TC0100009341.hg.1	5.82	6.21	-1.31	0.0054	0.8186	KIAA1324	KIAA1324	Multiple_Complex
TC0300013865.hg.1	5.42	4.91	1.43	0.0054	0.8186	SEC22A	SEC22 homolog A, vesicle trafficking protein	Multiple_Complex
TC1600008193.hg.1	5.32	5.71	-1.31	0.0055	0.8186	PRMT7	protein arginine methyltransferase 7	Multiple_Complex
TC0100011485.hg.1	4.28	5.03	-1.68	0.0055	0.8186	RCOR3	REST corepressor 3	Multiple_Complex
TC1100006719.hg.1	5.52	5.06	1.37	0.0056	0.8186	OR52W1	olfactory receptor, family 52, subfamily W, member 1	Coding
TC1400007490.hg.1	5.73	5.02	1.64	0.0056	0.8186	FAM71D	family with sequence similarity 71, member D	Multiple_Complex
TC1800008121.hg.1	7.21	6.71	1.42	0.0057	0.8186	SPIRE1	spire-type actin nucleation factor 1	Multiple_Complex
TC0300009701.hg.1	5.9	6.81	-1.88	0.0057	0.8186	PSMD2	proteasome 26S subunit, non-ATPase 2	Multiple_Complex
TC0800010502.hg.1	13.17	12.42	1.67	0.0057	0.8186	RPS20; SNORD54	ribosomal protein S20; small nucleolar RNA, C/D box 54	Multiple_Complex
TC1900009393.hg.1	6.39	5.66	1.66	0.0058	0.8186	SAFB2	scaffold attachment factor B2	Multiple_Complex
TC1600008925.hg.1	6.2	5.93	1.21	0.0058	0.8186	RHBDF1	rhomboid 5 homolog 1 (Drosophila)	Multiple_Complex
TC1700006575.hg.1	4.64	4.2	1.36	0.0058	0.8186	OR1E3	olfactory receptor, family 1, subfamily E, member 3 (gene/pseudogene)	Pseudogene
TC0100015788.hg.1	6.2	5.49	1.65	0.0058	0.8186	POGZ	Transcript Identified by AceView, Entrez Gene ID(s) 23126	Unassigned
TC0200009829.hg.1	4.45	5.48	-2.04	0.0058	0.8186	GCA	grancalcin, EF-hand calcium binding protein	Multiple_Complex
TC1100010207.hg.1	7.01	6.37	1.56	0.0059	0.8186	SOX6; MIR6073	SRY box 6; microRNA 6073	Multiple_Complex
TC1900008433.hg.1	6.32	5.88	1.36	0.006	0.8186	GLTSCR2; SNORD23	glioma tumor suppressor candidate region gene 2; small nucleolar RNA, C/D box 23	Multiple_Complex
TC1100008994.hg.1	9.55	12.14	-5.99	0.006	0.8186	C11orf87	chromosome 11 open reading frame 87	Multiple_Complex
TC0500011520.hg.1	4.27	3.5	1.7	0.006	0.8186	ERAP1	Transcript Identified by AceView, Entrez Gene ID(s) 51752	Unassigned
TC0Y00006433.hg.1	3.89	3.09	1.75	0.006	0.8186	PLCXD1	phosphatidylinositol-specific phospholipase C, X domain containing 1	Multiple_Complex
TC0700007198.hg.1	8.96	7.8	2.22	0.006	0.8186	ANLN	anillin actin binding protein	Multiple_Complex
TC0800007653.hg.1	5.67	6.51	-1.79	0.006	0.8186	MRPL15	mitochondrial ribosomal protein L15	Coding
TC0100007542.hg.1	6.24	5.93	1.24	0.0062	0.8186	SMPDL3B	sphingomyelin phosphodiesterase, acid-like 3B	Multiple_Complex
TSUnmapped00000054.hg.1	6.69	7.49	-1.74	0.0063	0.8186	ZNF780B	zinc finger protein 780B	Coding
TSUnmapped00000177.hg.1	6.69	7.49	-1.74	0.0063	0.8186	ZNF780B	zinc finger protein 780B	Coding
TC0400011932.hg.1	7.89	7.36	1.44	0.0063	0.8186	ELF2	E74-like factor 2 (ets domain transcription factor)	Multiple_Complex
TC0300009632.hg.1	11.33	10.21	2.17	0.0063	0.8186	SOX2	SRY box 2	Coding
TC0700011876.hg.1	9.07	9.95	-1.84	0.0063	0.8186	ASNS	asparagine synthetase (glutamine-hydrolyzing)	Multiple_Complex
TC0700011961.hg.1	5.84	5.56	1.21	0.0064	0.8186	GJC3	gap junction protein gamma 3	Coding
TC0700012276.hg.1	10.19	10.94	-1.68	0.0065	0.8186	DOCK4	dedicator of cytokinesis 4	Multiple_Complex
TC0100009324.hg.1	6.81	7.49	-1.6	0.0065	0.8186	FAM102B	family with sequence similarity 102, member B	Multiple_Complex
TC1700011465.hg.1	7.15	8.12	-1.95	0.0066	0.8186	LRRC37A3	leucine rich repeat containing 37, member A3	Multiple_Complex
TC0600007756.hg.1	5.29	6.38	-2.12	0.0066	0.8186	PACSIN1	protein kinase C and casein kinase substrate in neurons 1	Multiple_Complex
TC0500013059.hg.1	4.18	3.82	1.28	0.0066	0.8186	CBY3	chibby homolog 3 (Drosophila)	Coding
TC0800007367.hg.1	6.7	6.11	1.5	0.0067	0.8186	ADAM9	ADAM metallopeptidase domain 9	Multiple_Complex
TC0100018180.hg.1	4.82	4.44	1.3	0.0067	0.8186	CLCNKA	chloride channel, voltage-sensitive Ka	Multiple_Complex
TC0200012995.hg.1	4.24	4.72	-1.39	0.0067	0.8186	FAM136A	family with sequence similarity 136, member A	Multiple_Complex
TC0800008550.hg.1	8.9	10.03	-2.18	0.0067	0.8186	EBAG9	estrogen receptor binding site associated, antigen, 9	Multiple_Complex
TC1900012057.hg.1	5.75	6.44	-1.62	0.0068	0.8186	ZNF814	zinc finger protein 814	Multiple_Complex
TC2100008285.hg.1	5.96	5.07	1.86	0.0068	0.8186	CBS	cystathionine-beta-synthase	Multiple_Complex
TC2200009180.hg.1	8	7.35	1.56	0.0068	0.8186	RABL2B	RAB, member of RAS oncogene family-like 2B	Multiple_Complex
TC1200006730.hg.1	9.69	8.86	1.78	0.0068	0.8186	RIMKLB	ribosomal modification protein rimK-like family member B	Multiple_Complex
TC0100008637.hg.1	5.5	6.37	-1.84	0.0068	0.8186	TCTEX1D1	Tctex1 domain containing 1	Multiple_Complex
TC0700007610.hg.1	9.06	10.47	-2.65	0.0069	0.8186	LANCL2	LanC lantibiotic synthetase component C-like 2 (bacterial)	Multiple_Complex
TC0200016421.hg.1	11.4	12.71	-2.48	0.0069	0.8186	BRE	brain and reproductive organ-expressed (TNFRSF1A modulator)	Multiple_Complex
TC0100016437.hg.1	3.19	2.69	1.41	0.0069	0.8186	SLC9C2	solute carrier family 9, member C2 (putative)	Multiple_Complex
TC1000006796.hg.1	8.11	9.99	-3.69	0.007	0.8186	SEC61A2	Sec61 translocon alpha 2 subunit	Multiple_Complex
TC1700007704.hg.1	5.7	5.14	1.47	0.007	0.8186	ARHGAP23	Rho GTPase activating protein 23	Multiple_Complex
TC1900010789.hg.1	6.43	5.9	1.45	0.0071	0.8186	POU2F2	POU class 2 homeobox 2	Multiple_Complex
TC0200010658.hg.1	5.26	4.99	1.21	0.0072	0.8186	CPS1	carbamoyl-phosphate synthase 1	Multiple_Complex
TC0100011192.hg.1	8.62	9.22	-1.52	0.0073	0.8186	IPO9	importin 9	Multiple_Complex
TC1900007021.hg.1	4.97	4.31	1.59	0.0073	0.8186	TSPAN16	tetraspanin 16	Multiple_Complex
TC0100010571.hg.1	8.23	7.23	2	0.0073	0.8186	PRRX1	paired related homeobox 1	Multiple_Complex
TC0200010907.hg.1	6.44	7.91	-2.76	0.0074	0.8186	ACSL3	acyl-CoA synthetase long-chain family member 3	Multiple_Complex
TC0600010111.hg.1	6.97	8.11	-2.21	0.0075	0.8186	PACRG	PARK2 co-regulated	Multiple_Complex
TC0300013828.hg.1	15.32	14.42	1.86	0.0075	0.8186	RBM6	RNA binding motif protein 6	Multiple_Complex
TC0500008586.hg.1	6.13	5.09	2.05	0.0075	0.8186	ADAMTS19	ADAM metallopeptidase with thrombospondin type 1 motif 19	Multiple_Complex
TC0400007786.hg.1	4.24	4.89	-1.58	0.0076	0.8186	UTP3	UTP3, small subunit (SSU) processome component, homolog (S. cerevisiae)	Coding
TC0700009099.hg.1	6.97	6.26	1.63	0.0076	0.8186	NRF1	nuclear respiratory factor 1	Multiple_Complex
TC0100006565.hg.1	5.24	4.64	1.52	0.0076	0.8186	SKI	SKI proto-oncogene	Multiple_Complex
TC0300007523.hg.1	5.66	4.98	1.6	0.0076	0.8186	IL17RB	interleukin 17 receptor B	Multiple_Complex
TC1700006733.hg.1	6.25	6.98	-1.65	0.0077	0.8186	ELP5	elongator acetyltransferase complex subunit 5	Multiple_Complex
TC0200009959.hg.1	9.83	9.2	1.55	0.0077	0.8186	DYNC1I2	dynein, cytoplasmic 1, intermediate chain 2	Multiple_Complex
TC0300008152.hg.1	7.14	8.08	-1.92	0.0077	0.8186	TFG	TRK-fused gene	Multiple_Complex
TC2200007607.hg.1	6.57	7.37	-1.73	0.0079	0.8186	NUP50	nucleoporin 50kDa	Multiple_Complex
TC0X00009507.hg.1	4.94	4.55	1.3	0.0079	0.8186	CXorf36	chromosome X open reading frame 36	Multiple_Complex
TC1400008816.hg.1	6.99	5.64	2.55	0.008	0.8186	PRKD1	protein kinase D1	Multiple_Complex
TC0100010255.hg.1	5.06	4.15	1.88	0.008	0.8186	OR10J4	olfactory receptor, family 10, subfamily J, member 4 (gene/pseudogene) [Source:HGNC Symbol;Acc:HGNC:15408]	Pseudogene
TC1700008016.hg.1	6.88	5.89	1.99	0.008	0.8186	HIGD1B	HIG1 hypoxia inducible domain family, member 1B	Multiple_Complex
TC0300008766.hg.1	9.78	10.85	-2.11	0.0082	0.8186	COPG1	coatomer protein complex subunit gamma 1	Multiple_Complex
TC1900009511.hg.1	6.57	6.06	1.42	0.0082	0.8186	TIMM44	translocase of inner mitochondrial membrane 44 homolog (yeast)	Multiple_Complex
TC0300011423.hg.1	6.98	5.98	2.01	0.0082	0.8186	LRIG1	leucine-rich repeats and immunoglobulin-like domains 1	Multiple_Complex
TC2000008379.hg.1	4.32	6.11	-3.46	0.0082	0.8186	MKKS	McKusick-Kaufman syndrome	Multiple_Complex
TC0100013533.hg.1	4	3.57	1.35	0.0082	0.8186	MATN1	matrilin 1, cartilage matrix protein	Multiple_Complex
TC1100011030.hg.1	7.8	8.72	-1.89	0.0083	0.8186	DDB1	damage-specific DNA binding protein 1	Multiple_Complex
TC2100007968.hg.1	5.53	5.09	1.36	0.0084	0.8186	C21orf62	chromosome 21 open reading frame 62	Multiple_Complex
TC0800011710.hg.1	5.31	6.07	-1.69	0.0084	0.8186	TATDN1; MIR6844	TatD DNase domain containing 1; microRNA 6844	Multiple_Complex
TC1400010771.hg.1	5.28	5.79	-1.42	0.0084	0.8186	ANGEL1	angel homolog 1 (Drosophila)	Multiple_Complex
TC0700007859.hg.1	3.95	3.42	1.44	0.0084	0.8186	TYW1	tRNA-yW synthesizing protein 1 homolog (S. cerevisiae)	Multiple_Complex
TC1200009239.hg.1	7.49	6.87	1.54	0.0085	0.8186	KMT5A	lysine (K)-specific methyltransferase 5A	Multiple_Complex
TC2100007278.hg.1	9.82	8.99	1.77	0.0085	0.8186	PKNOX1	PBX/knotted 1 homeobox 1	Multiple_Complex
TC0400007026.hg.1	4.34	3.54	1.74	0.0085	0.8186	RP11-362J17.1; PACRGL	novel transcript, antisense to KCNIP4; Transcript Identified by AceView, Entrez Gene ID(s) 133015	NonCoding
TC1400008488.hg.1	3.97	4.43	-1.38	0.0086	0.8186	TMEM121	transmembrane protein 121	Multiple_Complex
TC1100009242.hg.1	6.46	7.35	-1.86	0.0086	0.8186	ABCG4	ATP binding cassette subfamily G member 4	Multiple_Complex
TC1600009422.hg.1	6.08	6.5	-1.34	0.0086	0.8186	GSPT1	G1 to S phase transition 1	Multiple_Complex
TC0700011530.hg.1	6.03	6.25	-1.17	0.0086	0.8186	WBSCR16	Williams-Beuren syndrome chromosome region 16	Multiple_Complex
TC1100012834.hg.1	6.34	7.13	-1.72	0.0087	0.8186	ADAMTS8	ADAM metallopeptidase with thrombospondin type 1 motif 8	Multiple_Complex
TC0700013067.hg.1	6.05	5.85	1.15	0.0087	0.8186	SMARCD3	SWI/SNF related, matrix associated, actin dependent regulator of chromatin, subfamily d, member 3	Multiple_Complex
TC0100009475.hg.1	7.93	7.22	1.63	0.0087	0.8186	MAGI3	Jeck2013 ALT_ACCEPTOR, ALT_DONOR, coding, INTERNAL, intronic best transcript NM_152900	Multiple_Complex
TC0400009791.hg.1	6.45	6.01	1.35	0.0088	0.8186	NOP14	NOP14 nucleolar protein	Multiple_Complex
TC0400009462.hg.1	4.66	4.1	1.47	0.0088	0.8186	ING2	inhibitor of growth family member 2	Coding
TC0X00010030.hg.1	3.53	3.19	1.26	0.0089	0.8186	RPS4X	Zhang2013 ALT_ACCEPTOR, ALT_DONOR, coding, INTERNAL, intronic best transcript NM_001007	NonCoding
TC0400010904.hg.1	7.72	6.91	1.76	0.0089	0.8186	YTHDC1	YTH domain containing 1	Multiple_Complex
TC1700008014.hg.1	5.14	5.77	-1.55	0.0089	0.8186	ADAM11	ADAM metallopeptidase domain 11	Multiple_Complex
TC1800008578.hg.1	7.64	8.42	-1.72	0.009	0.8186	EPG5	ectopic P-granules autophagy protein 5 homolog (C. elegans)	Multiple_Complex
TC0100016678.hg.1	5.67	4.58	2.13	0.009	0.8186	FAM129A	family with sequence similarity 129, member A	Multiple_Complex
TC1600011545.hg.1	6.35	5.97	1.3	0.009	0.8186	PLLP	plasmolipin	NonCoding
TC1500009845.hg.1	5.93	7.58	-3.15	0.0091	0.8186	AAGAB	alpha- and gamma-adaptin binding protein	Multiple_Complex
TC0X00007999.hg.1	7.57	8.48	-1.88	0.0091	0.8186	BEX4	brain expressed X-linked 4	Multiple_Complex
TC1300006794.hg.1	4.22	3.68	1.46	0.0091	0.8186	RXFP2	relaxin/insulin-like family peptide receptor 2	Coding
TC1100007779.hg.1	3.99	3.56	1.35	0.0092	0.8186	MS4A15	membrane-spanning 4-domains, subfamily A, member 15	Multiple_Complex
TC1300010030.hg.1	15.09	14.09	2	0.0092	0.8186	N4BP2L2	NEDD4 binding protein 2-like 2	Multiple_Complex
TC1900008840.hg.1	8.59	8.05	1.46	0.0093	0.8186	RPS9	ribosomal protein S9	Multiple_Complex
TC1600011341.hg.1	7.44	8.36	-1.88	0.0094	0.8186	ZNF174	zinc finger protein 174	Multiple_Complex
TC1000011017.hg.1	5.16	4.22	1.93	0.0094	0.8186	CFAP70	cilia and flagella associated protein 70	Multiple_Complex
TC0900011217.hg.1	6.27	7.26	-1.98	0.0094	0.8186	PTBP3	polypyrimidine tract binding protein 3	Multiple_Complex
TC1500007072.hg.1	4.88	4.42	1.38	0.0094	0.8186	PDIA3	protein disulfide isomerase family A member 3	Multiple_Complex
TC1200009420.hg.1	7.71	6.38	2.51	0.0095	0.8186	ADGRD1	adhesion G protein-coupled receptor D1	Multiple_Complex
TC1700007599.hg.1	9.83	10.69	-1.81	0.0095	0.8186	AP2B1	adaptor-related protein complex 2, beta 1 subunit	Multiple_Complex
TC0100013205.hg.1	10.08	9.41	1.59	0.0095	0.8186	ECE1	endothelin converting enzyme 1	Multiple_Complex
TSUnmapped00000327.hg.1	8.66	9.16	-1.42	0.0095	0.8186	HYOU1	hypoxia up-regulated 1	Coding
TC0900007437.hg.1	5.86	4.97	1.85	0.0095	0.8186	FOXD4L4	forkhead box D4-like 4	Coding
TC1400009777.hg.1	7.77	7.13	1.55	0.0095	0.8186	POMT2	protein-O-mannosyltransferase 2	Multiple_Complex
TC0400011650.hg.1	5.66	4.99	1.59	0.0096	0.8186	ARSJ	arylsulfatase family, member J	Multiple_Complex
TC0700009696.hg.1	8.39	9.04	-1.57	0.0097	0.8186	CHPF2; MIR671	chondroitin polymerizing factor 2; microRNA 671	Multiple_Complex
TC1300009740.hg.1	6.14	7.51	-2.59	0.0097	0.8186	LIG4	ligase IV, DNA, ATP-dependent	Coding
TC1700007344.hg.1	8.26	10.35	-4.27	0.0097	0.8186	NLK	nemo-like kinase	Multiple_Complex
TC0100012675.hg.1	6.81	7.43	-1.54	0.0097	0.8186	ACOT7	acyl-CoA thioesterase 7	Multiple_Complex
TC0100018338.hg.1	9.59	8.82	1.71	0.0097	0.8186	NAV1	neuron navigator 1	Multiple_Complex
TC1600007965.hg.1	7.97	6.61	2.55	0.0097	0.8186	MT1F	metallothionein 1F	Multiple_Complex
TC1100007657.hg.1	4.21	3.43	1.71	0.0098	0.8186	OR5AK2	olfactory receptor, family 5, subfamily AK, member 2	Coding
TC1800007734.hg.1	10.56	9.99	1.49	0.0098	0.8186	ZNF236	zinc finger protein 236	Multiple_Complex
TC0200016545.hg.1	4.29	3.66	1.56	0.0098	0.8186	RIF1	replication timing regulatory factor 1	NonCoding
TC0300008563.hg.1	7.75	8.2	-1.37	0.0098	0.8186	DIRC2	disrupted in renal carcinoma 2	Multiple_Complex
TSUnmapped00000246.hg.1	5.39	6.57	-2.25	0.0098	0.8186	CCDC84	coiled-coil domain containing 84	NonCoding
TC0800012166.hg.1	5.11	4.29	1.76	0.0099	0.8186	SCRIB	Zhang2013 ALT_ACCEPTOR, ALT_DONOR, coding, INTERNAL, intronic best transcript NM_182706	NonCoding
TC1200010109.hg.1	11.33	12.26	-1.9	0.01	0.8186	LDHB	lactate dehydrogenase B	Multiple_Complex
TC0800007431.hg.1	8.79	10.41	-3.07	0.01	0.8186	AP3M2	adaptor-related protein complex 3, mu 2 subunit	Multiple_Complex
TC1100007063.hg.1	4.98	6.15	-2.25	0.01	0.8186	ANO5	anoctamin 5	Multiple_Complex
TC0900011519.hg.1	7.81	9.1	-2.45	0.01	0.8186	PPP6C	protein phosphatase 6, catalytic subunit	Multiple_Complex
TSUnmapped00000255.hg.1	4.02	3.41	1.52	0.0102	0.8186	KIF15	kinesin family member 15	Coding
TC0900008318.hg.1	6.62	6.38	1.18	0.0102	0.8186	TMEM38B	transmembrane protein 38B	Multiple_Complex
TC0200010236.hg.1	8.28	9.06	-1.71	0.0102	0.8186	GULP1	GULP, engulfment adaptor PTB domain containing 1	Multiple_Complex
TC0100016363.hg.1	4.58	3.88	1.63	0.0102	0.8186	METTL18	methyltransferase like 18	Coding
TC1300009714.hg.1	10.65	8.96	3.23	0.0103	0.8186	ARGLU1	arginine and glutamate rich 1	Multiple_Complex
TSUnmapped00000228.hg.1	9.71	8.91	1.74	0.0103	0.8186	NDUFA10	NADH dehydrogenase (ubiquinone) 1 alpha subcomplex, 10, 42kDa	Coding
TC0200008261.hg.1	7.2	6.02	2.26	0.0103	0.8186	VAMP5	vesicle associated membrane protein 5	Multiple_Complex
TC0100009364.hg.1	9.07	7.67	2.64	0.0105	0.8186	CSF1	colony stimulating factor 1 (macrophage)	Multiple_Complex
TC0800009486.hg.1	5.59	4.4	2.28	0.0105	0.8186	DEFB107A; DEFB107B	defensin, beta 107A; defensin, beta 107B	Coding
TC0600009076.hg.1	5	5.86	-1.81	0.0106	0.8186	ARMC2	armadillo repeat containing 2	Multiple_Complex
TC2000009896.hg.1	5.55	6.13	-1.5	0.0106	0.8186	DTD1	D-tyrosyl-tRNA deacylase 1	Multiple_Complex
TC1400008058.hg.1	5.89	7.63	-3.35	0.0107	0.8186	PPP4R4	protein phosphatase 4, regulatory subunit 4	Multiple_Complex
TC1300008125.hg.1	6.46	6.02	1.35	0.0108	0.8186	LAMP1	lysosomal-associated membrane protein 1	Multiple_Complex
TC1400007221.hg.1	8.14	7.6	1.46	0.0108	0.8186	SOCS4	suppressor of cytokine signaling 4	Multiple_Complex
TC1000010744.hg.1	5.79	4.62	2.25	0.0108	0.8186	TMEM26	transmembrane protein 26	Multiple_Complex
TC0300013942.hg.1	6.14	5.46	1.6	0.0108	0.8186	MKRN2OS	MKRN2 opposite strand	NonCoding
TC0300009194.hg.1	3.98	3.17	1.75	0.0109	0.8186	SUCNR1	succinate receptor 1	Coding
TC0100017538.hg.1	6.36	5.81	1.47	0.0109	0.8186	ITPKB	Transcript Identified by AceView, Entrez Gene ID(s) 3707	Coding
TC1600007557.hg.1	6.32	6.55	-1.18	0.011	0.8186	ZNF267	zinc finger protein 267	Multiple_Complex
TC1400010719.hg.1	7.21	7.72	-1.43	0.0111	0.8186	JPH4	junctophilin 4	Multiple_Complex
TC1500010784.hg.1	7.14	7.56	-1.34	0.0111	0.8186	NGRN; TTLL13P	neugrin, neurite outgrowth associated; tubulin tyrosine ligase-like family member 13, pseudogene	Multiple_Complex
TC1000011713.hg.1	7.67	6.84	1.78	0.0111	0.8186	PCGF6	polycomb group ring finger 6	Multiple_Complex
TC0400007120.hg.1	7.92	6.56	2.57	0.0112	0.8186	RBPJ	recombination signal binding protein for immunoglobulin kappa J region	Multiple_Complex
TC0X00011397.hg.1	4.44	5.19	-1.69	0.0112	0.8186	FAM127C	family with sequence similarity 127, member C	Coding
TC0800011815.hg.1	8.27	9.69	-2.68	0.0113	0.8186	FAM49B	family with sequence similarity 49, member B	Multiple_Complex
TC1700011574.hg.1	6.83	5.78	2.07	0.0113	0.8186	ABCA8	ATP binding cassette subfamily A member 8	Multiple_Complex
TC0200013610.hg.1	5.14	5.71	-1.48	0.0113	0.8186	REV1	REV1, DNA directed polymerase	Multiple_Complex
TC0600006554.hg.1	4.7	4.35	1.28	0.0113	0.8186	FOXC1	forkhead box C1	Multiple_Complex
TC0X00009462.hg.1	7.24	7.94	-1.62	0.0114	0.8186	CASK	calcium/calmodulin-dependent serine protein kinase (MAGUK family)	Multiple_Complex
TC0700013619.hg.1	6.25	5.32	1.9	0.0114	0.8186	RBM28	RNA binding motif protein 28	Multiple_Complex
TC0X00011185.hg.1	7.46	7.19	1.21	0.0114	0.8186	MECP2	methyl-CpG binding protein 2	Multiple_Complex
TC0300007278.hg.1	5.25	4.73	1.43	0.0116	0.8186	NBEAL2	neurobeachin like 2	Multiple_Complex
TC1500008202.hg.1	4.25	4.93	-1.6	0.0116	0.8186	AGBL1	ATP/GTP binding protein-like 1	Multiple_Complex
TC1600011465.hg.1	12.02	10.9	2.18	0.0117	0.8186	ERVK13-1	endogenous retrovirus group K13, member 1	Multiple_Complex
TC1100006721.hg.1	4.71	4.46	1.19	0.0117	0.8186	CNGA4	cyclic nucleotide gated channel alpha 4	Coding
TC0700012224.hg.1	6.04	6.62	-1.5	0.0117	0.8186	LAMB1	laminin, beta 1	Multiple_Complex
TC1900007868.hg.1	4.55	4.29	1.19	0.0117	0.8186	HAUS5	HAUS augmin like complex subunit 5	Multiple_Complex
TC1700009565.hg.1	6.61	7.27	-1.59	0.0118	0.8186	DERL2	derlin 2	Multiple_Complex
TC0700012780.hg.1	12.7	11.93	1.71	0.0118	0.8186	HIPK2	homeodomain interacting protein kinase 2	Multiple_Complex
TC1400006890.hg.1	6.42	8.12	-3.26	0.0118	0.8186	SRP54	signal recognition particle 54kDa	Multiple_Complex
TC0600013001.hg.1	4.41	4	1.33	0.0118	0.8186	CEP85L	centrosomal protein 85kDa-like	Multiple_Complex
TC0800010382.hg.1	5.17	4.33	1.79	0.0119	0.8186	SNAI2	snail family zinc finger 2	Coding
TC0200016252.hg.1	7	6.47	1.44	0.0121	0.8186	HDAC4	histone deacetylase 4	Multiple_Complex
TC1500008511.hg.1	8.28	11.2	-7.55	0.0121	0.8186	LRRC28	leucine rich repeat containing 28	Multiple_Complex
TC0100015754.hg.1	6	6.46	-1.37	0.0121	0.8186	CTSK	cathepsin K	Multiple_Complex
TC1000008875.hg.1	6.49	5.7	1.72	0.0121	0.8186	ADD3	adducin 3 (gamma)	Multiple_Complex
TC0100008106.hg.1	3.99	3.61	1.3	0.0123	0.8186	BTBD19	BTB (POZ) domain containing 19	Multiple_Complex
TC0X00007200.hg.1	7.68	8.48	-1.74	0.0123	0.8186	SUV39H1	suppressor of variegation 3-9 homolog 1 (Drosophila)	Multiple_Complex
TC0200015838.hg.1	7.9	9.32	-2.67	0.0123	0.8186	FARSB	phenylalanyl-tRNA synthetase beta subunit	Multiple_Complex
TC1500010850.hg.1	6.45	5.64	1.75	0.0123	0.8186	DPH6	diphthamine biosynthesis 6	Multiple_Complex
TC0400006639.hg.1	6.93	8.18	-2.39	0.0124	0.8186	NSG1; D4S234E	neuron specific gene family member 1; Neuron-specific protein family member 1 [Source:UniProtKB/Swiss-Prot;Acc:P42857]	Multiple_Complex
TC0300011391.hg.1	7.95	5.14	6.99	0.0124	0.8186	ADAMTS9	ADAM metallopeptidase with thrombospondin type 1 motif 9	Multiple_Complex
TC0700007933.hg.1	7.31	6.44	1.82	0.0124	0.8186	WBSCR17	Memczak2013 ALT_ACCEPTOR, ALT_DONOR, coding, INTERNAL, intronic best transcript NM_022479	NonCoding
TC0600009353.hg.1	8.26	7.3	1.95	0.0125	0.8186	TPD52L1	tumor protein D52-like 1	Multiple_Complex
TC0700010075.hg.1	7.92	7.03	1.86	0.0125	0.8186	GNA12	guanine nucleotide binding protein (G protein) alpha 12	Multiple_Complex
TC0700013347.hg.1	7.01	6.21	1.74	0.0127	0.8186	AQP1	aquaporin 1 (Colton blood group)	Multiple_Complex
TC1500010463.hg.1	6.89	7.19	-1.23	0.0127	0.8186	PRC1	protein regulator of cytokinesis 1	Multiple_Complex
TC0200016747.hg.1	4.57	4.05	1.44	0.0127	0.8186	TTC21B	tetratricopeptide repeat domain 21B	Multiple_Complex
TC0300008782.hg.1	8.08	7.13	1.94	0.0128	0.8186	IFT122	intraflagellar transport 122	Multiple_Complex
TC1200009250.hg.1	7.33	8.03	-1.62	0.0128	0.8186	GTF2H3	general transcription factor IIH subunit 3	Multiple_Complex
TC1200007627.hg.1	4.74	3.57	2.25	0.0128	0.8186	HIGD1C	HIG1 hypoxia inducible domain family, member 1C	Coding
TC1600011351.hg.1	7.65	7.03	1.54	0.0128	0.8186	CARHSP1	Jeck2013 ANTISENSE, CDS, coding, INTERNAL, OVCODE, OVEXON best transcript NM_001042476	NonCoding
TC0100013126.hg.1	4.37	3.66	1.64	0.0129	0.8186	EMC1	ER membrane protein complex subunit 1	Multiple_Complex
TC1900008392.hg.1	5.5	4.85	1.58	0.0129	0.8186	FKRP	fukutin related protein	Multiple_Complex
TC0100014988.hg.1	6.42	5.49	1.91	0.0129	0.8186	F3	coagulation factor III (thromboplastin, tissue factor)	Multiple_Complex
TC0X00009569.hg.1	7.37	7.86	-1.4	0.0129	0.8186	ZNF41	zinc finger protein 41	Multiple_Complex
TC1700008378.hg.1	6.6	5.64	1.95	0.013	0.8186	MSI2	musashi RNA binding protein 2	Multiple_Complex
TC2200009195.hg.1	7.99	7.36	1.55	0.013	0.8186	AIFM3	apoptosis-inducing factor, mitochondrion-associated, 3	Multiple_Complex
TC1800006589.hg.1	12.76	13.42	-1.58	0.013	0.8186	PTPRM	protein tyrosine phosphatase, receptor type, M	Multiple_Complex
TC0600007687.hg.1	5.49	4.94	1.47	0.0132	0.8186	RING1	ring finger protein 1	Multiple_Complex
TC2000008242.hg.1	6.75	7.44	-1.62	0.0132	0.8186	RNF24	ring finger protein 24	Multiple_Complex
TC0100015155.hg.1	8.36	7.65	1.64	0.0132	0.8186	VAV3	vav 3 guanine nucleotide exchange factor	Multiple_Complex
TC0900007775.hg.1	6.87	7.44	-1.48	0.0133	0.8186	NAA35	N(alpha)-acetyltransferase 35, NatC auxiliary subunit	Multiple_Complex
TC1600007960.hg.1	8.15	7.49	1.58	0.0134	0.8186	MT1M	metallothionein 1M	Coding
TC1200010111.hg.1	9.21	8.08	2.19	0.0134	0.8186	ABCC9	ATP binding cassette subfamily C member 9	Coding
TC1900010301.hg.1	5.46	5.86	-1.32	0.0135	0.8186	C19orf12	chromosome 19 open reading frame 12	Multiple_Complex
TC0X00007539.hg.1	5.57	4.92	1.57	0.0135	0.8186	GDPD2	glycerophosphodiester phosphodiesterase domain containing 2	Multiple_Complex
TC0X00009007.hg.1	4.72	4.21	1.42	0.0135	0.8186	PUDP	pseudouridine 5-phosphatase	Multiple_Complex
TC0600013160.hg.1	3.34	3.69	-1.27	0.0136	0.8186	SAMD3	sterile alpha motif domain containing 3	Multiple_Complex
TC1200010812.hg.1	10.47	9.62	1.8	0.0137	0.8186	CALCOCO1	calcium binding and coiled-coil domain 1	Multiple_Complex
TC0100014060.hg.1	5.63	6.25	-1.54	0.0137	0.8186	ATPAF1	ATP synthase mitochondrial F1 complex assembly factor 1	Multiple_Complex
TC0300013068.hg.1	6.62	5.39	2.35	0.0137	0.8186	MECOM	MDS1 and EVI1 complex locus	Multiple_Complex
TC0900009711.hg.1	8.36	7.89	1.39	0.0137	0.8186	IFNE; MIR31HG	interferon, epsilon; MIR31 host gene	Multiple_Complex
TC0700013458.hg.1	6.47	6.21	1.2	0.0138	0.8186	HILPDA	hypoxia inducible lipid droplet-associated	Multiple_Complex
TC0200016588.hg.1	5.3	4.46	1.8	0.0139	0.8186	PLCL1	phospholipase C-like 1	NonCoding
TC0300006719.hg.1	6.55	7.34	-1.73	0.0139	0.8186	BTD	biotinidase	Multiple_Complex
TC0800009905.hg.1	5.05	5.76	-1.63	0.0139	0.8186	NEFL	neurofilament, light polypeptide	Multiple_Complex
TC0100010786.hg.1	5.52	5.94	-1.34	0.0139	0.8186	FAM163A	family with sequence similarity 163, member A	Multiple_Complex
TC0500007421.hg.1	4.6	5.13	-1.45	0.014	0.8186	SKIV2L2	superkiller viralicidic activity 2-like 2 (S. cerevisiae)	Multiple_Complex
TC0100015093.hg.1	5.21	6.55	-2.52	0.014	0.8186	OLFM3	olfactomedin 3	Multiple_Complex
TC0900008482.hg.1	8.35	7.77	1.5	0.014	0.8186	SLC31A2	solute carrier family 31 (copper transporter), member 2	Multiple_Complex
TC0700006609.hg.1	3.55	3.25	1.23	0.0141	0.8186	FOXK1	Transcript Identified by AceView, Entrez Gene ID(s) 221937	Unassigned
TC0100010492.hg.1	3.74	4.35	-1.53	0.0141	0.8186	MAEL	maelstrom spermatogenic transposon silencer	Multiple_Complex
TC0700013027.hg.1	6.45	5.99	1.38	0.0141	0.8186	RARRES2	retinoic acid receptor responder (tazarotene induced) 2	Multiple_Complex
TC0200015865.hg.1	4.9	5.71	-1.75	0.0141	0.8186	SCG2	secretogranin II	Coding
TC0300009610.hg.1	5.78	7	-2.34	0.0143	0.8186	NDUFB5	NADH dehydrogenase (ubiquinone) 1 beta subcomplex, 5, 16kDa	Multiple_Complex
TC0600007309.hg.1	5	4.76	1.18	0.0143	0.8186	BTN1A1	butyrophilin, subfamily 1, member A1	Coding
TC1000010497.hg.1	4.44	3.86	1.49	0.0143	0.8186	2008-03-01	membrane associated ring finger 8	Multiple_Complex
TC1200007595.hg.1	5.63	6.35	-1.65	0.0143	0.8186	SMARCD1	SWI/SNF related, matrix associated, actin dependent regulator of chromatin, subfamily d, member 1	Multiple_Complex
TC0200016408.hg.1	4.13	3.73	1.32	0.0144	0.8186	KCNS3	potassium voltage-gated channel, modifier subfamily S, member 3	Multiple_Complex
TC0900011236.hg.1	7.34	7.95	-1.52	0.0145	0.8186	INIP	INTS3 and NABP interacting protein	Multiple_Complex
TC0200012639.hg.1	5.19	4.41	1.71	0.0145	0.8186	CLHC1	clathrin heavy chain linker domain containing 1	Multiple_Complex
TC0800011601.hg.1	5.95	6.78	-1.77	0.0145	0.8186	SAMD12	sterile alpha motif domain containing 12	Multiple_Complex
TC0500009192.hg.1	5.64	6.24	-1.52	0.0145	0.8186	SGCD	sarcoglycan delta	Multiple_Complex
TC1100010222.hg.1	4	3.58	1.34	0.0146	0.8186	RPL36A	ribosomal protein L36a	Multiple_Complex
TC1900010969.hg.1	5.55	5.16	1.31	0.0146	0.8186	IGFL4	IGF like family member 4	Multiple_Complex
TC0200009933.hg.1	3.73	4.59	-1.81	0.0147	0.8186	ERICH2	glutamate rich 2	Multiple_Complex
TC0300011077.hg.1	7.18	8.19	-2	0.0148	0.8186	IP6K1	inositol hexakisphosphate kinase 1	Multiple_Complex
TC0100013013.hg.1	5.5	6.24	-1.66	0.0148	0.8186	UQCRHL	ubiquinol-cytochrome c reductase hinge protein like	Multiple_Complex
TC0100012463.hg.1	9.1	8.53	1.48	0.0149	0.8186	ACAP3	ArfGAP with coiled-coil, ankyrin repeat and PH domains 3	Multiple_Complex
TC0500007258.hg.1	4.56	5.05	-1.4	0.0149	0.8186	GHR	growth hormone receptor	Multiple_Complex
TC2200008007.hg.1	4.8	4.16	1.55	0.0149	0.8186	ARVCF	armadillo repeat gene deleted in velocardiofacial syndrome	Multiple_Complex
TC0900007667.hg.1	7.97	7.5	1.38	0.0149	0.8186	PSAT1	phosphoserine aminotransferase 1	Multiple_Complex
TC0300008110.hg.1	5.65	4.69	1.94	0.015	0.8186	OR5K1	olfactory receptor, family 5, subfamily K, member 1	Multiple_Complex
TC0200016693.hg.1	6.86	7.95	-2.13	0.015	0.8186	LRRTM4	leucine rich repeat transmembrane neuronal 4	Coding
TC1400010644.hg.1	7	6.34	1.58	0.015	0.8186	SERPINA3	serpin peptidase inhibitor, clade A (alpha-1 antiproteinase, antitrypsin), member 3	Multiple_Complex
TC0200012072.hg.1	8.54	9.48	-1.92	0.015	0.8186	MPV17	MpV17 mitochondrial inner membrane protein	Multiple_Complex
TC2200009260.hg.1	11.29	12.46	-2.26	0.015	0.8186	DRG1	developmentally regulated GTP binding protein 1	Multiple_Complex
TC1100010942.hg.1	6.34	5.69	1.57	0.0151	0.8186	OR5B2	olfactory receptor, family 5, subfamily B, member 2	Coding
TC0500013195.hg.1	7.09	6.44	1.57	0.0151	0.8186	ATP6AP1L	ATPase, H+ transporting, lysosomal accessory protein 1-like	Multiple_Complex
TC0X00007573.hg.1	7.25	8.64	-2.63	0.0151	0.8186	OGT	O-linked N-acetylglucosamine (GlcNAc) transferase	Multiple_Complex
TC1200012645.hg.1	5.95	5.26	1.61	0.0151	0.8186	ZC3H10	zinc finger CCCH-type containing 10	Multiple_Complex
TC0100008450.hg.1	4.61	5.96	-2.56	0.0151	0.8186	PRKAA2	protein kinase, AMP-activated, alpha 2 catalytic subunit	Multiple_Complex
TC1000007491.hg.1	7.98	9.13	-2.22	0.0151	0.8186	TIMM23	translocase of inner mitochondrial membrane 23 homolog (yeast)	Multiple_Complex
TC1100010276.hg.1	3.86	3.6	1.2	0.0152	0.8186	IGSF22	immunoglobulin superfamily, member 22	Multiple_Complex
TC0800011206.hg.1	14.2	13.42	1.72	0.0152	0.8186	RPL30	ribosomal protein L30	Multiple_Complex
TC0100011847.hg.1	14.4	15.72	-2.49	0.0152	0.8186	ARF1; MIR3620	ADP-ribosylation factor 1; microRNA 3620	Multiple_Complex
TC0400008359.hg.1	14.82	14.36	1.38	0.0156	0.8186	RPL34	ribosomal protein L34	Multiple_Complex
TC1400010596.hg.1	6.28	7.66	-2.59	0.0156	0.8186	PSMA6	proteasome subunit alpha 6	Multiple_Complex
TC1600007037.hg.1	16.48	15.76	1.65	0.0156	0.8186	NPIPA7	nuclear pore complex interacting protein family, member A7	Coding
TC1000012270.hg.1	3.94	3.4	1.46	0.0156	0.8186	EBF3	early B-cell factor 3	Multiple_Complex
TC0100010592.hg.1	11.86	11.12	1.67	0.0157	0.8186	PRRC2C	proline-rich coiled-coil 2C	Multiple_Complex
TC2000007197.hg.1	4.13	3.79	1.26	0.0157	0.8186	TP53INP2	tumor protein p53 inducible nuclear protein 2	Multiple_Complex
TC1800009233.hg.1	4.67	4.09	1.49	0.0157	0.8186	ATP8B1	Salzman2013 ANTISENSE, CDS, coding, INTERNAL, intronic, OVCODE, OVERLAPTX, OVEXON, UTR5 best transcript NM_005603	NonCoding
TC0300010315.hg.1	3.8	4.36	-1.47	0.0158	0.8186	IQSEC1	IQ motif and Sec7 domain 1	Multiple_Complex
TC0100015793.hg.1	5.33	4.45	1.83	0.0158	0.8186	POGZ	Transcript Identified by AceView, Entrez Gene ID(s) 23126	Unassigned
TC0100008517.hg.1	8.69	7.98	1.63	0.0159	0.8186	NFIA	nuclear factor I/A	Multiple_Complex
TC0400012992.hg.1	9.9	8.87	2.04	0.0159	0.8186	MFAP3L	microfibrillar associated protein 3 like	Coding
TC0500007758.hg.1	5.25	4.74	1.43	0.0159	0.8186	FCHO2	FCH domain only 2	Multiple_Complex
TC2200009194.hg.1	7.64	8.59	-1.94	0.016	0.8186	MED15	mediator complex subunit 15	Multiple_Complex
TC0700008555.hg.1	6.11	5.51	1.51	0.016	0.8186	FBXO24	F-box protein 24	Multiple_Complex
TC0700010926.hg.1	6.75	7.35	-1.52	0.016	0.8186	TMED4	transmembrane p24 trafficking protein 4	Multiple_Complex
TSUnmapped00000176.hg.1	3.68	3.45	1.17	0.016	0.8186	SAG	S-antigen; retina and pineal gland (arrestin)	NonCoding
TC1000008881.hg.1	11.41	10.65	1.69	0.0161	0.8186	MXI1	MAX interactor 1, dimerization protein	Multiple_Complex
TC0200014991.hg.1	7.56	8.74	-2.27	0.0162	0.8186	GPR155	G protein-coupled receptor 155	Multiple_Complex
TC1500010160.hg.1	4.38	4.15	1.18	0.0162	0.8186	CTSH	cathepsin H	Multiple_Complex
TC0500010585.hg.1	10.63	9.95	1.6	0.0162	0.8186	RPL37	ribosomal protein L37	Multiple_Complex
TC0X00006433.hg.1	3.54	2.96	1.49	0.0162	0.8186	PLCXD1	phosphatidylinositol-specific phospholipase C, X domain containing 1	Multiple_Complex
TC0500007452.hg.1	4.24	3.44	1.73	0.0163	0.8186	MAP3K1	mitogen-activated protein kinase kinase kinase 1, E3 ubiquitin protein ligase	Multiple_Complex
TC1200010198.hg.1	4.64	5.56	-1.89	0.0164	0.8186	ASUN	asunder spermatogenesis regulator	Multiple_Complex
TC1500008309.hg.1	6.81	6.12	1.62	0.0164	0.8186	ZNF774	zinc finger protein 774	Multiple_Complex
TC0800008547.hg.1	3.82	3.35	1.39	0.0164	0.8186	PKHD1L1	polycystic kidney and hepatic disease 1 (autosomal recessive)-like 1	Multiple_Complex
TC1700008603.hg.1	7.48	7	1.39	0.0164	0.8186	CEP95	centrosomal protein 95kDa	Multiple_Complex
TC1600011449.hg.1	5.88	5.45	1.35	0.0164	0.8186	SPIRE2	spire-type actin nucleation factor 2	NonCoding
TC1200009457.hg.1	4.38	4.89	-1.42	0.0165	0.8186	ULK1	unc-51 like autophagy activating kinase 1	Multiple_Complex
TC1900011099.hg.1	5.35	4.73	1.54	0.0165	0.8186	HSD17B14	hydroxysteroid (17-beta) dehydrogenase 14	Multiple_Complex
TC0600011535.hg.1	6.58	5.9	1.61	0.0166	0.8186	RGL2	ral guanine nucleotide dissociation stimulator-like 2	Multiple_Complex
TC1100009746.hg.1	6.23	5.74	1.41	0.0166	0.8186	KRTAP5-2	keratin associated protein 5-2	Coding
TC0800008510.hg.1	7.43	7.97	-1.45	0.0166	0.8186	OXR1	oxidation resistance 1	Multiple_Complex
TC1900006565.hg.1	4.18	3.96	1.17	0.0167	0.8186	CSNK1G2	casein kinase 1, gamma 2	Multiple_Complex
TC0800011192.hg.1	5.48	6.04	-1.48	0.0167	0.8186	TSPYL5	TSPY-like 5	Coding
TC2200008514.hg.1	7.54	8.27	-1.66	0.0168	0.8186	RTCB	RNA 2,3-cyclic phosphate and 5-OH ligase	Multiple_Complex
TC0200011195.hg.1	5.69	5.19	1.42	0.0168	0.8186	AGAP1; noygloy; torkeybo	Jeck2013 ALT_ACCEPTOR, ALT_DONOR, coding, INTERNAL, intronic best transcript NM_001037131; Transcript Identified by AceView	Multiple_Complex
TC2200009121.hg.1	6.15	5.63	1.43	0.0168	0.8186	BRD1	bromodomain containing 1	Multiple_Complex
TC1000007092.hg.1	5.55	5.12	1.35	0.0168	0.8186	MASTL	microtubule associated serine/threonine kinase-like	Multiple_Complex
TC0800009494.hg.1	5.56	5	1.48	0.017	0.8186	DEFB109P1B	defensin, beta 109, pseudogene 1B	Multiple_Complex
TSUnmapped00000285.hg.1	7.04	6.4	1.56	0.017	0.8186	MLXIP	MLX interacting protein	Coding
TC0500006737.hg.1	10.01	11.52	-2.85	0.017	0.8186	2006-03-01	membrane associated ring finger 6	Multiple_Complex
TC1900011715.hg.1	4.34	3.94	1.32	0.017	0.8186	LRFN3	leucine rich repeat and fibronectin type III domain containing 3	NonCoding
TC1700010658.hg.1	5.04	4.39	1.57	0.017	0.8186	KRTAP4-2	keratin associated protein 4-2	Coding
TC1700011773.hg.1	8.25	11.12	-7.31	0.017	0.8186	WBP2	WW domain binding protein 2	Multiple_Complex
TC0100014806.hg.1	9.51	10.33	-1.77	0.0172	0.8186	2015-09-01	15 kDa selenoprotein; Salzman2013 ANNOTATED, CDS, coding, INTERNAL, OVCODE, OVEXON best transcript NM_004261; Transcript Identified by AceView, Entrez Gene ID(s) 9403, RefSeq ID(s) NM_203341; Transcript Identified by AceView, Entrez Gene ID(s) 9403, RefSeq ID(s) NM_004261; 15 kDa selenoprotein [Source:EntrezGene;Acc:9403]	Multiple_Complex
TC0800008112.hg.1	6.32	6.91	-1.51	0.0172	0.8186	RALYL	RALY RNA binding protein-like	Multiple_Complex
TC1900009236.hg.1	4.52	4.1	1.34	0.0172	0.8186	LMNB2	Zhang2013 ALT_ACCEPTOR, ALT_DONOR, coding, INTERNAL, intronic best transcript NM_032737	NonCoding
TC0600009808.hg.1	9.69	11.25	-2.94	0.0173	0.8186	PCMT1	protein-L-isoaspartate (D-aspartate) O-methyltransferase	Multiple_Complex
TC1200012841.hg.1	5.56	5.8	-1.18	0.0173	0.8186	SSH1	slingshot protein phosphatase 1	Multiple_Complex
TC0200016742.hg.1	5.37	5.58	-1.16	0.0173	0.8186	PLA2R1	phospholipase A2 receptor 1	Multiple_Complex
TC0100018438.hg.1	4.85	5.33	-1.39	0.0174	0.8186	MOB3C	MOB kinase activator 3C	Multiple_Complex
TC1400007307.hg.1	9.76	9.11	1.56	0.0175	0.8186	ARID4A	AT rich interactive domain 4A (RBP1-like)	Multiple_Complex
TC0800012392.hg.1	4.93	5.94	-2.01	0.0175	0.8186	CNOT7	CCR4-NOT transcription complex subunit 7	Multiple_Complex
TC1200012181.hg.1	7.06	7.47	-1.33	0.0175	0.8186	SPPL3	signal peptide peptidase like 3	Multiple_Complex
TC0Y00007322.hg.1	6.38	3.99	5.23	0.0175	0.8186	RPS4Y1	ribosomal protein S4, Y-linked 1	Multiple_Complex
TC1000010515.hg.1	7.89	8.51	-1.54	0.0176	0.8186	NCOA4	nuclear receptor coactivator 4	Multiple_Complex
TC1500010256.hg.1	6.92	7.57	-1.57	0.0177	0.8186	BTBD1	BTB (POZ) domain containing 1	Multiple_Complex
TC0600012009.hg.1	4.4	3.58	1.77	0.0177	0.8186	DEFB114	defensin, beta 114	Multiple_Complex
TC0700012812.hg.1	6.65	7.48	-1.78	0.0178	0.8186	MKRN1	makorin ring finger protein 1	Multiple_Complex
TC1200009921.hg.1	3.71	4.23	-1.43	0.0178	0.8186	TAS2R13	taste receptor, type 2, member 13	Coding
TC0200009922.hg.1	8.46	10.24	-3.43	0.0178	0.8186	UBR3	ubiquitin protein ligase E3 component n-recognin 3 (putative)	Multiple_Complex
TC0X00011223.hg.1	7.34	8.06	-1.65	0.0178	0.8186	MPP1	membrane protein, palmitoylated 1	Multiple_Complex
TC1200012789.hg.1	11.69	13.73	-4.13	0.0179	0.8186	PRKAG1	protein kinase, AMP-activated, gamma 1 non-catalytic subunit	Multiple_Complex
TC0100008921.hg.1	3.43	2.88	1.46	0.0179	0.8186	CLCA2	chloride channel accessory 2	Multiple_Complex
TC0200014860.hg.1	4.98	4.36	1.54	0.0179	0.8186	CCDC173	coiled-coil domain containing 173	Coding
TC1200006672.hg.1	5.34	5.72	-1.31	0.0179	0.8186	PEX5	peroxisomal biogenesis factor 5	Multiple_Complex
TC1900007048.hg.1	6.87	6.45	1.33	0.018	0.8186	ZNF491	zinc finger protein 491	Multiple_Complex
TC0700007399.hg.1	12.87	14.51	-3.11	0.018	0.8186	PPIA	peptidylprolyl isomerase A (cyclophilin A)	Multiple_Complex
TC2200008099.hg.1	4.05	3.57	1.39	0.0181	0.8186	YDJC	YdjC homolog (bacterial)	Multiple_Complex
TC1100010883.hg.1	5.5	4.87	1.55	0.0181	0.8186	APLNR	apelin receptor	Multiple_Complex
TC0300008106.hg.1	4.29	3.7	1.5	0.0181	0.8186	OR5H2	olfactory receptor, family 5, subfamily H, member 2	Coding
TC0900012181.hg.1	6.99	5.98	2.01	0.0181	0.8186	NUP188	nucleoporin 188kDa	Multiple_Complex
TC2000009357.hg.1	10.41	9.39	2.03	0.0181	0.8186	PREX1	phosphatidylinositol-3,4,5-trisphosphate-dependent Rac exchange factor 1	Multiple_Complex
TC0700012180.hg.1	3.54	3.05	1.4	0.0181	0.8186	SYPL1	synaptophysin-like 1	Multiple_Complex
TC1900011853.hg.1	5.16	4.54	1.54	0.0182	0.8186	RFX2	regulatory factor X, 2 (influences HLA class II expression)	Multiple_Complex
TC0800011305.hg.1	5.13	7.24	-4.3	0.0182	0.8186	NCALD	neurocalcin delta	Multiple_Complex
TC0700012680.hg.1	6.66	7.05	-1.31	0.0183	0.8186	SLC35B4	solute carrier family 35 (UDP-xylose/UDP-N-acetylglucosamine transporter), member B4	Multiple_Complex
TC0200007015.hg.1	9.39	10.05	-1.58	0.0183	0.8186	RAB10	RAB10, member RAS oncogene family	Multiple_Complex
TC0100015171.hg.1	5.88	6.7	-1.76	0.0184	0.8186	HENMT1	HEN1 methyltransferase homolog 1 (Arabidopsis)	Multiple_Complex
TC1200011719.hg.1	7.26	8.01	-1.68	0.0185	0.8186	CCDC53	coiled-coil domain containing 53	Multiple_Complex
TC0100016022.hg.1	6.88	6.43	1.37	0.0185	0.8186	HDGF	hepatoma-derived growth factor	Multiple_Complex
TC0200011745.hg.1	9.26	10.78	-2.87	0.0185	0.8186	ROCK2	Rho-associated, coiled-coil containing protein kinase 2	Multiple_Complex
TC2200007196.hg.1	12.67	14.18	-2.86	0.0186	0.8186	TOM1	target of myb1 membrane trafficking protein	Multiple_Complex
TC1500008232.hg.1	5.72	5.28	1.35	0.0186	0.8186	ISG20	interferon stimulated exonuclease gene 20kDa	Multiple_Complex
TC0900011612.hg.1	6.53	8.01	-2.79	0.0187	0.8186	DPM2	dolichyl-phosphate mannosyltransferase polypeptide 2, regulatory subunit	Multiple_Complex
TC0800009246.hg.1	4.64	4.26	1.31	0.0187	0.8186	SCX	scleraxis bHLH transcription factor	Coding
TC1900009604.hg.1	6.31	5.59	1.65	0.0187	0.8186	COL5A3	collagen, type V, alpha 3	Multiple_Complex
TC0X00008497.hg.1	6.33	6.01	1.24	0.0187	0.8186	LOC100287728; RP11-85L21.4; jerva	uncharacterized LOC100287728; Transcript Identified by AceView; novel transcript	NonCoding
TC0100012219.hg.1	4.06	3.89	1.13	0.0188	0.8186	C1orf100	chromosome 1 open reading frame 100	Multiple_Complex
TC0600012763.hg.1	4.67	4.15	1.43	0.0188	0.8186	SCML4	sex comb on midleg-like 4 (Drosophila)	Multiple_Complex
TC0100018507.hg.1	7.05	8.49	-2.71	0.0189	0.8186	ARHGEF2	Rho/Rac guanine nucleotide exchange factor 2	Multiple_Complex
TC0900008967.hg.1	9.24	10.1	-1.81	0.0189	0.8186	EXOSC2	exosome component 2	Multiple_Complex
TC0400008331.hg.1	5.57	5.22	1.27	0.0189	0.8186	NPNT	nephronectin	Multiple_Complex
TC1000011450.hg.1	6.29	7.83	-2.91	0.019	0.8186	RBP4	retinol binding protein 4, plasma	Multiple_Complex
TC2100007821.hg.1	7.8	5.24	5.92	0.0191	0.8186	ADAMTS1	ADAM metallopeptidase with thrombospondin type 1 motif 1	Multiple_Complex
TC0300008316.hg.1	5.78	7.04	-2.4	0.0191	0.8186	PVRL3	poliovirus receptor-related 3	Multiple_Complex
TC0500008994.hg.1	4.31	4.63	-1.25	0.0191	0.8186	SH3RF2	SH3 domain containing ring finger 2	Multiple_Complex
TC1500009508.hg.1	5.92	5.42	1.41	0.0193	0.8186	NEDD4	neural precursor cell expressed, developmentally down-regulated 4, E3 ubiquitin protein ligase	Multiple_Complex
TC0600014259.hg.1	8.95	9.31	-1.28	0.0193	0.8186	ATP6V1G2-DDX39B	ATP6V1G2-DDX39B readthrough (NMD candidate)	Multiple_Complex
TC0300006465.hg.1	6.96	8.04	-2.12	0.0193	0.8186	LRRN1	leucine rich repeat neuronal 1	Multiple_Complex
TC0100018208.hg.1	5.39	4.68	1.63	0.0193	0.8186	ZBTB8B	zinc finger and BTB domain containing 8B	Coding
TC0100016969.hg.1	5.89	6.68	-1.73	0.0194	0.8186	KLHL12	kelch-like family member 12	Multiple_Complex
TC0900007953.hg.1	5.38	6.12	-1.67	0.0194	0.8186	CENPP	centromere protein P	Multiple_Complex
TC1700007511.hg.1	5.54	4.65	1.85	0.0194	0.8186	RHBDL3	Transcript Identified by AceView, Entrez Gene ID(s) 162494	Unassigned
TC1000008684.hg.1	8.13	9.36	-2.36	0.0196	0.8186	BTRC	beta-transducin repeat containing E3 ubiquitin protein ligase	Multiple_Complex
TC2000009579.hg.1	5.33	4.58	1.67	0.0196	0.8186	BMP7	bone morphogenetic protein 7	Multiple_Complex
TC0X00009760.hg.1	5.08	5.61	-1.44	0.0197	0.8186	SMC1A	structural maintenance of chromosomes 1A	Multiple_Complex
TC0100013925.hg.1	6.29	6.56	-1.21	0.0197	0.8186	MED8	mediator complex subunit 8	Multiple_Complex
TC0100018539.hg.1	3.94	3.71	1.17	0.0197	0.8186	LHX4-AS1; ACBD6	LHX4 antisense RNA 1; acyl-CoA binding domain containing 6	NonCoding
TC1200012613.hg.1	4.82	4.36	1.37	0.0197	0.8186	MED21	mediator complex subunit 21	NonCoding
TC1700007779.hg.1	6.57	7.03	-1.38	0.0198	0.8186	MSL1	male-specific lethal 1 homolog (Drosophila)	Multiple_Complex
TC1300008879.hg.1	8.82	8.44	1.3	0.0199	0.8186	MED4	mediator complex subunit 4	Multiple_Complex
TC0700013590.hg.1	3.39	3.98	-1.51	0.0199	0.8186	PTCD1	pentatricopeptide repeat domain 1	Multiple_Complex
TC1200010038.hg.1	5.98	5.2	1.72	0.02	0.8186	EPS8	epidermal growth factor receptor pathway substrate 8	Multiple_Complex
TC1700011143.hg.1	8.76	10.43	-3.17	0.02	0.8186	CA10	carbonic anhydrase X	Multiple_Complex
TC0200008167.hg.1	5.57	4.89	1.61	0.0201	0.8186	REG3G	regenerating islet-derived 3 gamma	Multiple_Complex
TC1700012422.hg.1	10.13	8.79	2.53	0.0201	0.8186	GFAP	glial fibrillary acidic protein	Multiple_Complex
TC2000007717.hg.1	5.85	6.52	-1.6	0.0201	0.8186	MOCS3	molybdenum cofactor synthesis 3	Coding
TC0400012873.hg.1	5.74	6.09	-1.27	0.0201	0.8186	FAM149A	family with sequence similarity 149, member A	Multiple_Complex
TC1700012244.hg.1	7.81	7.14	1.59	0.0202	0.8186	CDK12	cyclin-dependent kinase 12	Multiple_Complex
TC0100014188.hg.1	5.53	6.33	-1.73	0.0202	0.8186	NRDC; MIR761	nardilysin convertase; microRNA 761	Multiple_Complex
TC1100013209.hg.1	8.46	11.34	-7.39	0.0202	0.8186	PAK1	p21 protein (Cdc42/Rac)-activated kinase 1	Multiple_Complex
TC0100008978.hg.1	8.74	9.79	-2.07	0.0202	0.8186	LRRC8B	leucine rich repeat containing 8 family, member B	Multiple_Complex
TC0900012245.hg.1	6.41	5.78	1.55	0.0202	0.8186	ALDH1A1	aldehyde dehydrogenase 1 family, member A1	Multiple_Complex
TC1700008372.hg.1	7.82	8.4	-1.49	0.0202	0.8186	SCPEP1	serine carboxypeptidase 1	Multiple_Complex
TC0100009064.hg.1	5.43	4.88	1.47	0.0202	0.8186	FNBP1L	formin binding protein 1-like	Multiple_Complex
TC1700010674.hg.1	5.19	4.84	1.27	0.0203	0.8186	KRT36	keratin 36, type I	Coding
TC1900008056.hg.1	5.17	5.87	-1.62	0.0204	0.8186	MED29	mediator complex subunit 29	Multiple_Complex
TSUnmapped00000801.hg.1	7.24	8.2	-1.95	0.0204	0.8186	VPS11	VPS11, CORVET/HOPS core subunit [Source:HGNC Symbol;Acc:HGNC:14583]	Coding
TC1300008838.hg.1	3.46	3.2	1.2	0.0204	0.8186	CPB2	carboxypeptidase B2 (plasma)	Coding
TC1200008820.hg.1	5.46	4.93	1.45	0.0205	0.8186	IFT81	intraflagellar transport 81	Multiple_Complex
TC0600011372.hg.1	9.8	9.38	1.34	0.0206	0.8186	PPP1R10	protein phosphatase 1, regulatory subunit 10	Multiple_Complex
TC0600009622.hg.1	8.01	8.37	-1.28	0.0206	0.8186	CCDC28A	coiled-coil domain containing 28A	Multiple_Complex
TC1900011861.hg.1	5.4	4.8	1.52	0.0206	0.8186	S1PR2	sphingosine-1-phosphate receptor 2	Multiple_Complex
TC0100012211.hg.1	4.97	5.52	-1.46	0.0207	0.8186	ZBTB18	zinc finger and BTB domain containing 18	Multiple_Complex
TC0100010025.hg.1	5.01	4.43	1.5	0.0207	0.8186	PRR9	proline rich 9	Coding
TC0600007605.hg.1	15.6	16.12	-1.43	0.0207	0.8186	LY6G5B; CSNK2B	lymphocyte antigen 6 complex, locus G5B; casein kinase 2, beta polypeptide	Multiple_Complex
TC1200006640.hg.1	4.84	5.39	-1.46	0.0207	0.8186	COPS7A	COP9 signalosome subunit 7A	Multiple_Complex
TC2100007886.hg.1	6.99	6.03	1.95	0.0209	0.8186	KRTAP27-1	keratin associated protein 27-1	Coding
TC1200012308.hg.1	6.18	5.88	1.23	0.0209	0.8186	NCOR2	nuclear receptor corepressor 2	Multiple_Complex
TC0400007783.hg.1	4.7	4.02	1.59	0.0209	0.8186	AMTN	amelotin	Coding
TC0200009680.hg.1	8.19	7.49	1.62	0.0209	0.8186	FMNL2	formin like 2	Multiple_Complex
TC1700006582.hg.1	6.04	5.35	1.62	0.0209	0.8186	OR3A3	olfactory receptor, family 3, subfamily A, member 3	Coding
TC0100015017.hg.1	13.57	12.88	1.61	0.0209	0.8186	RPL7	ribosomal protein L7	Multiple_Complex
TC1500009460.hg.1	5.03	5.66	-1.55	0.0209	0.8186	FAM214A	family with sequence similarity 214, member A	Multiple_Complex
TC0200008971.hg.1	11.79	12.89	-2.14	0.0209	0.8186	CBWD2	COBW domain containing 2	Multiple_Complex
TC2200007483.hg.1	6.03	5.35	1.61	0.0209	0.8186	CSDC2	cold shock domain containing C2, RNA binding	Multiple_Complex
TC1100009238.hg.1	4.46	3.81	1.58	0.021	0.8186	HMBS	hydroxymethylbilane synthase	Multiple_Complex
TC2200007660.hg.1	4.16	3.64	1.43	0.0211	0.8186	TTC38	tetratricopeptide repeat domain 38	Multiple_Complex
TC1600008209.hg.1	4.38	3.61	1.71	0.0211	0.8186	CDH1	cadherin 1, type 1	Multiple_Complex
TC1900011845.hg.1	5.82	5.2	1.55	0.0211	0.8186	MFSD12	major facilitator superfamily domain containing 12	Multiple_Complex
TC2000006688.hg.1	8.52	9.87	-2.55	0.0211	0.8186	SNAP25	synaptosome associated protein 25kDa	Multiple_Complex
TC1200012791.hg.1	6.47	5.81	1.58	0.0212	0.8186	FMNL3	formin like 3	Multiple_Complex
TC0300013701.hg.1	7.82	7.56	1.19	0.0212	0.8186	UBXN7	UBX domain protein 7	Multiple_Complex
TC1600009040.hg.1	5.51	5.03	1.4	0.0213	0.8186	C16orf91	chromosome 16 open reading frame 91	Multiple_Complex
TC0900009694.hg.1	3.6	3.03	1.48	0.0213	0.8186	IFNA4	interferon, alpha 4	Coding
TC1700007057.hg.1	7.81	7.34	1.38	0.0214	0.8186	NT5M	5,3-nucleotidase, mitochondrial	Multiple_Complex
TSUnmapped00000487.hg.1	6.4	6.96	-1.47	0.0214	0.8186	MANSC1	MANSC domain containing 1	Coding
TC0400011348.hg.1	5.18	4.36	1.76	0.0214	0.8186	HPGDS	hematopoietic prostaglandin D synthase	Multiple_Complex
TC0600007842.hg.1	7.45	6.73	1.65	0.0215	0.8186	SRSF3	serine/arginine-rich splicing factor 3	Multiple_Complex
TC0900010582.hg.1	6.52	5.82	1.62	0.0215	0.8186	KIF27	kinesin family member 27	Multiple_Complex
TC0100008114.hg.1	4.55	5.06	-1.43	0.0215	0.8186	UROD	uroporphyrinogen decarboxylase	Multiple_Complex
TC0300012771.hg.1	5.54	5.07	1.39	0.0215	0.8186	TM4SF18	Transcript Identified by AceView, Entrez Gene ID(s) 116441	Unassigned
TC0100014995.hg.1	8.32	7.61	1.63	0.0216	0.8186	CNN3	calponin 3, acidic	Multiple_Complex
TC1500010910.hg.1	8.37	7.49	1.83	0.0216	0.8186	RPS17	ribosomal protein S17	Multiple_Complex
TC0300008561.hg.1	5.1	4.02	2.12	0.0216	0.8186	PARP14	poly(ADP-ribose) polymerase family member 14	Multiple_Complex
TC0800006764.hg.1	4.09	3.79	1.23	0.0216	0.8186	DEFB135	defensin, beta 135	Coding
TC2200006703.hg.1	5.67	5.35	1.25	0.0217	0.8186	HIC2	hypermethylated in cancer 2	Multiple_Complex
TC1500009458.hg.1	6.78	7.94	-2.24	0.0217	0.8186	ARPP19	cAMP-regulated phosphoprotein 19kDa	Multiple_Complex
TC0600013427.hg.1	7	6.56	1.35	0.0218	0.8186	FUCA2	fucosidase, alpha-L- 2, plasma	Multiple_Complex
TC0400012011.hg.1	4.88	5.38	-1.42	0.0218	0.8186	FREM3	FRAS1 related extracellular matrix 3	Multiple_Complex
TC0800010081.hg.1	4.19	3.73	1.38	0.0218	0.8186	RNF122	ring finger protein 122	Multiple_Complex
TC0700013442.hg.1	9.35	8.3	2.07	0.0218	0.8186	LSMEM1	leucine-rich single-pass membrane protein 1	Multiple_Complex
TC0X00006779.hg.1	3.98	3.54	1.35	0.0219	0.8186	ZNF645	zinc finger protein 645	Coding
TC1800007722.hg.1	3.53	3.16	1.29	0.0219	0.8186	C18orf65	chromosome 18 open reading frame 65	Multiple_Complex
TC1300007082.hg.1	3.56	3.04	1.44	0.022	0.8186	ZC3H13	Memczak2013 ANTISENSE, CDS, coding, INTERNAL best transcript NM_015070	NonCoding
TC1900008221.hg.1	4.96	4.72	1.18	0.0221	0.8186	PINLYP	phospholipase A2 inhibitor and LY6/PLAUR domain containing	Multiple_Complex
TC1100009365.hg.1	3.42	3.08	1.27	0.0221	0.8186	OR8D4	olfactory receptor, family 8, subfamily D, member 4	Coding
TC0700007370.hg.1	7.23	6.42	1.75	0.0222	0.8186	AEBP1; MIR4649	AE binding protein 1; microRNA 4649	Multiple_Complex
TC0700012439.hg.1	6.44	5.81	1.55	0.0222	0.8186	AASS	aminoadipate-semialdehyde synthase	Multiple_Complex
TC1700010599.hg.1	8.9	8.28	1.54	0.0222	0.8186	MED24; MIR6884	mediator complex subunit 24; microRNA 6884	Multiple_Complex
TC1600007234.hg.1	5.43	6.64	-2.31	0.0223	0.8186	DCTN5	dynactin 5 (p25)	Multiple_Complex
TC1700010849.hg.1	7.48	7.88	-1.32	0.0223	0.8186	EFTUD2	elongation factor Tu GTP binding domain containing 2	Multiple_Complex
TC1800007835.hg.1	6.44	7.41	-1.96	0.0223	0.8186	ADNP2	ADNP homeobox 2	Multiple_Complex
TC2000008473.hg.1	6.43	5.72	1.64	0.0223	0.8186	KIF16B	kinesin family member 16B	Multiple_Complex
TC1400008631.hg.1	5.5	6.29	-1.73	0.0223	0.8186	CHD8	chromodomain helicase DNA binding protein 8	Multiple_Complex
TC1500010106.hg.1	5.63	6.22	-1.5	0.0223	0.8186	TSPAN3	tetraspanin 3	Multiple_Complex
TC0400010580.hg.1	5.36	6.42	-2.09	0.0223	0.8186	GNPDA2	glucosamine-6-phosphate deaminase 2	Multiple_Complex
TC0800012005.hg.1	6.9	6.26	1.56	0.0225	0.8186	PTK2	Transcript Identified by AceView, Entrez Gene ID(s) 5747	Unassigned
TC1700012229.hg.1	7.55	6.91	1.56	0.0225	0.8186	RHBDL3	rhomboid, veinlet-like 3 (Drosophila)	Multiple_Complex
TC1200011493.hg.1	5.7	4.75	1.94	0.0226	0.8186	KERA	keratocan	Coding
TC0400009765.hg.1	8.16	7.44	1.65	0.0226	0.8186	MXD4; MIR4800	MAX dimerization protein 4; microRNA 4800	Multiple_Complex
TSUnmapped00000339.hg.1	6.6	6.19	1.33	0.0226	0.8186	SURF1	surfeit 1	Coding
TC0800006604.hg.1	5.47	4.35	2.17	0.0227	0.8186	DEFB107B; DEFB107A	defensin, beta 107B; defensin, beta 107A	Coding
TC0600011525.hg.1	10.34	10.85	-1.43	0.0227	0.8186	RXRB	retinoid X receptor beta	Multiple_Complex
TC0100018273.hg.1	15.01	16.45	-2.72	0.0227	0.8186	ATP1A1	ATPase, Na+/K+ transporting, alpha 1 polypeptide	Multiple_Complex
TC0200016734.hg.1	3.58	3.02	1.48	0.0228	0.8186	MAP3K19	mitogen-activated protein kinase kinase kinase 19	NonCoding
TC1100010987.hg.1	10.09	9.26	1.78	0.0228	0.8186	FABP5	fatty acid binding protein 5 (psoriasis-associated)	Multiple_Complex
TC0600007836.hg.1	5.52	5.85	-1.26	0.0229	0.8186	KCTD20	potassium channel tetramerization domain containing 20	Multiple_Complex
TC0500007731.hg.1	7.3	9.87	-5.92	0.023	0.8186	CARTPT	CART prepropeptide	Multiple_Complex
TC0300008912.hg.1	6.39	6.88	-1.4	0.023	0.8186	PCCB	propionyl-CoA carboxylase beta subunit	Multiple_Complex
TC0800008467.hg.1	9.41	10.93	-2.87	0.0231	0.8186	ATP6V1C1	ATPase, H+ transporting, lysosomal 42kDa, V1 subunit C1	Multiple_Complex
TC0400009543.hg.1	3.64	4.3	-1.58	0.0231	0.8186	TLR3	toll-like receptor 3	Multiple_Complex
TC0X00010648.hg.1	10.37	9.78	1.5	0.0233	0.8186	RPL39; SNORA69	ribosomal protein L39; small nucleolar RNA, H/ACA box 69	Multiple_Complex
TC1600007353.hg.1	16.35	15.29	2.1	0.0233	0.8186	NPIPB8	nuclear pore complex interacting protein family, member B8	Coding
TC2200008238.hg.1	5.16	4.71	1.37	0.0233	0.8186	TMEM211	transmembrane protein 211	Coding
TC0100017534.hg.1	5.97	5.47	1.42	0.0233	0.8186	ITPKB	inositol-trisphosphate 3-kinase B	Multiple_Complex
TC1000011704.hg.1	9.01	9.67	-1.58	0.0233	0.8186	NT5C2	5-nucleotidase, cytosolic II	Multiple_Complex
TSUnmapped00000262.hg.1	4.18	3.68	1.41	0.0234	0.8186	MLXIP	MLX interacting protein	Coding
TC0800010084.hg.1	6.69	7.84	-2.22	0.0234	0.8186	DUSP26	dual specificity phosphatase 26 (putative)	Coding
TC1100008330.hg.1	7.66	7.1	1.47	0.0234	0.8186	IL18BP	interleukin 18 binding protein	Multiple_Complex
TC0200014584.hg.1	6.72	7.6	-1.83	0.0234	0.8186	MMADHC	methylmalonic aciduria (cobalamin deficiency) cblD type, with homocystinuria	Multiple_Complex
TC1200011891.hg.1	10.55	11.56	-2.01	0.0235	0.8186	GIT2	G protein-coupled receptor kinase interacting ArfGAP 2	Multiple_Complex
TC0100013134.hg.1	10.54	12.06	-2.86	0.0235	0.8186	CAPZB	capping protein (actin filament) muscle Z-line, beta	Multiple_Complex
TC0100013000.hg.1	6.77	6.36	1.33	0.0236	0.8186	CASP9	caspase 9	Multiple_Complex
TC1000010249.hg.1	7.23	6.31	1.89	0.0236	0.8186	KIF5B	kinesin family member 5B	Multiple_Complex
TC0100007370.hg.1	2.83	2.56	1.21	0.0237	0.8186	RCAN3	RCAN family member 3	Multiple_Complex
TC2100007375.hg.1	7.73	7.44	1.22	0.0237	0.8186	KRTAP10-7; KRTAP10-8	keratin associated protein 10-7; keratin associated protein 10-8	Coding
TC0X00009986.hg.1	4.28	3.89	1.31	0.0238	0.8186	RP5-1091N2.9; IL2RG	Transcript Identified by AceView, Entrez Gene ID(s) 3561; putative novel transcript	NonCoding
TC1100008612.hg.1	14.3	13.7	1.51	0.0239	0.8186	RPS28	ribosomal protein S28	Multiple_Complex
TC0200011972.hg.1	4.72	4.22	1.41	0.024	0.8186	C2orf44	chromosome 2 open reading frame 44	Coding
TC0800008330.hg.1	6.36	6.03	1.26	0.024	0.8186	POP1	POP1 homolog, ribonuclease P/MRP subunit	Multiple_Complex
TC1100007951.hg.1	5.3	4.77	1.45	0.0241	0.8186	CCDC88B	coiled-coil domain containing 88B	Multiple_Complex
TC0800011907.hg.1	5.49	5.04	1.37	0.0241	0.8186	ZFAT	zinc finger and AT hook domain containing	Multiple_Complex
TC1700009516.hg.1	5.08	4.87	1.16	0.0241	0.8186	GGT6	gamma-glutamyltransferase 6	Multiple_Complex
TC0100014531.hg.1	12.73	11.33	2.64	0.0242	0.8186	WLS	wntless Wnt ligand secretion mediator	Multiple_Complex
TC1800007682.hg.1	7.3	6.39	1.89	0.0242	0.8186	CNDP1	carnosine dipeptidase 1 (metallopeptidase M20 family)	Multiple_Complex
TC0200016496.hg.1	5.76	5.3	1.38	0.0243	0.8186	CNNM3	cyclin and CBS domain divalent metal cation transport mediator 3	Multiple_Complex
TC0200013308.hg.1	9.72	11.02	-2.46	0.0243	0.8186	IMMT	inner membrane protein, mitochondrial	Multiple_Complex
TC0200014719.hg.1	9.78	9.25	1.45	0.0243	0.8186	BAZ2B	bromodomain adjacent to zinc finger domain 2B	Multiple_Complex
TC0900011396.hg.1	11.87	13.27	-2.63	0.0243	0.8186	RAB14	RAB14, member RAS oncogene family	Coding
TC0800012446.hg.1	9.63	11.1	-2.77	0.0244	0.8186	YWHAZ	tyrosine 3-monooxygenase/tryptophan 5-monooxygenase activation protein, zeta	Multiple_Complex
TC0100012401.hg.1	6.12	5.39	1.66	0.0244	0.8186	OR4F29; OR4F3; OR4F16	olfactory receptor, family 4, subfamily F, member 29; olfactory receptor, family 4, subfamily F, member 3; olfactory receptor, family 4, subfamily F, member 16	Coding
TC0100012410.hg.1	6.12	5.39	1.66	0.0244	0.8186	OR4F16; OR4F29	olfactory receptor, family 4, subfamily F, member 16; olfactory receptor, family 4, subfamily F, member 29	Coding
TC0X00007558.hg.1	5.36	5.97	-1.53	0.0244	0.8186	NLGN3	neuroligin 3	Multiple_Complex
TC0500010640.hg.1	3.65	4.22	-1.49	0.0245	0.8186	C5orf28	chromosome 5 open reading frame 28	Multiple_Complex
TC0900012158.hg.1	6.03	6.32	-1.23	0.0246	0.8186	PALM2-AKAP2	PALM2-AKAP2 readthrough	Coding
TC0X00010516.hg.1	6.83	7.29	-1.37	0.0246	0.8186	DCX	doublecortin	Multiple_Complex
TC1200010840.hg.1	3.74	3.5	1.18	0.0246	0.8186	GTSF1	gametocyte specific factor 1	Multiple_Complex
TC1700010686.hg.1	6.04	5.56	1.39	0.0247	0.8186	JUP	junction plakoglobin	Multiple_Complex
TC1100009302.hg.1	6.24	8.09	-3.6	0.0247	0.8186	TECTA	tectorin alpha	Multiple_Complex
TC1900011452.hg.1	5.77	5.44	1.26	0.0247	0.8186	PTPRH	protein tyrosine phosphatase, receptor type, H	Multiple_Complex
TC1100013028.hg.1	8.59	9.95	-2.57	0.0248	0.8186	OTUB1	OTU deubiquitinase, ubiquitin aldehyde binding 1	Multiple_Complex
TC1700007897.hg.1	4.74	4.25	1.4	0.0248	0.8186	HSD17B1	hydroxysteroid (17-beta) dehydrogenase 1	Multiple_Complex
TC2100008560.hg.1	8.71	7.96	1.68	0.0248	0.8186	DONSON; CRYZL1	downstream neighbor of SON; crystallin zeta like 1	Multiple_Complex
TC0900011286.hg.1	5.86	5.22	1.55	0.0248	0.8186	DFNB31	deafness, autosomal recessive 31	Multiple_Complex
TC0100009880.hg.1	8.81	8.23	1.49	0.0249	0.8186	HIST2H2AC	histone cluster 2, H2ac	Coding
TC0100008803.hg.1	8.6	9.78	-2.27	0.0249	0.8186	FAM73A	family with sequence similarity 73, member A	Multiple_Complex
TC0400011175.hg.1	4.63	5.45	-1.76	0.025	0.8186	TMEM150C	transmembrane protein 150C	Multiple_Complex
TC1800008764.hg.1	9.92	11.23	-2.48	0.025	0.8186	TXNL1	thioredoxin-like 1	Multiple_Complex
TC0800007978.hg.1	5.11	4.25	1.82	0.025	0.8186	LY96	lymphocyte antigen 96	Coding
TC0300008849.hg.1	6.17	6.51	-1.26	0.025	0.8186	UBA5	ubiquitin-like modifier activating enzyme 5	Multiple_Complex
TC0400008084.hg.1	5.11	4.71	1.32	0.0251	0.8186	DMP1	dentin matrix acidic phosphoprotein 1	Coding
TC1200008942.hg.1	7.88	8.55	-1.6	0.0251	0.8186	PLBD2	phospholipase B domain containing 2	Multiple_Complex
TC0700007098.hg.1	9.28	11.28	-4.02	0.0252	0.8186	GARS	glycyl-tRNA synthetase	Multiple_Complex
TC0600007852.hg.1	6.93	8	-2.1	0.0254	0.8186	C6orf89	chromosome 6 open reading frame 89	Multiple_Complex
TC0100007790.hg.1	3.9	3.62	1.21	0.0254	0.8186	TEKT2	tektin 2 (testicular)	Coding
TC1100008955.hg.1	10.59	13.26	-6.38	0.0254	0.8186	AASDHPPT	aminoadipate-semialdehyde dehydrogenase-phosphopantetheinyl transferase	Multiple_Complex
TC1600011493.hg.1	11.88	11.09	1.73	0.0255	0.8186	RPS15A	ribosomal protein S15a	Multiple_Complex
TC1000007959.hg.1	5.07	5.65	-1.5	0.0255	0.8186	CDH23	cadherin-related 23	Multiple_Complex
TC0100013630.hg.1	5.38	4.93	1.37	0.0255	0.8186	YARS	Transcript Identified by AceView, Entrez Gene ID(s) 8565	Unassigned
TC1200012836.hg.1	6.34	7.22	-1.84	0.0256	0.8186	C12orf73	chromosome 12 open reading frame 73	Multiple_Complex
TC0200009762.hg.1	5.97	5.5	1.38	0.0257	0.8186	PKP4	Transcript Identified by AceView, Entrez Gene ID(s) 8502	Unassigned
TC0X00011308.hg.1	6.43	5.88	1.47	0.0258	0.8186	RPL36A	ribosomal protein L36a	Multiple_Complex
TC1200008615.hg.1	5.75	4.56	2.28	0.0261	0.8186	MYBPC1	myosin binding protein C, slow type	Multiple_Complex
TC0600007820.hg.1	3.7	4.04	-1.27	0.0261	0.8186	CLPSL1	colipase-like 1	Coding
TC0700011554.hg.1	11.81	11.3	1.43	0.0261	0.8186	PMS2P3	PMS1 homolog 2, mismatch repair system component pseudogene 3	Multiple_Complex
TC1900006890.hg.1	9.17	8.76	1.33	0.0262	0.8186	RPS28	ribosomal protein S28	Multiple_Complex
TC0100010872.hg.1	3.6	4.05	-1.37	0.0263	0.8186	SMG7	SMG7 nonsense mediated mRNA decay factor	Multiple_Complex
TC1800008348.hg.1	9.79	8.58	2.31	0.0263	0.8186	AQP4	aquaporin 4	Multiple_Complex
TC0800008266.hg.1	10.34	8.39	3.87	0.0264	0.8186	DPY19L4	dpy-19-like 4 (C. elegans)	Multiple_Complex
TC1600008698.hg.1	6.75	7.58	-1.77	0.0265	0.8186	GSE1	Gse1 coiled-coil protein	Multiple_Complex
TC0600012536.hg.1	6.98	7.62	-1.56	0.0265	0.8186	SRSF12	serine/arginine-rich splicing factor 12	Multiple_Complex
TC0X00011415.hg.1	7.35	8.05	-1.63	0.0265	0.8186	NAA10	N(alpha)-acetyltransferase 10, NatA catalytic subunit	Multiple_Complex
TC0X00008526.hg.1	5.25	6.01	-1.69	0.0266	0.8186	FHL1	four and a half LIM domains 1	Multiple_Complex
TC1500006994.hg.1	10.01	11.27	-2.39	0.0266	0.8186	CHP1	calcineurin-like EF-hand protein 1	Multiple_Complex
TC0400008271.hg.1	5.29	5.69	-1.33	0.0266	0.8186	NFKB1	nuclear factor of kappa light polypeptide gene enhancer in B-cells 1	Multiple_Complex
TC0200013232.hg.1	4.65	5.55	-1.87	0.0266	0.8186	SUCLG1	succinate-CoA ligase, alpha subunit	Multiple_Complex
TC1200010510.hg.1	4.54	4.27	1.21	0.0267	0.8186	SCAF11	SR-related CTD-associated factor 11	Multiple_Complex
TC2100007467.hg.1	4.74	5.09	-1.27	0.0267	0.8186	DIP2A	disco-interacting protein 2 homolog A	Multiple_Complex
TC1100010846.hg.1	3.73	3.53	1.15	0.027	0.8186	OR8K5	olfactory receptor, family 8, subfamily K, member 5	Coding
TC0400010921.hg.1	4.23	3.89	1.27	0.027	0.8186	UGT2A3	UDP glucuronosyltransferase 2 family, polypeptide A3	Multiple_Complex
TC1400006509.hg.1	4.68	4.11	1.48	0.027	0.8186	OR11H7	olfactory receptor, family 11, subfamily H, member 7 (gene/pseudogene)	Pseudogene
TC1700010314.hg.1	5.63	4.74	1.85	0.027	0.8186	EVI2A; EVI2B	ecotropic viral integration site 2A; ecotropic viral integration site 2B	Coding
TC0700013047.hg.1	5.44	4.99	1.37	0.0271	0.8186	TMEM176B	transmembrane protein 176B	Coding
TC2000009916.hg.1	10.47	11.48	-2.01	0.0271	0.8186	TGIF2-C20orf24	TGIF2-C20orf24 readthrough	Multiple_Complex
TC0700010934.hg.1	8.01	7.49	1.43	0.0271	0.8186	H2AFV	H2A histone family, member V	Multiple_Complex
TC0600014241.hg.1	5.02	6.6	-2.99	0.0272	0.8186	TBC1D7	TBC1 domain family, member 7	Multiple_Complex
TC0300008551.hg.1	7.09	7.41	-1.25	0.0273	0.8186	FAM162A	family with sequence similarity 162, member A	Multiple_Complex
TC0700012849.hg.1	5.9	4.89	2.01	0.0274	0.8186	CLEC5A	C-type lectin domain family 5, member A	Multiple_Complex
TC0100017171.hg.1	4.1	4.54	-1.36	0.0275	0.8186	C1orf74	chromosome 1 open reading frame 74	Coding
TC1000011669.hg.1	8.58	9.29	-1.64	0.0275	0.8186	LDB1	LIM domain binding 1	Multiple_Complex
TC0100015058.hg.1	6.81	6.48	1.26	0.0275	0.8186	SASS6	SAS-6 centriolar assembly protein	Multiple_Complex
TC0400012931.hg.1	13.31	15.29	-3.95	0.0275	0.8186	G3BP2	GTPase activating protein (SH3 domain) binding protein 2	Multiple_Complex
TC0100006801.hg.1	5.38	4.75	1.55	0.0275	0.8186	NMNAT1	nicotinamide nucleotide adenylyltransferase 1	Multiple_Complex
TC1200010850.hg.1	9.6	12.93	-10.06	0.0275	0.8186	TESPA1	thymocyte expressed, positive selection associated 1	Multiple_Complex
TC2000008007.hg.1	14.1	12.81	2.43	0.0276	0.8186	RPS21	ribosomal protein S21	Multiple_Complex
TC1200007847.hg.1	5.34	4.85	1.4	0.0276	0.8186	HSD17B6	hydroxysteroid (17-beta) dehydrogenase 6	Multiple_Complex
TSUnmapped00000552.hg.1	5.56	5.22	1.27	0.0276	0.8186	FBL	fibrillarin	Coding
TC0X00007302.hg.1	6.14	5.96	1.13	0.0276	0.8186	FAM156B; FAM156A	family with sequence similarity 156, member B; family with sequence similarity 156, member A	Multiple_Complex
TC1200007786.hg.1	4.88	4.02	1.82	0.0276	0.8186	OR6C1	olfactory receptor, family 6, subfamily C, member 1	Coding
TC1100008669.hg.1	4.6	4.18	1.33	0.0276	0.8186	PRSS23	protease, serine, 23	Multiple_Complex
TC0600011197.hg.1	6.46	7.42	-1.95	0.0277	0.8186	ZNF184	zinc finger protein 184	Multiple_Complex
TC0100018156.hg.1	4.42	3.96	1.37	0.0277	0.8186	ATAD3B	ATPase family, AAA domain containing 3B	Multiple_Complex
TC1000010961.hg.1	11.65	12.48	-1.78	0.0278	0.8186	PSAP	prosaposin	Multiple_Complex
TC1200012699.hg.1	6.44	6.13	1.24	0.0278	0.8186	CHPT1	choline phosphotransferase 1	NonCoding
TC0500011173.hg.1	5.9	5.53	1.29	0.0279	0.8186	POC5	POC5 centriolar protein	Multiple_Complex
TSUnmapped00000207.hg.1	7.86	8.3	-1.36	0.028	0.8186	NDUFA10	NADH dehydrogenase (ubiquinone) 1 alpha subcomplex, 10, 42kDa	NonCoding
TC0200012933.hg.1	4.91	4.25	1.58	0.028	0.8186	CNRIP1	cannabinoid receptor interacting protein 1	Multiple_Complex
TSUnmapped00000056.hg.1	4.96	5.65	-1.61	0.028	0.8186	TRAPPC4	trafficking protein particle complex 4	Coding
TC1600009545.hg.1	6.03	5.57	1.37	0.0281	0.8186	ABCC6	ATP binding cassette subfamily C member 6	Multiple_Complex
TC0100018480.hg.1	10.8	9.88	1.89	0.0281	0.8186	NBPF14	neuroblastoma breakpoint family, member 14	Coding
TC2000008951.hg.1	5.19	5.84	-1.58	0.0282	0.8186	GSS	glutathione synthetase	Multiple_Complex
TC0100018299.hg.1	6.18	5.75	1.35	0.0282	0.8186	SLC27A3	solute carrier family 27 (fatty acid transporter), member 3	Multiple_Complex
TC0X00011313.hg.1	5.24	5.63	-1.31	0.0283	0.8186	GPRASP2	G protein-coupled receptor associated sorting protein 2	Multiple_Complex
TC0200016787.hg.1	11.29	12.17	-1.83	0.0283	0.8186	NDUFA10	NADH dehydrogenase (ubiquinone) 1 alpha subcomplex, 10, 42kDa	Multiple_Complex
TC0300007015.hg.1	6.57	7.2	-1.55	0.0284	0.8186	ARPP21	Transcript Identified by AceView, Entrez Gene ID(s) 10777	Unassigned
TC0900008223.hg.1	9.13	8.65	1.39	0.0284	0.8186	INVS	inversin	Multiple_Complex
TC1100012948.hg.1	7.64	6.91	1.66	0.0284	0.8186	IFITM2	interferon induced transmembrane protein 2	Multiple_Complex
TC0400008902.hg.1	8.39	9.54	-2.22	0.0284	0.8186	ABCE1	ATP binding cassette subfamily E member 1	Multiple_Complex
TC2000006520.hg.1	4.89	4.55	1.27	0.0284	0.8186	EBF4	early B-cell factor 4	Multiple_Complex
TC0700008498.hg.1	6.76	6.16	1.51	0.0285	0.8186	ZKSCAN5	zinc finger with KRAB and SCAN domains 5	Multiple_Complex
TC1200007053.hg.1	4.94	4.04	1.87	0.0285	0.8186	SPX	spexin hormone	Multiple_Complex
TC2100008425.hg.1	4.93	4.55	1.3	0.0286	0.8186	SLC19A1	solute carrier family 19 (folate transporter), member 1	NonCoding
TC1200007359.hg.1	11.46	12.81	-2.55	0.0286	0.8186	CNTN1	contactin 1	Multiple_Complex
TC0800007592.hg.1	6.87	7.7	-1.78	0.0288	0.8186	SNTG1	syntrophin, gamma 1	Multiple_Complex
TC2100006960.hg.1	5.55	5.77	-1.17	0.0289	0.8186	IFNAR1	interferon (alpha, beta and omega) receptor 1	Multiple_Complex
TC1700012193.hg.1	5.9	6.07	-1.13	0.0289	0.8186	NDEL1	nudE neurodevelopment protein 1-like 1	Multiple_Complex
TC0100012376.hg.1	3.72	3.44	1.22	0.0289	0.8186	ZNF672	zinc finger protein 672	Multiple_Complex
TC0100007845.hg.1	5.76	6.42	-1.58	0.0289	0.8186	MANEAL	mannosidase, endo-alpha-like	Coding
TC0300009271.hg.1	8.52	9.39	-1.83	0.029	0.8186	GMPS	guanine monophosphate synthase	Multiple_Complex
TC1400006533.hg.1	5.37	4.68	1.62	0.0291	0.8186	EDDM3B	epididymal protein 3B	Coding
TC0700013602.hg.1	14.7	14.02	1.6	0.0291	0.8186	POLR2J3	polymerase (RNA) II (DNA directed) polypeptide J3	Multiple_Complex
TC0100009307.hg.1	6.28	7.16	-1.85	0.0292	0.8186	NTNG1	netrin G1	Multiple_Complex
TC0100013744.hg.1	7.4	8.2	-1.73	0.0293	0.8186	MEAF6	MYST/Esa1-associated factor 6	Multiple_Complex
TC1700011083.hg.1	5.23	4.81	1.33	0.0293	0.8186	SAMD14	sterile alpha motif domain containing 14	Multiple_Complex
TC0100017836.hg.1	6.06	7.77	-3.26	0.0293	0.8186	LYST	lysosomal trafficking regulator	Multiple_Complex
TC1600010023.hg.1	3.98	3.7	1.21	0.0293	0.8186	ZNF843	zinc finger protein 843	Coding
TC0900009912.hg.1	5.65	6.03	-1.3	0.0294	0.8186	SIGMAR1	sigma non-opioid intracellular receptor 1	Multiple_Complex
TC0500013130.hg.1	6.48	5.53	1.92	0.0294	0.8186	TRIM52	tripartite motif containing 52	Multiple_Complex
TC0600009426.hg.1	7.89	8.62	-1.66	0.0295	0.8186	LAMA2	laminin, alpha 2	Multiple_Complex
TC0X00007129.hg.1	5.46	5.84	-1.3	0.0295	0.8186	UBA1	ubiquitin-like modifier activating enzyme 1	Multiple_Complex
TC0100015982.hg.1	9.69	10.53	-1.79	0.0295	0.8186	SSR2	signal sequence receptor, beta (translocon-associated protein beta)	Multiple_Complex
TC1400006494.hg.1	4.71	4.39	1.25	0.0295	0.8186	OR4K15	olfactory receptor, family 4, subfamily K, member 15	Coding
TC0X00008509.hg.1	5.71	6.36	-1.57	0.0295	0.8186	ZNF449	zinc finger protein 449	Coding
TC1800008750.hg.1	12.84	13.43	-1.51	0.0296	0.8186	TCF4	transcription factor 4	Multiple_Complex
TC2100006991.hg.1	3.64	3.33	1.24	0.0296	0.8186	KCNE2	potassium channel, voltage gated subfamily E regulatory beta subunit 2	Coding
TC1800006889.hg.1	8.66	9.01	-1.27	0.0296	0.8186	RIOK3	RIO kinase 3	Multiple_Complex
TC0200008632.hg.1	13.35	12.58	1.71	0.0297	0.8186	RPL31	ribosomal protein L31	Multiple_Complex
TC1900011329.hg.1	6.59	7.55	-1.95	0.0297	0.8186	ZNF415	zinc finger protein 415	Multiple_Complex
TC1900010805.hg.1	5.7	5.18	1.43	0.0297	0.8186	CXCL17	chemokine (C-X-C motif) ligand 17	Coding
TC2000008193.hg.1	9.54	10.29	-1.68	0.0299	0.8186	IDH3B	isocitrate dehydrogenase 3 (NAD+) beta	Multiple_Complex
TC0200011624.hg.1	6.84	7.36	-1.43	0.03	0.8186	CMPK2	cytidine monophosphate (UMP-CMP) kinase 2, mitochondrial	Multiple_Complex
TC0100018309.hg.1	4.76	4.24	1.44	0.0301	0.8186	FCGR2C	Fc fragment of IgG, low affinity IIc, receptor for (CD32) (gene/pseudogene)	Multiple_Complex
TC0200010275.hg.1	9.82	10.63	-1.75	0.0302	0.8186	GLS	glutaminase	Multiple_Complex
TC2200008827.hg.1	7.34	6.9	1.35	0.0302	0.8186	TOB2	transducer of ERBB2, 2	Coding
TC0X00007148.hg.1	8.95	8.4	1.47	0.0303	0.8186	ARAF	A-Raf proto-oncogene, serine/threonine kinase	Multiple_Complex
TC0100017059.hg.1	6.12	7.64	-2.86	0.0303	0.8186	RBBP5	retinoblastoma binding protein 5	Multiple_Complex
TC0700008898.hg.1	5.16	5.73	-1.48	0.0304	0.8186	ANKRD7	ankyrin repeat domain 7	Multiple_Complex
TC0200007835.hg.1	11.85	13.02	-2.24	0.0305	0.8186	ACTR2	ARP2 actin-related protein 2 homolog (yeast)	Multiple_Complex
TC0X00010877.hg.1	5.75	6.3	-1.47	0.0305	0.8186	FAM122B	family with sequence similarity 122B	Multiple_Complex
TC0500011418.hg.1	11.52	12.52	-2	0.0305	0.8186	MEF2C	myocyte enhancer factor 2C	Multiple_Complex
TC0100018274.hg.1	3.87	4.43	-1.47	0.0305	0.8186	ATP1A1	ATPase, Na+/K+ transporting, alpha 1 polypeptide	NonCoding
TC0400008007.hg.1	4.44	4.9	-1.37	0.0305	0.8186	GPAT3	glycerol-3-phosphate acyltransferase 3	Multiple_Complex
TC1000011267.hg.1	3.95	3.55	1.32	0.0305	0.8186	LRIT1	leucine-rich repeat, immunoglobulin-like and transmembrane domains 1	Multiple_Complex
TC1100012633.hg.1	8.02	10	-3.93	0.0306	0.8186	SCN3B	sodium channel, voltage gated, type III beta subunit	Multiple_Complex
TC0600013350.hg.1	7.59	8.4	-1.75	0.0306	0.8186	REPS1	RALBP1 associated Eps domain containing 1	Multiple_Complex
TC0200010527.hg.1	4.66	3.91	1.67	0.0306	0.8186	ICOS	inducible T-cell co-stimulator	Coding
TC1100010041.hg.1	6.31	5.53	1.72	0.0307	0.8186	ST5	Transcript Identified by AceView, Entrez Gene ID(s) 6764	Unassigned
TC0700011782.hg.1	8.03	7.26	1.7	0.0308	0.8186	FAM133B	family with sequence similarity 133, member B	Multiple_Complex
TC1700009538.hg.1	8.69	9.68	-1.98	0.0309	0.8186	SLC25A11	solute carrier family 25 (mitochondrial carrier; oxoglutarate carrier), member 11	Multiple_Complex
TC1600010041.hg.1	5.08	4.6	1.39	0.0309	0.8186	VN1R3	vomeronasal 1 receptor 3 (gene/pseudogene)	Multiple_Complex
TC1500007615.hg.1	6.53	5.79	1.67	0.031	0.8186	MAP2K1	Transcript Identified by AceView, Entrez Gene ID(s) 5604	Unassigned
TC0100010018.hg.1	4.66	4.18	1.4	0.031	0.8186	SPRR3	small proline-rich protein 3	Multiple_Complex
TC0400007901.hg.1	5.86	6.41	-1.46	0.0311	0.8186	SHROOM3	shroom family member 3	Multiple_Complex
TC1000008716.hg.1	9.17	10.12	-1.94	0.0311	0.8186	GBF1	golgi brefeldin A resistant guanine nucleotide exchange factor 1	Multiple_Complex
TC0100012566.hg.1	5.07	4.5	1.48	0.0313	0.8186	LINC00982	long intergenic non-protein coding RNA 982	NonCoding
TC1100012666.hg.1	4.31	3.57	1.67	0.0313	0.8186	OR8B2	olfactory receptor, family 8, subfamily B, member 2	Coding
TC1700007559.hg.1	3.78	4.18	-1.32	0.0313	0.8186	CCL11	chemokine (C-C motif) ligand 11	Multiple_Complex
TC2000006799.hg.1	10.09	11.72	-3.1	0.0314	0.8186	DSTN	destrin (actin depolymerizing factor)	Multiple_Complex
TC0900011575.hg.1	9.11	8.44	1.6	0.0314	0.8186	RPL12	ribosomal protein L12	Multiple_Complex
TC0500012354.hg.1	5.67	6.35	-1.61	0.0315	0.8186	YIPF5	Yip1 domain family member 5	Multiple_Complex
TC1200012153.hg.1	4.62	4.32	1.23	0.0315	0.8186	PXN	paxillin	Multiple_Complex
TC1100007030.hg.1	9.67	9.29	1.3	0.0315	0.8186	NAV2	neuron navigator 2	Multiple_Complex
TC0300013022.hg.1	5.2	6.28	-2.12	0.0315	0.8186	SLITRK3	SLIT and NTRK-like family, member 3	Coding
TC0300012980.hg.1	4.98	5.76	-1.71	0.0315	0.8186	SPTSSB	serine palmitoyltransferase, small subunit B	Multiple_Complex
TC0X00009160.hg.1	6.24	6.94	-1.63	0.0316	0.8186	RBBP7	retinoblastoma binding protein 7	Multiple_Complex
TC1900011451.hg.1	4.88	5.62	-1.68	0.0316	0.8186	SYT5	synaptotagmin V	Multiple_Complex
TC1700011439.hg.1	7.64	8.23	-1.5	0.0317	0.8186	TEX2	testis expressed 2	Multiple_Complex
TC1100009521.hg.1	4.67	5.79	-2.18	0.0317	0.8186	APLP2	amyloid beta (A4) precursor-like protein 2	Multiple_Complex
TC0700013509.hg.1	5.65	6.35	-1.62	0.0317	0.8186	DAGLB	diacylglycerol lipase, beta	Multiple_Complex
TC0100008912.hg.1	4.59	4.22	1.29	0.0318	0.8186	CYR61	cysteine-rich, angiogenic inducer, 61	Multiple_Complex
TC0800011018.hg.1	3.91	3.35	1.48	0.0318	0.8186	SLC7A13	solute carrier family 7 (anionic amino acid transporter), member 13	Multiple_Complex
TC0500011702.hg.1	6.43	7.23	-1.74	0.0319	0.8186	STARD4	StAR-related lipid transfer domain containing 4	Multiple_Complex
TC0400007559.hg.1	8.14	7.37	1.7	0.0319	0.8186	TMEM165	transmembrane protein 165	Multiple_Complex
TC1000009145.hg.1	5.05	4.66	1.31	0.0319	0.8186	BTBD16	BTB (POZ) domain containing 16	Multiple_Complex
TC0700006906.hg.1	3.79	4.83	-2.05	0.0321	0.8186	KLHL7	kelch-like family member 7	Multiple_Complex
TC0X00010278.hg.1	6.64	8.48	-3.58	0.0321	0.8186	NAP1L3	nucleosome assembly protein 1-like 3	Coding
TC2100006659.hg.1	4.25	4.73	-1.39	0.0321	0.8186	CXADR	coxsackie virus and adenovirus receptor	Multiple_Complex
TC0100010197.hg.1	5.76	5.32	1.35	0.0322	0.8186	PEAR1	platelet endothelial aggregation receptor 1	Multiple_Complex
TC1700009377.hg.1	6.36	6.88	-1.43	0.0322	0.8186	INPP5K	inositol polyphosphate-5-phosphatase K	Multiple_Complex
TC0X00008210.hg.1	3.63	3.16	1.38	0.0324	0.8186	SLC6A14	solute carrier family 6 (amino acid transporter), member 14	Multiple_Complex
TC1900010081.hg.1	4.1	3.34	1.7	0.0324	0.8186	ZNF506	Transcript Identified by AceView, Entrez Gene ID(s) 284440; 440515	Unassigned
TC0400012952.hg.1	4.47	4.06	1.33	0.0325	0.8186	BDH2	3-hydroxybutyrate dehydrogenase, type 2	Multiple_Complex
TC0100006550.hg.1	5.44	6.02	-1.5	0.0325	0.8186	PRKCZ	protein kinase C, zeta	Multiple_Complex
TC0300009353.hg.1	5.4	6.02	-1.54	0.0325	0.8186	PPM1L	protein phosphatase, Mg2+/Mn2+ dependent, 1L	Multiple_Complex
TC1600009531.hg.1	7.19	6.61	1.49	0.0325	0.8186	KIAA0430	Transcript Identified by AceView, Entrez Gene ID(s) 9665	Unassigned
TC1100013004.hg.1	6.27	6.74	-1.38	0.0326	0.8186	CTNND1	catenin (cadherin-associated protein), delta 1	Multiple_Complex
TC1200007844.hg.1	5.9	5.19	1.63	0.0326	0.8186	RBMS2	RNA binding motif, single stranded interacting protein 2	Multiple_Complex
TC1700012310.hg.1	7.47	7.9	-1.35	0.0326	0.8186	MFSD11	major facilitator superfamily domain containing 11	Multiple_Complex
TC2200008734.hg.1	10.53	9.08	2.73	0.0326	0.8186	CBX7	chromobox homolog 7	Multiple_Complex
TC0300011950.hg.1	5.36	4.53	1.77	0.0326	0.8186	GUCA1C	guanylate cyclase activator 1C	Coding
TC1700011756.hg.1	6.6	5.85	1.69	0.0326	0.8186	CASKIN2	CASK interacting protein 2	Multiple_Complex
TC1500007012.hg.1	7.57	7.19	1.3	0.0327	0.8186	MAPKBP1	mitogen-activated protein kinase binding protein 1	Multiple_Complex
TC0800012311.hg.1	6.52	6.91	-1.31	0.0327	0.8186	SGK3	serum/glucocorticoid regulated kinase family, member 3	NonCoding
TC1900011932.hg.1	8.01	8.56	-1.47	0.0327	0.8186	ALKBH6	alkB homolog 6	Multiple_Complex
TC1200009065.hg.1	4.45	4.93	-1.39	0.0328	0.8186	RFC5	replication factor C subunit 5	Multiple_Complex
TC0200009612.hg.1	5.76	4.91	1.8	0.0328	0.8186	EPC2	enhancer of polycomb homolog 2 (Drosophila)	Multiple_Complex
TC0900011148.hg.1	5.26	4.79	1.38	0.0328	0.8186	CTNNAL1	catenin (cadherin-associated protein), alpha-like 1	Multiple_Complex
TC0900006559.hg.1	6.18	5.85	1.26	0.033	0.8186	CD274	CD274 molecule	Multiple_Complex
TC1300006474.hg.1	5.3	5.87	-1.48	0.033	0.8186	MPHOSPH8	M-phase phosphoprotein 8	Multiple_Complex
TC0100016899.hg.1	6.83	7.26	-1.34	0.033	0.8186	KIF21B	kinesin family member 21B	Multiple_Complex
TC1200007799.hg.1	4.01	3.29	1.65	0.0331	0.8186	OR2AP1	olfactory receptor, family 2, subfamily AP, member 1	Coding
TC2000009949.hg.1	7.28	6.51	1.7	0.0332	0.8186	STX16	syntaxin 16	Multiple_Complex
TC0400007361.hg.1	5.7	6.17	-1.38	0.0332	0.8186	SLC30A9	solute carrier family 30 (zinc transporter), member 9	Multiple_Complex
TC0100016135.hg.1	4.06	3.32	1.68	0.0332	0.8186	SLAMF6	SLAM family member 6	Coding
TC1900011816.hg.1	7.17	6.87	1.23	0.0332	0.8186	ZNF419	zinc finger protein 419	Multiple_Complex
TC0300012238.hg.1	6.18	5.86	1.25	0.0332	0.8186	HEG1	heart development protein with EGF-like domains 1	Multiple_Complex
TC0100013576.hg.1	6.15	5.75	1.32	0.0332	0.8186	COL16A1	collagen, type XVI, alpha 1	Multiple_Complex
TC0100015061.hg.1	5.83	6.31	-1.4	0.0332	0.8186	DBT	dihydrolipoamide branched chain transacylase E2	Multiple_Complex
TC0100017029.hg.1	6.15	5.71	1.36	0.0333	0.8186	PIK3C2B	phosphatidylinositol-4-phosphate 3-kinase, catalytic subunit type 2 beta	Multiple_Complex
TC0900006473.hg.1	5.41	5.89	-1.39	0.0333	0.8186	SMARCA2	SWI/SNF related, matrix associated, actin dependent regulator of chromatin, subfamily a, member 2	Multiple_Complex
TC0100018359.hg.1	6.25	6.6	-1.27	0.0333	0.8186	TSNAX	translin-associated factor X	Multiple_Complex
TC0800011597.hg.1	6.61	6.18	1.34	0.0334	0.8186	EXT1; spawla	Jeck2013 ALT_ACCEPTOR, ALT_DONOR, coding, INTERNAL, intronic best transcript NM_000127; Transcript Identified by AceView	NonCoding
TC0200009134.hg.1	10.09	10.74	-1.56	0.0335	0.8186	TSN	translin	Multiple_Complex
TC1100013227.hg.1	3.16	2.96	1.15	0.0335	0.8186	FDXACB1	ferredoxin-fold anticodon binding domain containing 1	Multiple_Complex
TC1600007973.hg.1	6.13	5.58	1.47	0.0336	0.8186	NUP93	nucleoporin 93kDa	Multiple_Complex
TC0800009764.hg.1	6	5.02	1.97	0.0336	0.8186	PSD3	pleckstrin and Sec7 domain containing 3	Multiple_Complex
TC0200016750.hg.1	7.15	6.7	1.36	0.0336	0.8186	NFE2L2	nuclear factor, erythroid 2-like 2	Multiple_Complex
TC2000007105.hg.1	12.09	13.42	-2.52	0.0337	0.8186	TM9SF4	transmembrane 9 superfamily protein member 4	Multiple_Complex
TC0400010853.hg.1	3.82	3.68	1.1	0.0337	0.8186	TECRL	trans-2,3-enoyl-CoA reductase-like	Multiple_Complex
TC0X00008026.hg.1	5.57	6.35	-1.72	0.0338	0.8186	H2BFM	H2B histone family, member M	Coding
TC1700007811.hg.1	4.4	4.12	1.21	0.0338	0.8186	TMEM99	transmembrane protein 99	Multiple_Complex
TC0500012094.hg.1	4.6	4.27	1.26	0.0338	0.8186	C5orf66-AS1	C5orf66 antisense RNA 1	Multiple_Complex
TC2200007909.hg.1	7.17	6.7	1.39	0.0338	0.8186	MICAL3	microtubule associated monooxygenase, calponin and LIM domain containing 3	Multiple_Complex
TC0100009366.hg.1	8.26	8.64	-1.3	0.0339	0.8186	STRIP1	striatin interacting protein 1	Multiple_Complex
TC1400008415.hg.1	5.69	4.75	1.92	0.0339	0.8186	ZFYVE21	zinc finger, FYVE domain containing 21	Multiple_Complex
TC0X00009541.hg.1	5.78	6.24	-1.37	0.034	0.8186	SLC9A7	solute carrier family 9, subfamily A (NHE7, cation proton antiporter 7), member 7	Multiple_Complex
TC1500010947.hg.1	5.93	7.08	-2.22	0.034	0.8186	TM2D3	TM2 domain containing 3	Multiple_Complex
TC0300014050.hg.1	4.8	4.63	1.13	0.034	0.8186	NPHP3	nephronophthisis 3 (adolescent)	Multiple_Complex
TC1500009217.hg.1	5.61	6.05	-1.35	0.034	0.8186	LCMT2	leucine carboxyl methyltransferase 2	Coding
TC1900011635.hg.1	5.04	4.55	1.4	0.034	0.8186	CHMP2A	charged multivesicular body protein 2A	Multiple_Complex
TC0400009068.hg.1	5.6	5.15	1.37	0.0341	0.8186	LRAT	lecithin retinol acyltransferase (phosphatidylcholine--retinol O-acyltransferase)	Multiple_Complex
TC0100018242.hg.1	6.06	6.97	-1.89	0.0341	0.8186	HS2ST1	heparan sulfate 2-O-sulfotransferase 1	Coding
TC0100010347.hg.1	5.67	6.39	-1.64	0.0341	0.8186	SDHC	succinate dehydrogenase complex, subunit C, integral membrane protein, 15kDa	Multiple_Complex
TC1100012960.hg.1	5.7	5.19	1.42	0.0342	0.8186	DNHD1	dynein heavy chain domain 1	Multiple_Complex
TC0400010895.hg.1	5.62	4.78	1.79	0.0342	0.8186	TMPRSS11D	transmembrane protease, serine 11D	Multiple_Complex
TC0900010019.hg.1	4.44	4.09	1.27	0.0343	0.8186	ZBTB5	zinc finger and BTB domain containing 5	Coding
TC1900007418.hg.1	5.16	4.71	1.37	0.0343	0.8186	ARMC6	armadillo repeat containing 6	Multiple_Complex
TC0100013802.hg.1	6.83	7.35	-1.44	0.0343	0.8186	HPCAL4	hippocalcin like 4	Coding
TC0800008370.hg.1	7.94	8.93	-1.98	0.0344	0.8186	POLR2K	polymerase (RNA) II (DNA directed) polypeptide K, 7.0kDa	Multiple_Complex
TC1200011882.hg.1	4.14	3.86	1.22	0.0345	0.8186	TRPV4	transient receptor potential cation channel, subfamily V, member 4	Multiple_Complex
TC1000010482.hg.1	6.41	5.95	1.38	0.0345	0.8186	C10orf10	chromosome 10 open reading frame 10	Multiple_Complex
TC1500008225.hg.1	4.99	5.64	-1.57	0.0345	0.8186	MRPS11	mitochondrial ribosomal protein S11	Multiple_Complex
TC0100018488.hg.1	4.91	4.44	1.39	0.0345	0.8186	TMOD4	tropomodulin 4 (muscle)	Multiple_Complex
TSUnmapped00000180.hg.1	3.74	4.29	-1.47	0.0346	0.8186	KIAA1143	KIAA1143 [Source:HGNC Symbol;Acc:HGNC:29198]	Coding
TC0X00010847.hg.1	3.77	3.31	1.37	0.0346	0.8186	TFDP3	transcription factor Dp family, member 3	Coding
TC0600009236.hg.1	7.15	6.59	1.47	0.0347	0.8186	RWDD1	RWD domain containing 1	Multiple_Complex
TC1100009615.hg.1	7.69	8.31	-1.53	0.0347	0.8186	VPS26B	VPS26 retromer complex component B	Multiple_Complex
TSUnmapped00000217.hg.1	4.7	4.4	1.24	0.0347	0.8186	KAT6B	K(lysine) acetyltransferase 6B	NonCoding
TC1100012269.hg.1	5.03	6.22	-2.28	0.0347	0.8186	ARHGAP20	Rho GTPase activating protein 20	Coding
TC1100009657.hg.1	9.87	8.51	2.58	0.0348	0.8186	IFITM3	interferon induced transmembrane protein 3	Multiple_Complex
TC0300013751.hg.1	6.2	7.29	-2.13	0.0348	0.8186	BDH1	3-hydroxybutyrate dehydrogenase, type 1	Multiple_Complex
TC1200007153.hg.1	6.49	6.99	-1.41	0.0348	0.8186	PPFIBP1	PTPRF interacting protein, binding protein 1 (liprin beta 1)	Multiple_Complex
TC2000008968.hg.1	7.72	8.56	-1.79	0.0349	0.8186	UQCC1	ubiquinol-cytochrome c reductase complex assembly factor 1	Multiple_Complex
TC0400009284.hg.1	7.11	6.35	1.69	0.0349	0.8186	CLCN3	chloride channel, voltage-sensitive 3	Multiple_Complex
TC0200012854.hg.1	8.3	9.48	-2.26	0.0349	0.8186	RAB1A	RAB1A, member RAS oncogene family	Multiple_Complex
TC1200006670.hg.1	9.51	10.99	-2.78	0.0349	0.8186	CLSTN3	calsyntenin 3	Multiple_Complex
TC0400007913.hg.1	13.08	12.08	2	0.0349	0.8186	2011-09-01	septin 11	Multiple_Complex
TC1900009433.hg.1	12.78	15.41	-6.18	0.035	0.8186	TUBB4A	tubulin, beta 4A class IVa	Coding
TC0300011083.hg.1	6.98	6.48	1.41	0.035	0.8186	TRAIP	TRAF interacting protein	Multiple_Complex
TC0900006970.hg.1	10.82	11.33	-1.42	0.035	0.8186	NFX1	nuclear transcription factor, X-box binding 1	Multiple_Complex
TC1700007784.hg.1	5.52	6.34	-1.76	0.035	0.8186	RAPGEFL1	Rap guanine nucleotide exchange factor like 1	Multiple_Complex
TC1500010778.hg.1	6.38	6	1.31	0.035	0.8186	IL16	interleukin 16	Multiple_Complex
TC1200010569.hg.1	9.33	10.85	-2.87	0.035	0.8186	ASB8	ankyrin repeat and SOCS box containing 8	Multiple_Complex
TC1900011223.hg.1	4.49	4.04	1.36	0.0351	0.8186	KLK1	kallikrein 1	Multiple_Complex
TC1900006477.hg.1	6.42	6	1.34	0.0351	0.8186	FSTL3	follistatin-like 3 (secreted glycoprotein)	Multiple_Complex
TC1300006543.hg.1	8.66	8.39	1.2	0.0351	0.8186	FGF9	fibroblast growth factor 9	Multiple_Complex
TC1600009156.hg.1	5.95	5.63	1.25	0.0352	0.8186	PKMYT1	Transcript Identified by AceView, Entrez Gene ID(s) 9088	Multiple_Complex
TC0100011587.hg.1	6.04	5.29	1.69	0.0352	0.8186	KCNK2	potassium channel, two pore domain subfamily K, member 2	Multiple_Complex
TC1400007942.hg.1	6.44	6.11	1.26	0.0352	0.8186	TDP1	tyrosyl-DNA phosphodiesterase 1	Multiple_Complex
TC0300009238.hg.1	3.64	3.22	1.34	0.0352	0.8186	C3orf79	chromosome 3 open reading frame 79	Multiple_Complex
TC0600008663.hg.1	7.19	8.55	-2.58	0.0353	0.8186	DOPEY1	dopey family member 1	Multiple_Complex
TC0100012813.hg.1	4.09	3.88	1.16	0.0354	0.8186	PIK3CD-AS2	PIK3CD antisense RNA 2	NonCoding
TC1100010833.hg.1	6.14	4.65	2.79	0.0354	0.8186	OR5I1	olfactory receptor, family 5, subfamily I, member 1	Coding
TC0300009782.hg.1	13.12	15.39	-4.83	0.0355	0.8186	EIF4A2; SNORA63; SNORD2; SNORA4; SNORA81; MIR1248	eukaryotic translation initiation factor 4A2; small nucleolar RNA, H/ACA box 63; small nucleolar RNA, C/D box 2; small nucleolar RNA, H/ACA box 4; small nucleolar RNA, H/ACA box 81; microRNA 1248	Multiple_Complex
TC0300007645.hg.1	4.68	5.05	-1.29	0.0355	0.8186	PTPRG	protein tyrosine phosphatase, receptor type, G	Multiple_Complex
TC1300009984.hg.1	6.16	6.76	-1.51	0.0357	0.8186	SLITRK5	SLIT and NTRK-like family, member 5	Coding
TC1400008588.hg.1	6.45	6.16	1.23	0.0357	0.8186	TEP1	telomerase-associated protein 1	Multiple_Complex
TC1600010532.hg.1	6.66	7.34	-1.6	0.0357	0.8186	CDH8	cadherin 8, type 2	Multiple_Complex
TC0400009766.hg.1	3.56	2.72	1.79	0.0357	0.8186	MXD4	Memczak2013 ALT_ACCEPTOR, ALT_DONOR, coding, INTERNAL, intronic best transcript NM_006454	NonCoding
TC0800007460.hg.1	8.94	9.52	-1.49	0.0358	0.8186	HGSNAT	heparan-alpha-glucosaminide N-acetyltransferase	Multiple_Complex
TC1100009915.hg.1	3.68	3.14	1.45	0.0358	0.8186	OR51V1	olfactory receptor, family 51, subfamily V, member 1	Coding
TC1100011723.hg.1	8.33	7.57	1.69	0.0358	0.8186	RSF1	remodeling and spacing factor 1	Multiple_Complex
TC0800009201.hg.1	5.6	5.24	1.29	0.0359	0.8186	GSDMD	gasdermin D	Multiple_Complex
TC0900009557.hg.1	5.23	5.36	-1.1	0.0359	0.8186	MPDZ	multiple PDZ domain protein	Multiple_Complex
TC0100012351.hg.1	5.86	6.49	-1.55	0.036	0.8186	OR2M3	olfactory receptor, family 2, subfamily M, member 3	Coding
TC1500010396.hg.1	6.41	5.92	1.41	0.036	0.8186	KIF7	kinesin family member 7	Multiple_Complex
TC1500006951.hg.1	7.64	8.54	-1.86	0.036	0.8186	KNSTRN	kinetochore-localized astrin/SPAG5 binding protein	Multiple_Complex
TC1200008873.hg.1	5	4.68	1.25	0.036	0.8186	SH2B3	SH2B adaptor protein 3	Multiple_Complex
TC0X00007378.hg.1	6.91	7.61	-1.62	0.0361	0.8186	MAGEH1	MAGE family member H1	Coding
TC0400012814.hg.1	4.77	4.4	1.29	0.0362	0.8186	CXCL6	chemokine (C-X-C motif) ligand 6	Multiple_Complex
TC0600014234.hg.1	4.58	4.13	1.37	0.0363	0.8186	CAGE1	cancer antigen 1	Multiple_Complex
TC0300013911.hg.1	6.63	6.32	1.23	0.0364	0.8186	DNAJB11	DnaJ (Hsp40) homolog, subfamily B, member 11	Multiple_Complex
TC1000010310.hg.1	6.85	8.27	-2.67	0.0365	0.8186	CUL2	cullin 2	Multiple_Complex
TC2000009196.hg.1	11.09	12.66	-2.97	0.0366	0.8186	SERINC3	serine incorporator 3	Multiple_Complex
TC1400006548.hg.1	4.32	3.89	1.34	0.0367	0.8186	RNASE7	ribonuclease, RNase A family, 7	Coding
TC1400009052.hg.1	4.54	4.06	1.4	0.0367	0.8186	FSCB	fibrous sheath CABYR binding protein	Coding
TC0200008996.hg.1	5.93	6.77	-1.78	0.0367	0.8186	ACTR3	ARP3 actin-related protein 3 homolog (yeast)	Multiple_Complex
TC1700012286.hg.1	4.91	4.37	1.45	0.0367	0.8186	SMG8	SMG8 nonsense mediated mRNA decay factor	Multiple_Complex
TC0200013079.hg.1	8.92	10.47	-2.93	0.0368	0.8186	DUSP11	dual specificity phosphatase 11	Multiple_Complex
TC0500008233.hg.1	4.67	5.39	-1.64	0.0368	0.8186	C5orf30	chromosome 5 open reading frame 30	Coding
TC1700009954.hg.1	8.5	9.6	-2.13	0.0368	0.8186	TOM1L2	target of myb1 like 2 membrane trafficking protein	Multiple_Complex
TC0400009746.hg.1	9.21	9.52	-1.24	0.0368	0.8186	SLBP	stem-loop binding protein	Multiple_Complex
TC1700010358.hg.1	4.95	5.97	-2.03	0.0368	0.8186	MYO1D	myosin ID	Multiple_Complex
TC0200011837.hg.1	12.26	14.19	-3.81	0.0368	0.8186	FAM49A	family with sequence similarity 49, member A	Multiple_Complex
TC1800008679.hg.1	7.51	7.91	-1.32	0.0368	0.8186	MBD1	methyl-CpG binding domain protein 1	Multiple_Complex
TC1200011909.hg.1	12.2	13.82	-3.08	0.0369	0.8186	VPS29	VPS29 retromer complex component	Multiple_Complex
TC1800006649.hg.1	4.39	3.83	1.47	0.037	0.8186	RAB31	Transcript Identified by AceView, Entrez Gene ID(s) 11031	Unassigned
TC0600012123.hg.1	11.4	10.04	2.56	0.037	0.8186	DST	dystonin	Multiple_Complex
TC1200010609.hg.1	5.85	6.44	-1.5	0.037	0.8186	DDN	dendrin	Coding
TC0400010925.hg.1	5.06	4.48	1.49	0.037	0.8186	UGT2B11	UDP glucuronosyltransferase 2 family, polypeptide B11	Multiple_Complex
TC1600008005.hg.1	10.75	9.83	1.88	0.0371	0.8186	ADGRG1	adhesion G protein-coupled receptor G1	Multiple_Complex
TC1900007819.hg.1	10.38	11.22	-1.79	0.0371	0.8186	ZNF302	zinc finger protein 302	Multiple_Complex
TC1900008384.hg.1	12.46	14.4	-3.83	0.0371	0.8186	CALM3	calmodulin 3 (phosphorylase kinase, delta)	Multiple_Complex
TC0900010462.hg.1	4.64	5.18	-1.45	0.0372	0.8186	RFK	riboflavin kinase	Multiple_Complex
TC1300009026.hg.1	7.72	9.21	-2.81	0.0372	0.8186	PCDH8	protocadherin 8	Multiple_Complex
TC0X00009867.hg.1	3.88	4.33	-1.37	0.0372	0.8186	SPIN4	spindlin family, member 4	Coding
TC0500012501.hg.1	5.23	4.85	1.3	0.0373	0.8186	CCDC69	coiled-coil domain containing 69	Multiple_Complex
TC0500009250.hg.1	9.47	10.48	-2.02	0.0373	0.8186	UBLCP1	ubiquitin-like domain containing CTD phosphatase 1	Multiple_Complex
TC0100010532.hg.1	4.24	3.8	1.36	0.0373	0.8186	XCL1	chemokine (C motif) ligand 1	Coding
TC1900011914.hg.1	6.41	7.01	-1.51	0.0374	0.8186	ZNF506	zinc finger protein 506	Multiple_Complex
TC0500013389.hg.1	6.2	6.83	-1.55	0.0374	0.8186	MED7	mediator complex subunit 7	Multiple_Complex
TC0X00009750.hg.1	7.14	7.57	-1.35	0.0374	0.8186	KDM5C	lysine (K)-specific demethylase 5C	Multiple_Complex
TC0900009654.hg.1	12.96	12.32	1.56	0.0375	0.8186	RPS6	ribosomal protein S6	Multiple_Complex
TC1700012295.hg.1	6.14	6.85	-1.63	0.0375	0.8186	ARSG	arylsulfatase G	Multiple_Complex
TC0800010558.hg.1	8.72	9.69	-1.97	0.0375	0.8186	TOX	thymocyte selection-associated high mobility group box	Multiple_Complex
TC0300011306.hg.1	4.22	4.68	-1.38	0.0375	0.8186	PDHB	pyruvate dehydrogenase (lipoamide) beta	Multiple_Complex
TC1400007804.hg.1	3.7	3.34	1.28	0.0375	0.8186	TSHR	thyroid stimulating hormone receptor	Multiple_Complex
TC1600008407.hg.1	13.55	12.77	1.71	0.0375	0.8186	NPIPB15	nuclear pore complex interacting protein family, member B15	Multiple_Complex
TC1000008574.hg.1	9.17	10.65	-2.79	0.0375	0.8186	PGAM1	phosphoglycerate mutase 1 (brain)	Multiple_Complex
TC0700010603.hg.1	3.91	3.58	1.26	0.0375	0.8186	TRIL	TLR4 interactor with leucine-rich repeats	Multiple_Complex
TC0900012189.hg.1	7.49	8.1	-1.52	0.0376	0.8186	TMEM141	transmembrane protein 141	Multiple_Complex
TC0900009775.hg.1	7.95	6.58	2.57	0.0376	0.8186	EQTN	equatorin, sperm acrosome associated	Multiple_Complex
TC0400010681.hg.1	4.74	5.09	-1.27	0.0376	0.8186	LRRC66	leucine rich repeat containing 66	Coding
TC1700011423.hg.1	2.99	3.22	-1.18	0.0377	0.8186	FTSJ3	FtsJ homolog 3 (E. coli)	Multiple_Complex
TC0500012455.hg.1	6.36	5.7	1.58	0.0377	0.8186	CSF1R	colony stimulating factor 1 receptor	Multiple_Complex
TC0700011642.hg.1	5.97	5.01	1.95	0.0378	0.8186	HGF	hepatocyte growth factor (hepapoietin A; scatter factor)	Multiple_Complex
TC0700007807.hg.1	5.23	6.05	-1.76	0.0378	0.8186	ZNF92	zinc finger protein 92	Multiple_Complex
TC0600007559.hg.1	5.07	4.7	1.29	0.0379	0.8186	HCG22	HLA complex group 22	NonCoding
TC0X00011226.hg.1	4.99	5.74	-1.69	0.038	0.8186	F8	coagulation factor VIII, procoagulant component	Multiple_Complex
TC1400008568.hg.1	3.79	3.17	1.53	0.038	0.8186	OR11H2	olfactory receptor, family 11, subfamily H, member 2	Coding
TC0800012173.hg.1	4.55	3.94	1.52	0.038	0.8186	EPPK1	epiplakin 1	Coding
TC0500010308.hg.1	9.05	10.27	-2.32	0.0381	0.8186	CDH10	cadherin 10, type 2 (T2-cadherin)	Multiple_Complex
TC1000009169.hg.1	5.4	4.79	1.53	0.0382	0.8186	ACADSB	acyl-CoA dehydrogenase, short/branched chain	Multiple_Complex
TC1000007895.hg.1	6.54	5.69	1.8	0.0383	0.8186	TSPAN15	tetraspanin 15	Multiple_Complex
TC1400009538.hg.1	7.08	7.96	-1.83	0.0383	0.8186	DCAF5	DDB1 and CUL4 associated factor 5	Multiple_Complex
TC1500010841.hg.1	8.34	7.21	2.2	0.0383	0.8186	CHRFAM7A	CHRNA7 (cholinergic receptor, nicotinic, alpha 7, exons 5-10) and FAM7A (family with sequence similarity 7A, exons A-E) fusion	Multiple_Complex
TSUnmapped00000195.hg.1	12.36	12.71	-1.28	0.0384	0.8186	NDUFA10	NADH dehydrogenase (ubiquinone) 1 alpha subcomplex, 10, 42kDa	Coding
TC0600014098.hg.1	4.66	5.21	-1.46	0.0384	0.8186	ATAT1	alpha tubulin acetyltransferase 1	Multiple_Complex
TC0300006565.hg.1	7.96	7.71	1.19	0.0384	0.8186	IL17RC	interleukin 17 receptor C	Multiple_Complex
TC1900006685.hg.1	3.76	3.88	-1.09	0.0384	0.8186	FSD1	fibronectin type III and SPRY domain containing 1	Multiple_Complex
TC0900008257.hg.1	7.68	7.39	1.22	0.0385	0.8186	RNF20	ring finger protein 20, E3 ubiquitin protein ligase	Multiple_Complex
TC1100009611.hg.1	6.6	6.1	1.42	0.0385	0.8186	JAM3	junctional adhesion molecule 3	Multiple_Complex
TC0900012190.hg.1	10.44	9.96	1.39	0.0386	0.8186	CCDC183; RABL6	coiled-coil domain containing 183; RAB, member RAS oncogene family-like 6	Multiple_Complex
TC1300007707.hg.1	5.17	4.55	1.54	0.0386	0.8186	GPC5	glypican 5	Multiple_Complex
TC1000010192.hg.1	5.97	6.53	-1.47	0.0387	0.8186	KIAA1462	KIAA1462	Multiple_Complex
TSUnmapped00000356.hg.1	7.47	6.9	1.49	0.0388	0.8186	DYRK1B	dual specificity tyrosine-(Y)-phosphorylation regulated kinase 1B	NonCoding
TC0X00008207.hg.1	4.57	4.23	1.26	0.0388	0.8186	AGTR2	angiotensin II receptor, type 2	Multiple_Complex
TC0100013428.hg.1	5.36	4.85	1.42	0.0388	0.8186	MAP3K6	mitogen-activated protein kinase kinase kinase 6	Multiple_Complex
TC1100013002.hg.1	9.53	10.24	-1.64	0.0388	0.8186	TMX2-CTNND1	TMX2-CTNND1 readthrough (NMD candidate)	Multiple_Complex
TC1100012917.hg.1	5.85	6.38	-1.44	0.0388	0.8186	NCAPD3	non-SMC condensin II complex subunit D3	Multiple_Complex
TC2200007489.hg.1	5.41	4.97	1.36	0.0389	0.8186	C22orf46	chromosome 22 open reading frame 46	Multiple_Complex
TC1600010276.hg.1	3.74	3.63	1.08	0.0389	0.8186	SNX20	sorting nexin 20	Multiple_Complex
TC1300008894.hg.1	4.95	4.61	1.26	0.0389	0.8186	RCBTB2	regulator of chromosome condensation (RCC1) and BTB (POZ) domain containing protein 2	Multiple_Complex
TC0700008340.hg.1	5.02	4.56	1.38	0.0389	0.8186	GNGT1	guanine nucleotide binding protein (G protein), gamma transducing activity polypeptide 1	Coding
TC1100009004.hg.1	5.37	4.84	1.44	0.039	0.8186	FDX1	ferredoxin 1	Coding
TC11_KI270721v1_random00006433.hg.1	4.93	4.67	1.2	0.039	0.8186	LINC01219	long intergenic non-protein coding RNA 1219	Multiple_Complex
TC0200006831.hg.1	13.22	17.66	-21.74	0.039	0.8186	VSNL1	visinin like 1	Multiple_Complex
TC0300011525.hg.1	7.82	7.28	1.46	0.0391	0.8186	RYBP	RING1 and YY1 binding protein	Multiple_Complex
TC1400006853.hg.1	8.99	10.42	-2.69	0.0391	0.8186	AKAP6	A kinase (PRKA) anchor protein 6	Multiple_Complex
TC1000012198.hg.1	4.99	4.55	1.35	0.0391	0.8186	C10orf90	chromosome 10 open reading frame 90	Multiple_Complex
TC1000012032.hg.1	10.55	9.77	1.72	0.0391	0.8186	RPL21	ribosomal protein L21	Multiple_Complex
TC0400009338.hg.1	3.83	3.48	1.27	0.0392	0.8186	HAND2-AS1	HAND2 antisense RNA 1 (head to head)	Multiple_Complex
TC2100007852.hg.1	3.66	4.44	-1.71	0.0392	0.8186	RWDD2B	RWD domain containing 2B	Multiple_Complex
TC0X00006977.hg.1	8.35	7.71	1.57	0.0392	0.8186	MID1IP1	MID1 interacting protein 1	Coding
TC1400008182.hg.1	9.11	10.36	-2.38	0.0392	0.8186	CYP46A1	cytochrome P450, family 46, subfamily A, polypeptide 1	Multiple_Complex
TC0800012176.hg.1	6.19	5.96	1.17	0.0393	0.8186	PLEC	plectin	Multiple_Complex
TC1200012804.hg.1	4.62	4.35	1.21	0.0393	0.8186	PRIM1	primase, DNA, polypeptide 1 (49kDa)	Multiple_Complex
TC0900008741.hg.1	5.01	4.63	1.3	0.0393	0.8186	WDR38	WD repeat domain 38	Coding
TC1100010903.hg.1	5.27	6.38	-2.16	0.0393	0.8186	YPEL4	yippee like 4	Multiple_Complex
TC2200009276.hg.1	6.55	6.35	1.15	0.0393	0.8186	SGSM3	small G protein signaling modulator 3	Multiple_Complex
TC0700007121.hg.1	9.47	9.93	-1.38	0.0393	0.8186	AVL9	AVL9 homolog (S. cerevisiase)	Multiple_Complex
TC0100009902.hg.1	10.55	10.08	1.39	0.0394	0.8186	PRPF3	pre-mRNA processing factor 3	Multiple_Complex
TC0700013055.hg.1	5.56	6.88	-2.49	0.0394	0.8186	CDK5	cyclin-dependent kinase 5	Multiple_Complex
TC0800011472.hg.1	4.6	5.39	-1.73	0.0394	0.8186	NUDCD1	NudC domain containing 1	Multiple_Complex
TC0700013383.hg.1	11.26	12.09	-1.77	0.0395	0.8186	RABGEF1	RAB guanine nucleotide exchange factor (GEF) 1	Multiple_Complex
TC1500010753.hg.1	4.91	5.73	-1.76	0.0395	0.8186	TLN2	talin 2	Multiple_Complex
TC1900007848.hg.1	6.23	5.59	1.55	0.0395	0.8186	HAMP	hepcidin antimicrobial peptide	Multiple_Complex
TC0X00010374.hg.1	4.68	4	1.6	0.0395	0.8186	NXF5	nuclear RNA export factor 5	Multiple_Complex
TC1600009088.hg.1	6.38	5.97	1.33	0.0395	0.8186	PKD1; MIR6511B2; MIR6511B1	polycystic kidney disease 1 (autosomal dominant); microRNA 6511b-2; microRNA 6511b-1	Multiple_Complex
TC0900012135.hg.1	6.83	6.55	1.21	0.0395	0.8186	ANKRD20A4	ankyrin repeat domain 20 family, member A4	Multiple_Complex
TC0X00011139.hg.1	10.15	10.79	-1.56	0.0396	0.8186	CETN2	centrin 2	Multiple_Complex
TC1100010753.hg.1	4.57	4.27	1.23	0.0396	0.8186	C1QTNF4	C1q and tumor necrosis factor related protein 4	Coding
TC1100007675.hg.1	4.3	3.94	1.28	0.0396	0.8186	RTN4RL2	reticulon 4 receptor-like 2	Coding
TC1900008824.hg.1	7.81	8.61	-1.74	0.0397	0.8186	MYADM	myeloid-associated differentiation marker	Multiple_Complex
TC1900009795.hg.1	5.96	5.75	1.15	0.0397	0.8186	RFX1	regulatory factor X, 1 (influences HLA class II expression)	Multiple_Complex
TC1200008116.hg.1	5.6	5.14	1.37	0.0398	0.8186	MDM2	MDM2 proto-oncogene, E3 ubiquitin protein ligase	Multiple_Complex
TC1700012408.hg.1	5.72	5.2	1.44	0.0398	0.8186	KRTAP4-5	keratin associated protein 4-5	Coding
TC1900009421.hg.1	3.71	3.16	1.46	0.0398	0.8186	ACER1	alkaline ceramidase 1	Coding
TC1400010753.hg.1	3.99	3.49	1.42	0.0399	0.8186	SLC35F4	solute carrier family 35, member F4	NonCoding
TC1600010676.hg.1	4.52	4.14	1.3	0.0399	0.8186	ESRP2; MIR6773	epithelial splicing regulatory protein 2; microRNA 6773	Multiple_Complex
TC2000007441.hg.1	4.14	4.73	-1.51	0.0399	0.8186	TOX2	TOX high mobility group box family member 2	Multiple_Complex
TC0600012740.hg.1	6.12	7.02	-1.87	0.0399	0.8186	RTN4IP1	reticulon 4 interacting protein 1	Multiple_Complex
TC0100015993.hg.1	3.38	3.09	1.23	0.04	0.8186	VHLL	von Hippel-Lindau tumor suppressor-like	Coding
TC0700012453.hg.1	5.2	4.79	1.33	0.04	0.8186	SLC13A1	solute carrier family 13 (sodium/sulfate symporter), member 1	Coding
TC1700006738.hg.1	10.33	11.37	-2.06	0.04	0.8186	EIF5A	eukaryotic translation initiation factor 5A	Multiple_Complex
TC2100007534.hg.1	6.52	6.05	1.38	0.04	0.8186	TEKT4P2	tektin 4 pseudogene 2	Multiple_Complex
TC0800009828.hg.1	6.11	5.66	1.36	0.0401	0.8186	HR	hair growth associated	Multiple_Complex
TC0X00009638.hg.1	8.16	8.63	-1.38	0.0402	0.8186	OTUD5	OTU deubiquitinase 5	Multiple_Complex
TC0500008304.hg.1	5.28	5.86	-1.5	0.0402	0.8186	SLC25A46	solute carrier family 25, member 46	Multiple_Complex
TC1400008645.hg.1	5.03	4.81	1.16	0.0403	0.8186	OR4E1	olfactory receptor family 4 subfamily E member 1 (gene/pseudogene) [Source:HGNC Symbol;Acc:HGNC:8296]	Pseudogene
TC1300007312.hg.1	6.42	7.09	-1.6	0.0403	0.8186	PCDH17	protocadherin 17	Coding
TC1600011115.hg.1	4.12	4.69	-1.48	0.0403	0.8186	EMC8	ER membrane protein complex subunit 8	Multiple_Complex
TC0300012728.hg.1	4.97	4.26	1.64	0.0404	0.8186	PLSCR1	phospholipid scramblase 1	Multiple_Complex
TC2200007035.hg.1	10.94	11.4	-1.38	0.0405	0.8186	UQCR10	ubiquinol-cytochrome c reductase, complex III subunit X	Multiple_Complex
TSUnmapped00000109.hg.1	9.73	9.08	1.57	0.0406	0.8186	ATG16L1	autophagy related 16-like 1	NonCoding
TC1700008566.hg.1	5.98	5.5	1.39	0.0407	0.8186	MAP3K3	mitogen-activated protein kinase kinase kinase 3	Multiple_Complex
TC0100011838.hg.1	2.97	2.71	1.2	0.0407	0.8186	PRSS38	protease, serine 38	Coding
TC0200015425.hg.1	4.35	4.74	-1.32	0.0407	0.8186	TRAK2	trafficking protein, kinesin binding 2	Multiple_Complex
TC0500007754.hg.1	9.87	9.71	1.12	0.0408	0.8186	TNPO1	transportin 1	Multiple_Complex
TC2200008181.hg.1	7.98	7.32	1.57	0.0408	0.8186	ZNF70	zinc finger protein 70	Multiple_Complex
TSUnmapped00000222.hg.1	5.51	6.06	-1.47	0.0408	0.8186	ZNF780A	zinc finger protein 780A	Coding
TC0500012485.hg.1	10.31	11.62	-2.49	0.0409	0.8186	RBM22	RNA binding motif protein 22	Multiple_Complex
TC1300008635.hg.1	6.01	5.77	1.18	0.041	0.8186	CSNK1A1L	casein kinase 1, alpha 1-like	Coding
TC0800012313.hg.1	8.04	7.11	1.9	0.041	0.8186	SGK3; C8orf44-SGK3	serum/glucocorticoid regulated kinase family, member 3; C8orf44-SGK3 readthrough	Multiple_Complex
TC1900009371.hg.1	3.83	3.64	1.14	0.041	0.8186	ARRDC5	arrestin domain containing 5	Coding
TC0X00009645.hg.1	6.57	6.11	1.37	0.041	0.8186	GRIPAP1	GRIP1 associated protein 1	Multiple_Complex
TC1500009606.hg.1	6.06	5.16	1.86	0.041	0.8186	MYO1E	Transcript Identified by AceView, Entrez Gene ID(s) 4643	Unassigned
TC0400010615.hg.1	4.83	4.45	1.3	0.0411	0.8186	TXK	TXK tyrosine kinase	Multiple_Complex
TC1700012458.hg.1	6.27	5.39	1.84	0.0411	0.8186	CEP112	centrosomal protein 112kDa	Multiple_Complex
TC0700010352.hg.1	7.43	8.61	-2.27	0.0411	0.8186	ANKMY2	ankyrin repeat and MYND domain containing 2	Multiple_Complex
TC0100010381.hg.1	7.28	6.74	1.45	0.0411	0.8186	UAP1	UDP-N-acetylglucosamine pyrophosphorylase 1	Multiple_Complex
TC1400010584.hg.1	6.64	6.34	1.23	0.0411	0.8186	IRF9	interferon regulatory factor 9	Multiple_Complex
TC0200011130.hg.1	5.52	5.18	1.27	0.0412	0.8186	DGKD	diacylglycerol kinase, delta 130kDa	Multiple_Complex
TC1900008934.hg.1	2.99	2.77	1.17	0.0412	0.8186	NLRP4	NLR family, pyrin domain containing 4	Multiple_Complex
TC1700009811.hg.1	4.74	4.28	1.38	0.0412	0.8186	HS3ST3A1	Jeck2013 ALT_ACCEPTOR, ALT_DONOR, coding, INTERNAL, intronic best transcript NM_006042	NonCoding
TC0900006886.hg.1	5.78	5.24	1.45	0.0413	0.8186	TEK	TEK tyrosine kinase, endothelial	Multiple_Complex
TC1300009204.hg.1	4.45	4.07	1.3	0.0414	0.8186	KLHL1	kelch-like family member 1	Multiple_Complex
TC1200009994.hg.1	5.62	4.98	1.56	0.0415	0.8186	LINC01559	long intergenic non-protein coding RNA 1559	Multiple_Complex
TC0700010155.hg.1	5.91	5.46	1.36	0.0415	0.8186	TNRC18	trinucleotide repeat containing 18	Multiple_Complex
TC0800011452.hg.1	7.45	7.02	1.35	0.0415	0.8186	RSPO2	R-spondin 2	Coding
TC0100009403.hg.1	4.8	4.34	1.38	0.0416	0.8186	CHI3L2	chitinase 3-like 2	Multiple_Complex
TC1000012589.hg.1	7.58	8.7	-2.17	0.0416	0.8186	MRPL43	mitochondrial ribosomal protein L43	Multiple_Complex
TC1900008856.hg.1	11.75	11.41	1.27	0.0416	0.8186	TTYH1	tweety family member 1	Multiple_Complex
TC1600011518.hg.1	4.5	4.03	1.38	0.0416	0.8186	DOC2A	double C2-like domains, alpha	Multiple_Complex
TC0100007333.hg.1	11.67	13.02	-2.55	0.0417	0.8186	PITHD1	PITH (C-terminal proteasome-interacting domain of thioredoxin-like) domain containing 1	Multiple_Complex
TC0100018418.hg.1	7.97	7.59	1.31	0.0417	0.8186	IFFO2	intermediate filament family orphan 2	Multiple_Complex
TC1500010869.hg.1	4.23	4.7	-1.39	0.0418	0.8186	CCPG1; MIR628	cell cycle progression 1; microRNA 628	Multiple_Complex
TC1400007298.hg.1	9.43	11	-2.96	0.0419	0.8186	ACTR10	actin-related protein 10 homolog (S. cerevisiae)	Multiple_Complex
TC0100017449.hg.1	4.5	4.99	-1.4	0.0419	0.8186	CAPN8	calpain 8	Multiple_Complex
TC0100009109.hg.1	6.14	5.14	2	0.0419	0.8186	SLC44A3	solute carrier family 44, member 3	Multiple_Complex
TC1400006513.hg.1	10.3	10.81	-1.43	0.0419	0.8186	PARP2	poly(ADP-ribose) polymerase 2	Multiple_Complex
TC0400007231.hg.1	4.72	5.44	-1.64	0.0419	0.8186	NWD2	NACHT and WD repeat domain containing 2	Coding
TC1600011487.hg.1	15.67	14.8	1.83	0.042	0.8186	NPIPA8	nuclear pore complex interacting protein family, member A8	Coding
TC0300011852.hg.1	5.04	4.54	1.41	0.042	0.8186	IMPG2	interphotoreceptor matrix proteoglycan 2	Multiple_Complex
TC0300007512.hg.1	6.39	6.96	-1.49	0.0421	0.8186	PRKCD	protein kinase C, delta	Multiple_Complex
TC1400008362.hg.1	5.76	6.06	-1.23	0.0421	0.8186	TRAF3	TNF receptor-associated factor 3	Multiple_Complex
TC0500012957.hg.1	5.16	4.73	1.34	0.0421	0.8186	UIMC1	ubiquitin interaction motif containing 1	Multiple_Complex
TC0100008618.hg.1	6.36	5.76	1.52	0.0421	0.8186	AK4	adenylate kinase 4	Multiple_Complex
TC1200011470.hg.1	8.56	9.83	-2.41	0.0422	0.8186	DUSP6	dual specificity phosphatase 6	Multiple_Complex
TC0Y00006732.hg.1	3.6	3.05	1.46	0.0422	0.8186	RPS4Y2	ribosomal protein S4, Y-linked 2	Coding
TC0300013978.hg.1	7.26	7.48	-1.17	0.0422	0.8186	USP4	ubiquitin specific peptidase 4 (proto-oncogene)	Multiple_Complex
TC0200010045.hg.1	3.85	3.64	1.15	0.0423	0.8186	HOXD13	homeobox D13	Coding
TC0900011864.hg.1	4.47	3.93	1.45	0.0423	0.8186	VAV2	vav 2 guanine nucleotide exchange factor	Multiple_Complex
TC0700007392.hg.1	8.47	8.96	-1.41	0.0423	0.8186	OGDH	oxoglutarate (alpha-ketoglutarate) dehydrogenase (lipoamide)	Multiple_Complex
TC0200012742.hg.1	5.65	5.16	1.41	0.0423	0.8186	XPO1	exportin 1	Multiple_Complex
TC1500008312.hg.1	8.08	7.24	1.79	0.0424	0.8186	IQGAP1	IQ motif containing GTPase activating protein 1	Multiple_Complex
TC1100007390.hg.1	7.63	8.03	-1.32	0.0425	0.8186	EXT2	exostosin glycosyltransferase 2	Multiple_Complex
TC1100010863.hg.1	4.28	3.98	1.23	0.0425	0.8186	OR5M11	olfactory receptor, family 5, subfamily M, member 11	Coding
TC0300010999.hg.1	11.47	12.5	-2.04	0.0425	0.8186	MAP4	microtubule associated protein 4	Multiple_Complex
TC1600009375.hg.1	4.13	5.1	-1.96	0.0425	0.8186	TVP23A	trans-golgi network vesicle protein 23 homolog A (S. cerevisiae)	Multiple_Complex
TC1900009564.hg.1	4.07	3.39	1.61	0.0426	0.8186	OR7G3	olfactory receptor, family 7, subfamily G, member 3	Coding
TC0400006699.hg.1	4.64	4.94	-1.23	0.0426	0.8186	BLOC1S4	biogenesis of lysosomal organelles complex-1, subunit 4, cappuccino	Coding
TC1100011022.hg.1	4.25	4.59	-1.27	0.0426	0.8186	VPS37C	vacuolar protein sorting 37 homolog C (S. cerevisiae)	Multiple_Complex
TC1900007053.hg.1	8.79	8.29	1.42	0.0427	0.8186	ZNF69	zinc finger protein 69	Coding
TC1700009539.hg.1	11.89	13.08	-2.29	0.0427	0.8186	PFN1	profilin 1	Multiple_Complex
TC0300010862.hg.1	6.58	7.68	-2.14	0.0427	0.8186	POMGNT2	protein O-linked mannose N-acetylglucosaminyltransferase 2 (beta 1,4-)	Multiple_Complex
TC1600011361.hg.1	4.18	3.65	1.45	0.0428	0.8186	ACSM3	acyl-CoA synthetase medium-chain family member 3	NonCoding
TC0X00007612.hg.1	4.32	4.97	-1.57	0.0428	0.8186	CHIC1	cysteine rich hydrophobic domain 1	Multiple_Complex
TC2200008615.hg.1	4.73	3.9	1.78	0.0428	0.8186	CACNG2	calcium channel, voltage-dependent, gamma subunit 2	NonCoding
TC1700010038.hg.1	6.46	5.99	1.38	0.0428	0.8186	ULK2	unc-51 like autophagy activating kinase 2	Multiple_Complex
TC1700012423.hg.1	7.19	6.88	1.24	0.0429	0.8186	LRRC37A4P	leucine rich repeat containing 37, member A4, pseudogene	Multiple_Complex
TC0Y00007160.hg.1	5	4.38	1.54	0.0429	0.8186	KDM5D	lysine (K)-specific demethylase 5D	Multiple_Complex
TC0100008332.hg.1	7.53	8.88	-2.54	0.0429	0.8186	ZYG11B	zyg-11 family member B, cell cycle regulator	Multiple_Complex
TC0500013226.hg.1	9.15	10.26	-2.16	0.0429	0.8186	CDC42SE2	CDC42 small effector 2	Multiple_Complex
TC1200012835.hg.1	8.22	9.51	-2.44	0.043	0.8186	NT5DC3	5-nucleotidase domain containing 3	Multiple_Complex
TC1700008228.hg.1	7.06	7.9	-1.78	0.0431	0.8186	ITGA3	integrin alpha 3	Multiple_Complex
TC0100008183.hg.1	4.58	4.05	1.45	0.0431	0.8186	CYP4Z1	cytochrome P450, family 4, subfamily Z, polypeptide 1	Multiple_Complex
TC1200012593.hg.1	5.72	5.18	1.45	0.0431	0.8186	CLEC4A	C-type lectin domain family 4, member A	Coding
TC1900011788.hg.1	5.21	5.51	-1.23	0.0432	0.8186	SPIB	Spi-B transcription factor (Spi-1/PU.1 related)	Multiple_Complex
TC0300010274.hg.1	5.63	6.28	-1.58	0.0433	0.8186	TAMM41	TAM41 mitochondrial translocator assembly and maintenance homolog	Multiple_Complex
TC1900006904.hg.1	5.33	4.96	1.3	0.0433	0.8186	MYO1F	Memczak2013 ANTISENSE, CDS, coding, INTERNAL best transcript NM_012335	NonCoding
TC0Y00006699.hg.1	4.48	4.09	1.3	0.0434	0.8186	HSFY2; HSFY1	heat shock transcription factor, Y-linked 2; heat shock transcription factor, Y-linked 1	Multiple_Complex
TSUnmapped00000112.hg.1	4.59	4.12	1.39	0.0434	0.8186	EIF3F	Eukaryotic translation initiation factor 3 subunit F [Source:UniProtKB/Swiss-Prot;Acc:O00303]	Coding
TC0800009154.hg.1	4.49	4.13	1.28	0.0434	0.8186	PSCA	prostate stem cell antigen	Multiple_Complex
TC0900009696.hg.1	3.52	3.74	-1.16	0.0434	0.8186	IFNA7	interferon, alpha 7	Coding
TC0400011130.hg.1	5.78	6.55	-1.7	0.0435	0.8186	PAQR3	progestin and adipoQ receptor family member III	Multiple_Complex
TC1100007774.hg.1	4.41	4.07	1.27	0.0435	0.8186	MS4A13	membrane-spanning 4-domains, subfamily A, member 13	Coding
TC0300011019.hg.1	8.22	8.06	1.12	0.0436	0.8186	PLXNB1	plexin B1	Multiple_Complex
TC1000012050.hg.1	8.13	7.49	1.57	0.0436	0.8186	FGFR2	fibroblast growth factor receptor 2	Multiple_Complex
TC1700007983.hg.1	3.71	4.09	-1.31	0.0437	0.8186	ASB16	ankyrin repeat and SOCS box containing 16	Coding
TC1400009576.hg.1	5.11	5.85	-1.66	0.0437	0.8186	SYNJ2BP-COX16; COX16; SYNJ2BP	SYNJ2BP-COX16 readthrough; COX16 cytochrome c oxidase assembly homolog; synaptojanin 2 binding protein	Multiple_Complex
TC1600011290.hg.1	6.82	6.38	1.35	0.0437	0.8186	VPS9D1	VPS9 domain containing 1	Multiple_Complex
TC1900007356.hg.1	7.81	7.33	1.4	0.0437	0.8186	KCNN1	potassium channel, calcium activated intermediate/small conductance subfamily N alpha, member 1	Multiple_Complex
TC1500008114.hg.1	7.38	8.02	-1.55	0.0437	0.8186	TM6SF1	transmembrane 6 superfamily member 1	Multiple_Complex
TC1600011047.hg.1	6.63	7.01	-1.3	0.0437	0.8186	HSDL1	hydroxysteroid dehydrogenase like 1	Multiple_Complex
TC0800007738.hg.1	7.15	7.63	-1.4	0.0438	0.8186	SDCBP	syndecan binding protein	Multiple_Complex
TC1200009672.hg.1	10.97	11.23	-1.2	0.0439	0.8186	C12orf4	chromosome 12 open reading frame 4	Multiple_Complex
TC0200015741.hg.1	6.83	7.33	-1.41	0.0439	0.8186	RNF25	ring finger protein 25	Multiple_Complex
TC0900008289.hg.1	6.34	5.09	2.38	0.0439	0.8186	OR13F1	olfactory receptor, family 13, subfamily F, member 1	Coding
TC0200016595.hg.1	14.31	13.64	1.59	0.044	0.8186	RPL37A	ribosomal protein L37a	Multiple_Complex
TC1600007183.hg.1	11.89	12.55	-1.58	0.044	0.8186	UQCRC2	ubiquinol-cytochrome c reductase core protein II	Multiple_Complex
TC2200008956.hg.1	4.76	4.43	1.26	0.044	0.8186	PHF21B	PHD finger protein 21B	Multiple_Complex
TSUnmapped00000469.hg.1	4.5	3.96	1.46	0.0441	0.8186	INPP5D	inositol polyphosphate-5-phosphatase D	Coding
TC0200016445.hg.1	6.76	6.01	1.68	0.0441	0.8186	MSH6	mutS homolog 6	Multiple_Complex
TC0300013639.hg.1	5.94	6.3	-1.28	0.0441	0.8186	PPP1R2	protein phosphatase 1, regulatory (inhibitor) subunit 2	Multiple_Complex
TC1300009781.hg.1	4.19	4.05	1.1	0.0441	0.8186	COL4A1	collagen, type IV, alpha 1	Multiple_Complex
TC1800007066.hg.1	10.56	12.41	-3.6	0.0441	0.8186	MAPRE2	microtubule-associated protein, RP/EB family, member 2	Multiple_Complex
TC0900008290.hg.1	3.97	3.54	1.35	0.0441	0.8186	OR13C8	olfactory receptor, family 13, subfamily C, member 8	Coding
TC0700006977.hg.1	4.63	5.01	-1.3	0.0442	0.8186	NFE2L3	nuclear factor, erythroid 2-like 3	Multiple_Complex
TC0700009232.hg.1	7.16	7.64	-1.39	0.0442	0.8186	BPGM	2,3-bisphosphoglycerate mutase	Coding
TC1600010680.hg.1	5.18	4.64	1.46	0.0443	0.8186	SLC7A6OS	solute carrier family 7, member 6 opposite strand	Multiple_Complex
TC0200010713.hg.1	5.97	6.84	-1.83	0.0443	0.8186	ATIC	5-aminoimidazole-4-carboxamide ribonucleotide formyltransferase/IMP cyclohydrolase	Multiple_Complex
TC0300009412.hg.1	9.27	12.01	-6.72	0.0444	0.8186	SERPINI1	serpin peptidase inhibitor, clade I (neuroserpin), member 1	Multiple_Complex
TC0500007016.hg.1	5.97	6.26	-1.22	0.0445	0.8186	LSP1P3	lymphocyte-specific protein 1 pseudogene 3	Multiple_Complex
TC1900006711.hg.1	5.59	4.8	1.73	0.0445	0.8186	TNFAIP8L1	tumor necrosis factor, alpha-induced protein 8-like 1	Multiple_Complex
TC0600011402.hg.1	7.08	6.67	1.33	0.0445	0.8186	CDSN	corneodesmosin	Coding
TC0900009604.hg.1	3.7	3.33	1.29	0.0446	0.8186	C9orf92	chromosome 9 open reading frame 92	Multiple_Complex
TC1100012722.hg.1	5.38	6.39	-2.01	0.0447	0.8186	CDON	cell adhesion associated, oncogene regulated	Multiple_Complex
TC0100018443.hg.1	12.24	11.3	1.93	0.0447	0.8186	PLPP3	phospholipid phosphatase 3	Multiple_Complex
TC0400008534.hg.1	12.05	13.53	-2.79	0.0448	0.8186	NDST3	N-deacetylase/N-sulfotransferase (heparan glucosaminyl) 3	Multiple_Complex
TC0100009580.hg.1	5.49	5.12	1.29	0.0448	0.8186	WDR3	WD repeat domain 3	Multiple_Complex
TC0600011136.hg.1	6.69	7.44	-1.68	0.0448	0.8186	HIST1H2BG	histone cluster 1, H2bg	Multiple_Complex
TC1200007895.hg.1	6.86	7.42	-1.47	0.0448	0.8186	OS9	osteosarcoma amplified 9, endoplasmic reticulum lectin	Multiple_Complex
TC1200007535.hg.1	8.11	8.47	-1.29	0.0448	0.8186	CACNB3	calcium channel, voltage-dependent, beta 3 subunit	Multiple_Complex
TSUnmapped00000072.hg.1	4.94	5.22	-1.21	0.0449	0.8186	NDUFA10	NADH dehydrogenase (ubiquinone) 1 alpha subcomplex, 10, 42kDa	Coding
TC0500012539.hg.1	7.61	7.25	1.29	0.0449	0.8186	FAM114A2	family with sequence similarity 114, member A2	Multiple_Complex
TC0900010789.hg.1	7.04	7.87	-1.77	0.0449	0.8186	IARS	isoleucyl-tRNA synthetase	Multiple_Complex
TC2200007486.hg.1	10.62	11.02	-1.32	0.045	0.8186	XRCC6	X-ray repair complementing defective repair in Chinese hamster cells 6	Multiple_Complex
TC0800006966.hg.1	8.72	7.96	1.69	0.045	0.8186	NPM2	nucleophosmin/nucleoplasmin 2	Multiple_Complex
TC0900010350.hg.1	5.82	6.13	-1.24	0.045	0.8186	APBA1	amyloid beta (A4) precursor protein-binding, family A, member 1	Multiple_Complex
TC0300006784.hg.1	10.01	11.6	-3.01	0.0451	0.8186	RAB5A	RAB5A, member RAS oncogene family	Multiple_Complex
TC0200016718.hg.1	6.13	5.25	1.84	0.0451	0.8186	TBC1D8	TBC1 domain family, member 8 (with GRAM domain)	NonCoding
TC0700012086.hg.1	14.63	14	1.54	0.0451	0.8186	POLR2J	polymerase (RNA) II (DNA directed) polypeptide J, 13.3kDa	Multiple_Complex
TC1600007967.hg.1	5.55	4.81	1.68	0.0451	0.8186	MT1IP	metallothionein 1I, pseudogene	Multiple_Complex
TC0600011658.hg.1	3.92	3.67	1.19	0.0451	0.8186	ETV7	ets variant 7	Coding
TC0300013626.hg.1	5.32	4.97	1.27	0.0451	0.8186	XXYLT1	xyloside xylosyltransferase 1	Multiple_Complex
TC0200012429.hg.1	4.85	4.26	1.51	0.0451	0.8186	PPM1B	Memczak2013 ANTISENSE, coding, INTERNAL, intronic best transcript NM_001033556	NonCoding
TC0800006869.hg.1	5.29	4.58	1.64	0.0452	0.8186	SLC7A2	solute carrier family 7 (cationic amino acid transporter, y+ system), member 2	Multiple_Complex
TC1500010655.hg.1	5.28	4.66	1.53	0.0453	0.8186	CHSY1	chondroitin sulfate synthase 1	Multiple_Complex
TC1200008669.hg.1	4.53	4.12	1.33	0.0453	0.8186	TDG	thymine DNA glycosylase	Multiple_Complex
TC1000008388.hg.1	6.84	6.19	1.57	0.0453	0.8186	FAS	Fas cell surface death receptor	Multiple_Complex
TC1400006502.hg.1	3.85	3.63	1.16	0.0454	0.8186	OR4N5	olfactory receptor, family 4, subfamily N, member 5	Coding
TC0200015939.hg.1	6.55	7.09	-1.46	0.0454	0.8186	SPHKAP	SPHK1 interactor, AKAP domain containing	Multiple_Complex
TC1600010756.hg.1	5.06	4.54	1.44	0.0455	0.8186	ST3GAL2	ST3 beta-galactoside alpha-2,3-sialyltransferase 2	Multiple_Complex
TC1100010090.hg.1	5.57	5.08	1.41	0.0455	0.8186	LYVE1	lymphatic vessel endothelial hyaluronan receptor 1	Multiple_Complex
TC1200011246.hg.1	7.48	8.62	-2.21	0.0455	0.8186	PTPRR	protein tyrosine phosphatase, receptor type, R	Multiple_Complex
TC1600009916.hg.1	16.12	15.2	1.9	0.0456	0.8186	NPIPB11	nuclear pore complex interacting protein family, member B11	Coding
TC0900009827.hg.1	5.52	5.46	1.04	0.0456	0.8186	TOPORS	topoisomerase I binding, arginine/serine-rich, E3 ubiquitin protein ligase	Coding
TC0X00011389.hg.1	6.05	5.51	1.46	0.0457	0.8186	NKAP	NFKB activating protein	Multiple_Complex
TC1700008175.hg.1	8.46	7.59	1.83	0.0458	0.8186	CALCOCO2	calcium binding and coiled-coil domain 2	Multiple_Complex
TSUnmapped00000533.hg.1	4.94	4.7	1.18	0.0458	0.8186	HMBS	hydroxymethylbilane synthase	Coding
TC1600010617.hg.1	4.84	5.64	-1.74	0.0458	0.8186	KIAA0895L	KIAA0895-like	Multiple_Complex
TC1100009982.hg.1	4.46	4	1.38	0.0459	0.8186	DCHS1	dachsous cadherin-related 1	Multiple_Complex
TC0800009988.hg.1	4.97	6.05	-2.11	0.0459	0.8186	INTS9	integrator complex subunit 9	Multiple_Complex
TC0600012512.hg.1	5.93	5.59	1.27	0.0459	0.8186	RARS2	arginyl-tRNA synthetase 2, mitochondrial	Multiple_Complex
TC1100008462.hg.1	11.62	11.23	1.31	0.0459	0.8186	RPS3; SNORD15A	ribosomal protein S3; small nucleolar RNA, C/D box 15A	Multiple_Complex
TC2100007676.hg.1	4.81	4.08	1.66	0.046	0.8186	TMPRSS15	transmembrane protease, serine 15	Coding
TC0200010328.hg.1	7.39	8.91	-2.87	0.046	0.8186	SLC39A10	solute carrier family 39 (zinc transporter), member 10	Multiple_Complex
TC1300008696.hg.1	7.37	6.77	1.52	0.046	0.8186	MRPS31	mitochondrial ribosomal protein S31	Multiple_Complex
TC0800007057.hg.1	9.7	8.8	1.87	0.0461	0.8186	DOCK5	dedicator of cytokinesis 5	Multiple_Complex
TC1200009303.hg.1	6.89	6.45	1.36	0.0461	0.8186	AACS	acetoacetyl-CoA synthetase	Multiple_Complex
TC0500007044.hg.1	6.29	5.8	1.41	0.0462	0.8186	CDH6	cadherin 6, type 2, K-cadherin (fetal kidney)	Multiple_Complex
TC2000008955.hg.1	10.03	9.78	1.19	0.0462	0.8186	TRPC4AP	transient receptor potential cation channel, subfamily C, member 4 associated protein	Multiple_Complex
TC0100015234.hg.1	6.91	6.36	1.46	0.0462	0.8186	SLC16A4	solute carrier family 16, member 4	Multiple_Complex
TC0600013199.hg.1	6.55	5.65	1.86	0.0462	0.8186	TAAR3	trace amine associated receptor 3 (gene/pseudogene)	Multiple_Complex
TC0100009331.hg.1	6.69	6.42	1.2	0.0463	0.8186	STXBP3	syntaxin binding protein 3	Multiple_Complex
TC1900011698.hg.1	5.93	6.43	-1.42	0.0463	0.8186	RPSAP58; RPSA	ribosomal protein SA pseudogene 58; ribosomal protein SA	Multiple_Complex
TC0100018537.hg.1	4.95	5.48	-1.45	0.0463	0.8186	SEC16B	SEC16 homolog B, endoplasmic reticulum export factor	Multiple_Complex
TC0400011916.hg.1	6.15	5.51	1.57	0.0464	0.8186	PCDH18	protocadherin 18	Multiple_Complex
TC1600007988.hg.1	8.96	8.26	1.62	0.0464	0.8186	CPNE2	copine II	Multiple_Complex
TC1000008995.hg.1	5.66	7.11	-2.73	0.0464	0.8186	ATRNL1	attractin-like 1	Multiple_Complex
TC0100015550.hg.1	5.49	5.04	1.37	0.0464	0.8186	FAM72C	family with sequence similarity 72, member C	Multiple_Complex
TC0500011523.hg.1	5.26	4.63	1.54	0.0465	0.8186	LNPEP	Memczak2013 ANTISENSE, coding, INTERNAL, UTR3 best transcript NM_175920	NonCoding
TC0200012095.hg.1	9.1	10.08	-1.98	0.0465	0.8186	SUPT7L	SPT7-like STAGA complex gamma subunit	Multiple_Complex
TC0300008196.hg.1	4.43	4.08	1.28	0.0466	0.8186	ZPLD1	zona pellucida-like domain containing 1	Coding
TC1000008767.hg.1	8.97	12.17	-9.22	0.0466	0.8186	INA	internexin neuronal intermediate filament protein, alpha	Coding
TC1100013080.hg.1	5.76	5.27	1.41	0.0467	0.8186	FOLH1B	folate hydrolase 1B	Multiple_Complex
TC1700010853.hg.1	5.21	4.86	1.28	0.0467	0.8186	KIF18B	Memczak2013 ALT_ACCEPTOR, coding, INTERNAL, intronic best transcript NM_001080443	NonCoding
TC0200011514.hg.1	8.97	8.39	1.5	0.0468	0.8186	MYT1L	Transcript Identified by AceView, Entrez Gene ID(s) 23040	Unassigned
TC1200007262.hg.1	7.63	7.22	1.33	0.0468	0.8186	BICD1	bicaudal D homolog 1 (Drosophila)	Multiple_Complex
TC1200009829.hg.1	4.89	4.16	1.67	0.0468	0.8186	CLEC4E	C-type lectin domain family 4, member E	Multiple_Complex
TC1000008234.hg.1	9.19	9.99	-1.74	0.0469	0.8186	FAM213A	family with sequence similarity 213, member A	Multiple_Complex
TC0300008506.hg.1	3.19	2.78	1.34	0.047	0.8186	LRRC58	Memczak2013 ANTISENSE, CDS, coding, INTERNAL, intronic, UTR3 best transcript NM_001099678	NonCoding
TC1700010565.hg.1	7.11	7.89	-1.71	0.047	0.8186	FBXL20	F-box and leucine-rich repeat protein 20	Multiple_Complex
TC0100015952.hg.1	6.93	6.38	1.46	0.047	0.8186	CLK2	CDC like kinase 2	Multiple_Complex
TC1100012445.hg.1	7.26	8.09	-1.78	0.047	0.8186	BACE1	beta-site APP-cleaving enzyme 1	Multiple_Complex
TC1800008943.hg.1	5.23	4.71	1.43	0.047	0.8186	CDH19	cadherin 19, type 2	Multiple_Complex
TSUnmapped00000347.hg.1	4.4	4.01	1.31	0.0471	0.8186	ZNF780A	zinc finger protein 780A	Coding
TC0100008874.hg.1	11.01	12.98	-3.91	0.0471	0.8186	PRKACB	protein kinase, cAMP-dependent, catalytic, beta	Multiple_Complex
TSUnmapped00000219.hg.1	3.34	3.02	1.25	0.0471	0.8186	MLXIP	MLX interacting protein	Coding
TC0X00010326.hg.1	4.73	5.89	-2.23	0.0471	0.8186	PCDH19	protocadherin 19	Multiple_Complex
TC0X00009964.hg.1	8.26	8.95	-1.61	0.0472	0.8186	PDZD11	PDZ domain containing 11	Multiple_Complex
TC1600010987.hg.1	5.21	4.52	1.61	0.0472	0.8186	CMIP	Memczak2013 ANTISENSE, coding, INTERNAL, intronic best transcript NM_198390	NonCoding
TC0100018179.hg.1	5.57	5.2	1.29	0.0472	0.8186	CLCNKA	chloride channel, voltage-sensitive Ka	NonCoding
TC0700006634.hg.1	5.46	5.91	-1.36	0.0473	0.8186	AIMP2	aminoacyl tRNA synthetase complex-interacting multifunctional protein 2	Multiple_Complex
TC1200008835.hg.1	9.17	9.74	-1.49	0.0473	0.8186	ATP2A2	ATPase, Ca++ transporting, cardiac muscle, slow twitch 2	Multiple_Complex
TC0200007636.hg.1	9.02	11.31	-4.9	0.0474	0.8186	CFAP36	cilia and flagella associated protein 36	Multiple_Complex
TC1500009393.hg.1	4.88	4.51	1.29	0.0474	0.8186	USP50	ubiquitin specific peptidase 50	Multiple_Complex
TC0X00008888.hg.1	4.03	3.48	1.46	0.0474	0.8186	PPP2R3B	protein phosphatase 2, regulatory subunit B, beta	Multiple_Complex
TC0Y00006863.hg.1	4.03	3.48	1.46	0.0474	0.8186	PPP2R3B	protein phosphatase 2, regulatory subunit B, beta	Multiple_Complex
TC0500009061.hg.1	7.09	8.23	-2.2	0.0475	0.8186	PCYOX1L	prenylcysteine oxidase 1 like	Multiple_Complex
TC1700006627.hg.1	6.12	6	1.09	0.0475	0.8186	SPNS2	spinster homolog 2 (Drosophila)	Multiple_Complex
TC0200016571.hg.1	5.55	6.23	-1.6	0.0475	0.8186	OSBPL6	oxysterol binding protein-like 6	Multiple_Complex
TC1100008049.hg.1	9.04	9.67	-1.55	0.0475	0.8186	BANF1	barrier to autointegration factor 1	Multiple_Complex
TC0200008655.hg.1	9.29	8.47	1.77	0.0476	0.8186	MAP4K4	mitogen-activated protein kinase kinase kinase kinase 4	Multiple_Complex
TC1700007095.hg.1	3.56	3.04	1.43	0.0476	0.8186	DRC3	dynein regulatory complex subunit 3	Multiple_Complex
TC0100009937.hg.1	5.71	5.49	1.16	0.0476	0.8186	C1orf56	chromosome 1 open reading frame 56	Multiple_Complex
TC0500006836.hg.1	5.19	4.84	1.27	0.0477	0.8186	FBXL7	F-box and leucine-rich repeat protein 7	Multiple_Complex
TC2000006736.hg.1	5.31	4.62	1.61	0.0477	0.8186	SPTLC3	serine palmitoyltransferase, long chain base subunit 3	Multiple_Complex
TC0300009282.hg.1	7.98	7.49	1.41	0.0478	0.8186	TIPARP	TCDD-inducible poly(ADP-ribose) polymerase	Multiple_Complex
TC1700006449.hg.1	5.9	5.62	1.21	0.0479	0.8186	C17orf97	chromosome 17 open reading frame 97	Multiple_Complex
TC1700012183.hg.1	5.81	5.12	1.61	0.0479	0.8186	FGF11	fibroblast growth factor 11	Multiple_Complex
TC2000007452.hg.1	4.03	4.26	-1.17	0.048	0.8186	HNF4A	hepatocyte nuclear factor 4, alpha	Multiple_Complex
TC0100013472.hg.1	7.28	7.97	-1.6	0.048	0.8186	DNAJC8	DnaJ (Hsp40) homolog, subfamily C, member 8	Multiple_Complex
TC0300013912.hg.1	8.41	9.4	-1.99	0.048	0.8186	DNAJB11	DnaJ (Hsp40) homolog, subfamily B, member 11	Coding
TC1600009855.hg.1	14.55	13.69	1.82	0.0481	0.8186	NPIPB6	nuclear pore complex interacting protein family, member B6	Coding
TC1200010101.hg.1	6.85	6.08	1.7	0.0481	0.8186	SLCO1A2	solute carrier organic anion transporter family, member 1A2	Multiple_Complex
TC1200007687.hg.1	6.96	7.28	-1.25	0.0482	0.8186	EIF4B	eukaryotic translation initiation factor 4B	Multiple_Complex
TC1500008156.hg.1	7.96	7.35	1.53	0.0482	0.8186	SCAND2P	SCAN domain containing 2 pseudogene	Multiple_Complex
TC1700007371.hg.1	4.47	4.18	1.22	0.0483	0.8186	SLC13A2	solute carrier family 13 (sodium-dependent dicarboxylate transporter), member 2	Multiple_Complex
TC1200012655.hg.1	6.08	5.7	1.3	0.0484	0.8186	HELB	helicase (DNA) B	Multiple_Complex
TC0900010800.hg.1	6.4	5.83	1.49	0.0485	0.8186	ECM2	extracellular matrix protein 2, female organ and adipocyte specific	Coding
TC1700012477.hg.1	4.56	4.15	1.33	0.0486	0.8186	CYGB; RP11-666A8.8	Transcript Identified by AceView, Entrez Gene ID(s) 114757; novel transcript, antisense to PRCD	Multiple_Complex
TC0500007641.hg.1	10.55	12.86	-4.94	0.0486	0.8186	PIK3R1	phosphoinositide-3-kinase, regulatory subunit 1 (alpha)	Multiple_Complex
TC0300011378.hg.1	10.1	10.85	-1.68	0.0487	0.8186	THOC7	THO complex 7	Multiple_Complex
TC0500010835.hg.1	6.66	8.27	-3.04	0.0488	0.8186	PLK2	polo-like kinase 2	Multiple_Complex
TSUnmapped00000141.hg.1	5.2	4.81	1.31	0.0488	0.8186	HMBS	hydroxymethylbilane synthase	NonCoding
TC0900008150.hg.1	8.57	10.03	-2.76	0.0489	0.8186	TMOD1	tropomodulin 1	Multiple_Complex
TC0700008274.hg.1	5.01	5.82	-1.75	0.0489	0.8186	ZNF804B	zinc finger protein 804B	Coding
TC0800012424.hg.1	6.46	6.69	-1.17	0.0489	0.8186	COPS5	COP9 signalosome subunit 5	Multiple_Complex
TC0300013849.hg.1	6.64	7.97	-2.52	0.0491	0.8186	ROBO2	roundabout guidance receptor 2	Multiple_Complex
TC1700009368.hg.1	13.18	14.22	-2.05	0.0491	0.8186	YWHAE	tyrosine 3-monooxygenase/tryptophan 5-monooxygenase activation protein, epsilon	Multiple_Complex
TC1200012293.hg.1	4.77	4.34	1.35	0.0492	0.8186	DNAH10OS	dynein, axonemal, heavy chain 10 opposite strand	Coding
TC1900011906.hg.1	4.71	4.73	-1.01	0.0492	0.8186	NXNL1	nucleoredoxin-like 1	Multiple_Complex
TC0400012818.hg.1	6.82	7.76	-1.92	0.0492	0.8186	CCNG2	cyclin G2	Multiple_Complex
TC1500009189.hg.1	8.5	9.37	-1.82	0.0492	0.8186	ZNF106	zinc finger protein 106	Multiple_Complex
TC0100016476.hg.1	5.05	4.49	1.47	0.0493	0.8186	KIAA0040	KIAA0040	Multiple_Complex
TC0800008663.hg.1	8.26	9.87	-3.07	0.0493	0.8186	MAL2	mal, T-cell differentiation protein 2 (gene/pseudogene)	Multiple_Complex
TC1100010044.hg.1	4.93	3.93	1.99	0.0493	0.8186	ST5	Transcript Identified by AceView, Entrez Gene ID(s) 6764	Unassigned
TC1500009597.hg.1	5.93	5.4	1.44	0.0494	0.8186	MYO1E	myosin IE	Multiple_Complex
TC1400007912.hg.1	5.83	6.54	-1.64	0.0494	0.8186	TTC8	tetratricopeptide repeat domain 8	Multiple_Complex
TC0500008633.hg.1	6.47	6.18	1.22	0.0495	0.8186	C5orf56	chromosome 5 open reading frame 56	Multiple_Complex
TC0600013781.hg.1	4.45	4.21	1.18	0.0495	0.8186	LPA	lipoprotein, Lp(a)	Multiple_Complex
TC1100008041.hg.1	3.45	3.77	-1.25	0.0496	0.8186	CTSW	cathepsin W	Multiple_Complex
TC1100012473.hg.1	6.15	5.86	1.22	0.0496	0.8186	MPZL3	myelin protein zero-like 3	Multiple_Complex
TC0400010256.hg.1	4.83	4.99	-1.12	0.0496	0.8186	CCDC149	coiled-coil domain containing 149	Multiple_Complex
TC1700011815.hg.1	8.81	9.75	-1.92	0.0496	0.8186	MXRA7	matrix-remodelling associated 7	Multiple_Complex
TC1700006654.hg.1	4.87	5.49	-1.54	0.0496	0.8186	RNF167	ring finger protein 167	Multiple_Complex
TC0900008320.hg.1	3.64	3.25	1.3	0.0496	0.8186	TAL2	T-cell acute lymphocytic leukemia 2	Coding
TC0500009803.hg.1	4.18	3.77	1.33	0.0497	0.8186	EXOC3	Memczak2013 ANTISENSE, CDS, coding, INTERNAL best transcript NM_007277	NonCoding
TC0500011157.hg.1	8.98	10	-2.04	0.0497	0.8186	GCNT4	glucosaminyl (N-acetyl) transferase 4, core 2	Coding
TC1500008343.hg.1	8.19	7.74	1.37	0.0498	0.8186	UNC45A	unc-45 myosin chaperone A	Multiple_Complex
TC0600011474.hg.1	7.16	6.78	1.3	0.0498	0.8186	TNXA	tenascin XA (pseudogene)	Multiple_Complex
TC1000011683.hg.1	7.43	8.12	-1.62	0.0498	0.8186	ACTR1A	ARP1 actin-related protein 1 homolog A, centractin alpha (yeast)	Multiple_Complex
TSUnmapped00000270.hg.1	6.35	6.61	-1.2	0.0498	0.8186	TRAPPC4	trafficking protein particle complex 4	Coding
TC1900010386.hg.1	3.37	3.58	-1.16	0.0498	0.8186	CEBPA	CCAAT/enhancer binding protein (C/EBP), alpha	Coding
TC0500013423.hg.1	9.77	9.1	1.59	0.0498	0.8186	HNRNPH1	heterogeneous nuclear ribonucleoprotein H1 (H)	Multiple_Complex
TC0100013367.hg.1	5.6	5.19	1.32	0.0499	0.8186	AUNIP	aurora kinase A and ninein interacting protein	Multiple_Complex
TC1000009065.hg.1	5.92	5.6	1.25	0.0499	0.8186	FAM45A	Transcript Identified by AceView, Entrez Gene ID(s) 404636	Unassigned
TC1300008936.hg.1	8.03	9.04	-2.02	0.05	0.8186	SPRYD7	SPRY domain containing 7	Multiple_Complex

## Sheet: (Neuron) PSND vs Control
Transcriptomic profiling reveals discrete post-stroke dementia neuronal and gliovascular signatures
Translational Stroke Research
Rachel Waller, Yoshiki Hase, Julie E. Simpson, Paul R. Heath, Matthew Wyles, Rajesh N. Kalaria, Stephen B. Wharton
Corresponding author affiliation: Sheffield Institute for Translational Neuroscience, University of Sheffield, Sheffield, S10 2HQ, UK.
Corresponding author email: R.Waller@sheffield.ac.uk
357 Genes
Neurons (PSND vs Control)
ID	PSND Avg (log2)	Control Avg (log2)	Fold Change	P-val	FDR P-val	Gene Symbol	Description	Group
TC0Y00007322.hg.1	6.23	3.99	4.73	0.0002	0.9999	RPS4Y1	ribosomal protein S4, Y-linked 1	Multiple_Complex
TC1600009482.hg.1	5.1	4.78	1.24	0.0005	0.9999	PARN	poly(A)-specific ribonuclease	Multiple_Complex
TSUnmapped00000339.hg.1	6.99	6.19	1.74	0.0006	0.9999	SURF1	surfeit 1	Coding
TC1600010171.hg.1	4.75	4.46	1.22	0.0009	0.9999	VPS35	VPS35 retromer complex component	Multiple_Complex
TC1900010009.hg.1	3.23	2.88	1.28	0.001	0.9999	JUND	jun D proto-oncogene	Coding
TC2100008538.hg.1	3.84	3.62	1.17	0.0012	0.9999	PWP2	PWP2 periodic tryptophan protein homolog (yeast)	Multiple_Complex
TC1600008193.hg.1	5.16	5.71	-1.46	0.0019	0.9999	PRMT7	protein arginine methyltransferase 7	Multiple_Complex
TC1900011753.hg.1	4.71	4.1	1.52	0.0026	0.9999	ZNF284	zinc finger protein 284	Multiple_Complex
TC0200010116.hg.1	3.87	4.9	-2.04	0.0027	0.9999	DFNB59	deafness, autosomal recessive 59	Multiple_Complex
TC0600012521.hg.1	9.34	9.58	-1.18	0.0028	0.9999	CNR1	cannabinoid receptor 1 (brain)	Multiple_Complex
TC1100013227.hg.1	3.49	2.96	1.44	0.0033	0.9999	FDXACB1	ferredoxin-fold anticodon binding domain containing 1	Multiple_Complex
TC0100009331.hg.1	6.77	6.42	1.27	0.0034	0.9999	STXBP3	syntaxin binding protein 3	Multiple_Complex
TC1600010603.hg.1	3.28	3.66	-1.3	0.0038	0.9999	RRAD	Ras-related associated with diabetes	Multiple_Complex
TC1600006976.hg.1	5.59	4.84	1.69	0.0045	0.9999	ERCC4	excision repair cross-complementation group 4	Multiple_Complex
TC1900008840.hg.1	8.56	8.05	1.43	0.0048	0.9999	RPS9	ribosomal protein S9	Multiple_Complex
TC0Y00006632.hg.1	4.67	3.36	2.48	0.0049	0.9999	DDX3Y	DEAD (Asp-Glu-Ala-Asp) box helicase 3, Y-linked	Multiple_Complex
TC0100016322.hg.1	5.18	4.63	1.46	0.0051	0.9999	GPR161	G protein-coupled receptor 161	Multiple_Complex
TC2200008620.hg.1	6.96	6.4	1.48	0.0052	0.9999	IFT27	intraflagellar transport 27	Multiple_Complex
TC1900010792.hg.1	4.63	5.13	-1.41	0.0053	0.9999	DEDD2	death effector domain containing 2	Multiple_Complex
TC2100006991.hg.1	3.82	3.33	1.41	0.0053	0.9999	KCNE2	potassium channel, voltage gated subfamily E regulatory beta subunit 2	Coding
TC0600007848.hg.1	4.92	4.49	1.35	0.0053	0.9999	RAB44	RAB44, member RAS oncogene family	Multiple_Complex
TC1600008168.hg.1	6.18	6.71	-1.44	0.0055	0.9999	RLTPR	RGD motif, leucine rich repeats, tropomodulin domain and proline-rich containing	Multiple_Complex
TC2200008507.hg.1	3.92	4.62	-1.63	0.0057	0.9999	SLC5A4	solute carrier family 5 (glucose activated ion channel), member 4	Coding
TC0200016366.hg.1	6.68	6.17	1.43	0.0061	0.9999	THAP4	THAP domain containing 4	Multiple_Complex
TC0100016363.hg.1	4.57	3.88	1.61	0.0061	0.9999	METTL18	methyltransferase like 18	Coding
TC0300010821.hg.1	5.73	6.48	-1.68	0.0063	0.9999	ULK4	unc-51 like kinase 4	Multiple_Complex
TC0300013684.hg.1	6.05	4.78	2.42	0.0066	0.9999	TFRC	transferrin receptor	Multiple_Complex
TC0200011287.hg.1	7.67	6.97	1.63	0.0068	0.9999	ASB1	ankyrin repeat and SOCS box containing 1	Multiple_Complex
TC1100007774.hg.1	4.48	4.07	1.33	0.0068	0.9999	MS4A13	membrane-spanning 4-domains, subfamily A, member 13	Coding
TC0400012882.hg.1	4.21	4.73	-1.43	0.0068	0.9999	ZNF732	zinc finger protein 732	Multiple_Complex
TC0100013126.hg.1	4.23	3.66	1.48	0.0075	0.9999	EMC1	ER membrane protein complex subunit 1	Multiple_Complex
TC2100006618.hg.1	7.12	6.36	1.69	0.0075	0.9999	USP25	ubiquitin specific peptidase 25	Multiple_Complex
TC0X00007507.hg.1	4.09	4.31	-1.17	0.0081	0.9999	EFNB1	ephrin-B1	Multiple_Complex
TC0300010390.hg.1	8.05	7.58	1.38	0.0082	0.9999	RBSN	rabenosyn, RAB effector	Multiple_Complex
TC0700008897.hg.1	3.89	3.32	1.49	0.0082	0.9999	LSM8	LSM8 homolog, U6 small nuclear RNA associated	Multiple_Complex
TC0200009959.hg.1	9.7	9.2	1.42	0.0083	0.9999	DYNC1I2	dynein, cytoplasmic 1, intermediate chain 2	Multiple_Complex
TC0500009183.hg.1	5.84	5.23	1.53	0.0084	0.9999	MRPL22	mitochondrial ribosomal protein L22	Multiple_Complex
TC1800008121.hg.1	7.41	6.71	1.62	0.0088	0.9999	SPIRE1	spire-type actin nucleation factor 1	Multiple_Complex
TC1900010529.hg.1	4.56	3.92	1.55	0.009	0.9999	ZNF529	zinc finger protein 529	Multiple_Complex
TC1100008792.hg.1	4.56	4.2	1.29	0.0092	0.9999	MED17	mediator complex subunit 17	Multiple_Complex
TC1700009042.hg.1	6.69	7.13	-1.36	0.0092	0.9999	AFMID	arylformamidase	Multiple_Complex
TC1500007072.hg.1	4.8	4.42	1.3	0.0094	0.9999	PDIA3	protein disulfide isomerase family A member 3	Multiple_Complex
TC0500009881.hg.1	6.49	6.23	1.19	0.0095	0.9999	MRPL36	mitochondrial ribosomal protein L36	Multiple_Complex
TC0100014997.hg.1	4.22	3.44	1.71	0.0098	0.9999	ALG14	ALG14, UDP-N-acetylglucosaminyltransferase subunit	Multiple_Complex
TC0100013809.hg.1	7.13	7.62	-1.4	0.0098	0.9999	TRIT1	tRNA isopentenyltransferase 1	Multiple_Complex
TSUnmapped00000009.hg.1	5.99	5.47	1.44	0.0102	0.9999	SURF1	surfeit 1	NonCoding
TC0200014404.hg.1	4.01	4.8	-1.73	0.0103	0.9999	MCM6	minichromosome maintenance complex component 6	Multiple_Complex
TC2000008123.hg.1	6.13	6.8	-1.59	0.0103	0.9999	NRSN2-AS1	NRSN2 antisense RNA 1	NonCoding
TSUnmapped00000159.hg.1	4.69	5.08	-1.31	0.0105	0.9999	ADAMTS13	ADAM metallopeptidase with thrombospondin type 1 motif 13	Coding
TC0300006669.hg.1	6.79	6.09	1.63	0.0106	0.9999	LSM3	LSM3 homolog, U6 small nuclear RNA and mRNA degradation associated	Multiple_Complex
TSUnmapped00000219.hg.1	3.45	3.02	1.34	0.0108	0.9999	MLXIP	MLX interacting protein	Coding
TC1900008392.hg.1	5.39	4.85	1.45	0.011	0.9999	FKRP	fukutin related protein	Multiple_Complex
TC0300008782.hg.1	8.03	7.13	1.87	0.0114	0.9999	IFT122	intraflagellar transport 122	Multiple_Complex
TC1400010719.hg.1	7.21	7.72	-1.43	0.0117	0.9999	JPH4	junctophilin 4	Multiple_Complex
TC0100016091.hg.1	5.46	5.05	1.33	0.0123	0.9999	OR10J3	olfactory receptor, family 10, subfamily J, member 3	Coding
TC2200007614.hg.1	6.03	5.51	1.43	0.0124	0.9999	FAM118A	family with sequence similarity 118, member A	Multiple_Complex
TC0200011551.hg.1	4.59	4.19	1.32	0.0125	0.9999	ADI1	acireductone dioxygenase 1	Multiple_Complex
TC1200008003.hg.1	5.72	6.53	-1.75	0.0126	0.9999	TBK1	TANK-binding kinase 1	Multiple_Complex
TC1200012841.hg.1	5.56	5.8	-1.18	0.0128	0.9999	SSH1	slingshot protein phosphatase 1	Multiple_Complex
TC1300006543.hg.1	9.03	8.39	1.56	0.0128	0.9999	FGF9	fibroblast growth factor 9	Multiple_Complex
TC1100012315.hg.1	7.74	7.19	1.46	0.013	0.9999	TIMM8B	translocase of inner mitochondrial membrane 8 homolog B (yeast)	Multiple_Complex
TC1200008026.hg.1	9.46	10.06	-1.51	0.0133	0.9999	LEMD3	LEM domain containing 3	Multiple_Complex
TC0500008654.hg.1	4.24	3.71	1.45	0.0135	0.9999	LEAP2	liver expressed antimicrobial peptide 2	Multiple_Complex
TC0700008898.hg.1	5.27	5.73	-1.37	0.0137	0.9999	ANKRD7	ankyrin repeat domain 7	Multiple_Complex
TC1800006614.hg.1	4.45	3.74	1.64	0.0137	0.9999	RAB12	RAB12, member RAS oncogene family	Multiple_Complex
TC0600010064.hg.1	6.46	6.18	1.21	0.0137	0.9999	MAS1	MAS1 proto-oncogene, G protein-coupled receptor	Coding
TC0900010950.hg.1	6.26	5.82	1.36	0.0138	0.9999	XPA	xeroderma pigmentosum, complementation group A	Multiple_Complex
TC0200009680.hg.1	8.15	7.49	1.59	0.0138	0.9999	FMNL2	formin like 2	Multiple_Complex
TC1400008981.hg.1	4.12	4.49	-1.29	0.0141	0.9999	FOXA1	forkhead box A1	Multiple_Complex
TC1000011478.hg.1	5.43	5.98	-1.46	0.0145	0.9999	CYP2C8	cytochrome P450, family 2, subfamily C, polypeptide 8	Multiple_Complex
TC1400008590.hg.1	4.91	4.69	1.16	0.0147	0.9999	OSGEP	O-sialoglycoprotein endopeptidase	Multiple_Complex
TC0800010783.hg.1	4.6	4.07	1.44	0.0147	0.9999	MSC	musculin	Multiple_Complex
TC1500006956.hg.1	7.61	7.77	-1.12	0.0148	0.9999	BAHD1	bromo adjacent homology domain containing 1	Multiple_Complex
TC1100013185.hg.1	5.04	4.82	1.17	0.0148	0.9999	FAU	Finkel-Biskis-Reilly murine sarcoma virus (FBR-MuSV) ubiquitously expressed	Multiple_Complex
TC0100010387.hg.1	5.61	5.2	1.33	0.015	0.9999	DDR2	discoidin domain receptor tyrosine kinase 2	Multiple_Complex
TC1500008982.hg.1	5.54	5.11	1.35	0.0155	0.9999	KATNBL1	katanin p80 subunit B-like 1	Multiple_Complex
TC0400007786.hg.1	4.31	4.89	-1.5	0.0158	0.9999	UTP3	UTP3, small subunit (SSU) processome component, homolog (S. cerevisiae)	Coding
TC0200007872.hg.1	5.65	5.35	1.23	0.0158	0.9999	ETAA1	Ewing tumor-associated antigen 1	Multiple_Complex
TC1700012386.hg.1	5.9	5.57	1.26	0.0158	0.9999	RFFL	ring finger and FYVE-like domain containing E3 ubiquitin protein ligase	Multiple_Complex
TC0500010758.hg.1	3.89	3.51	1.3	0.0162	0.9999	MCIDAS	multiciliate differentiation and DNA synthesis associated cell cycle protein	Multiple_Complex
TC1000010728.hg.1	5.82	6.39	-1.49	0.0164	0.9999	ANK3	Transcript Identified by AceView, Entrez Gene ID(s) 288	Unassigned
TSUnmapped00000654.hg.1	5.67	6.24	-1.48	0.0164	0.9999	FMN1	formin 1	NonCoding
TC0800007978.hg.1	5.3	4.25	2.07	0.0166	0.9999	LY96	lymphocyte antigen 96	Coding
TC1900011635.hg.1	4.91	4.55	1.28	0.0167	0.9999	CHMP2A	charged multivesicular body protein 2A	Multiple_Complex
TC0200010345.hg.1	4.94	4.27	1.59	0.0169	0.9999	ANKRD44	Memczak2013 ANTISENSE, coding, INTERNAL, intronic best transcript NM_001195144	NonCoding
TC0100015754.hg.1	6.19	6.46	-1.21	0.017	0.9999	CTSK	cathepsin K	Multiple_Complex
TC0200012040.hg.1	3.46	3.8	-1.27	0.017	0.9999	CIB4	calcium and integrin binding family member 4	Multiple_Complex
TC0900009832.hg.1	4.21	3.72	1.4	0.0171	0.9999	TAF1L	TAF1 RNA polymerase II, TATA box binding protein (TBP)-associated factor, 210kDa-like	Coding
TC0500010199.hg.1	4.25	4.16	1.07	0.0171	0.9999	FAM134B	family with sequence similarity 134, member B	Multiple_Complex
TC1000007959.hg.1	4.83	5.65	-1.77	0.0173	0.9999	CDH23	cadherin-related 23	Multiple_Complex
TC0400012873.hg.1	5.57	6.09	-1.43	0.0173	0.9999	FAM149A	family with sequence similarity 149, member A	Multiple_Complex
TC1100013017.hg.1	5.34	4.97	1.29	0.0174	0.9999	PGA5	pepsinogen 5, group I (pepsinogen A)	Multiple_Complex
TC0900012069.hg.1	4.42	3.68	1.67	0.0176	0.9999	PNPLA7	Transcript Identified by AceView, Entrez Gene ID(s) 375775	Unassigned
TC0300013822.hg.1	6.56	6.28	1.21	0.0177	0.9999	EXOSC7	exosome component 7	Multiple_Complex
TC2100007883.hg.1	3.31	2.86	1.37	0.0177	0.9999	KRTAP24-1	keratin associated protein 24-1	Coding
TC1100009335.hg.1	6.13	6.43	-1.24	0.0178	0.9999	C11orf63	chromosome 11 open reading frame 63	Multiple_Complex
TC1900007318.hg.1	6.92	6.55	1.29	0.018	0.9999	BABAM1	Zhang2013 ALT_ACCEPTOR, ALT_DONOR, coding, INTERNAL, intronic best transcript NM_001033549	NonCoding
TC0X00010836.hg.1	4.7	4.1	1.52	0.018	0.9999	RAP2C	RAP2C, member of RAS oncogene family	Multiple_Complex
TC1900010716.hg.1	3.66	3.88	-1.16	0.0183	0.9999	ADCK4	aarF domain containing kinase 4	Multiple_Complex
TSUnmapped00000331.hg.1	3.83	4.43	-1.52	0.0184	0.9999	MANSC1	MANSC domain containing 1	Coding
TC0700008657.hg.1	4.44	4.84	-1.31	0.0184	0.9999	LRRC17	leucine rich repeat containing 17	Multiple_Complex
TC0200016530.hg.1	7.55	8.05	-1.42	0.0185	0.9999	PLEKHB2	pleckstrin homology domain containing, family B (evectins) member 2	Multiple_Complex
TC0700013370.hg.1	6.53	6	1.45	0.0185	0.9999	ZNF107; MIR6839	zinc finger protein 107; microRNA 6839	Multiple_Complex
TC1200006959.hg.1	4.24	3.59	1.57	0.0186	0.9999	PTPRO	Transcript Identified by AceView, Entrez Gene ID(s) 5800	Unassigned
TC0600009236.hg.1	7.24	6.59	1.57	0.0186	0.9999	RWDD1	RWD domain containing 1	Multiple_Complex
TC0100008369.hg.1	5.44	4.66	1.72	0.0186	0.9999	LRRC42	leucine rich repeat containing 42	Multiple_Complex
TC2200007523.hg.1	5.71	6.33	-1.54	0.0187	0.9999	SERHL	serine hydrolase-like (pseudogene)	Multiple_Complex
TC0600007605.hg.1	15.61	16.12	-1.42	0.0188	0.9999	LY6G5B; CSNK2B	lymphocyte antigen 6 complex, locus G5B; casein kinase 2, beta polypeptide	Multiple_Complex
TC0700013367.hg.1	5.01	4.48	1.45	0.019	0.9999	ZNF679	zinc finger protein 679	Coding
TC0300007044.hg.1	8.23	8.74	-1.43	0.0194	0.9999	GOLGA4	golgin A4	Multiple_Complex
TC1700009032.hg.1	7.17	7.53	-1.29	0.0195	0.9999	TNRC6C	trinucleotide repeat containing 6C	Multiple_Complex
TC0100006997.hg.1	6.86	7.24	-1.31	0.0195	0.9999	SLC25A34	solute carrier family 25, member 34	Multiple_Complex
TC1900007061.hg.1	6.24	6.72	-1.4	0.0198	0.9999	ZNF844	zinc finger protein 844	Coding
TC0X00008526.hg.1	5.47	6.01	-1.46	0.0199	0.9999	FHL1	four and a half LIM domains 1	Multiple_Complex
TSUnmapped00000057.hg.1	4.46	4.72	-1.2	0.0199	0.9999	SURF4	surfeit 4	Coding
TC0100010331.hg.1	5.3	5.92	-1.53	0.0199	0.9999	KLHDC9	kelch domain containing 9	Multiple_Complex
TC1900007048.hg.1	6.96	6.45	1.42	0.02	0.9999	ZNF491	zinc finger protein 491	Multiple_Complex
TC0700011530.hg.1	6.13	6.25	-1.09	0.0201	0.9999	WBSCR16	Williams-Beuren syndrome chromosome region 16	Multiple_Complex
TC1900006914.hg.1	4.76	4.4	1.29	0.0201	0.9999	OR2Z1	olfactory receptor, family 2, subfamily Z, member 1	Coding
TC0100012353.hg.1	3.74	3.39	1.28	0.0203	0.9999	OR14C36	olfactory receptor, family 14, subfamily C, member 36	Coding
TC0200016474.hg.1	4.9	4.68	1.17	0.0205	0.9999	NAGK	N-acetylglucosamine kinase	Multiple_Complex
TC1200009065.hg.1	4.4	4.93	-1.44	0.0207	0.9999	RFC5	replication factor C subunit 5	Multiple_Complex
TC1600011450.hg.1	5.78	6.22	-1.35	0.021	0.9999	SPIRE2	spire-type actin nucleation factor 2	Multiple_Complex
TC0Y00007160.hg.1	5.28	4.38	1.87	0.0211	0.9999	KDM5D	lysine (K)-specific demethylase 5D	Multiple_Complex
TC1200012240.hg.1	7.71	7.38	1.26	0.0211	0.9999	RSRC2	arginine/serine-rich coiled-coil 2	Multiple_Complex
TC0400009284.hg.1	7.14	6.35	1.73	0.0211	0.9999	CLCN3	chloride channel, voltage-sensitive 3	Multiple_Complex
TC1100012052.hg.1	7.32	7.86	-1.45	0.0212	0.9999	CCDC82	coiled-coil domain containing 82	Multiple_Complex
TC0200016220.hg.1	5.12	4.6	1.43	0.0216	0.9999	ILKAP	ILK associated serine/threonine phosphatase	Multiple_Complex
TC1800008952.hg.1	6.73	7.43	-1.62	0.0217	0.9999	DSEL	dermatan sulfate epimerase-like	Coding
TC1000010548.hg.1	5.43	5.93	-1.42	0.0217	0.9999	ZNF488	zinc finger protein 488	Coding
TC0Y00006651.hg.1	6.06	4.97	2.13	0.0218	0.9999	NLGN4Y	neuroligin 4, Y-linked	Multiple_Complex
TC0900010462.hg.1	4.61	5.18	-1.49	0.022	0.9999	RFK	riboflavin kinase	Multiple_Complex
TC0300008352.hg.1	7.21	7.22	-1.01	0.022	0.9999	GTPBP8	GTP-binding protein 8 (putative)	Multiple_Complex
TC0600013458.hg.1	8.24	7.68	1.48	0.0225	0.9999	EPM2A	epilepsy, progressive myoclonus type 2A, Lafora disease (laforin)	Multiple_Complex
TC1500007980.hg.1	3.83	4.04	-1.16	0.0226	0.9999	CHRNA5	cholinergic receptor, nicotinic alpha 5	Multiple_Complex
TC0X00007040.hg.1	4.39	3.98	1.33	0.0229	0.9999	GPR82	G protein-coupled receptor 82	Multiple_Complex
TC1500010755.hg.1	6.46	6.91	-1.36	0.0229	0.9999	ANKDD1A	ankyrin repeat and death domain containing 1A	Multiple_Complex
TC1200010788.hg.1	5.73	5.41	1.25	0.023	0.9999	SPRYD3	SPRY domain containing 3	Multiple_Complex
TC0500007590.hg.1	4.55	4.52	1.02	0.0231	0.9999	FAM159B	family with sequence similarity 159, member B	Multiple_Complex
TC0200008790.hg.1	6.98	7.45	-1.39	0.0231	0.9999	RGPD4	RANBP2-like and GRIP domain containing 4	Multiple_Complex
TC0600014262.hg.1	7.25	7.6	-1.27	0.0235	0.9999	ABHD16A	abhydrolase domain containing 16A	Multiple_Complex
TC1600007806.hg.1	8.83	8.27	1.48	0.0236	0.9999	HEATR3	HEAT repeat containing 3	Multiple_Complex
TC2200008036.hg.1	4.18	5.57	-2.62	0.0236	0.9999	USP41	ubiquitin specific peptidase 41	Multiple_Complex
TC0300008002.hg.1	6.61	5.87	1.66	0.0236	0.9999	CHMP2B	charged multivesicular body protein 2B	Multiple_Complex
TC0300007437.hg.1	4.62	4.19	1.34	0.0237	0.9999	MANF	mesencephalic astrocyte-derived neurotrophic factor	Multiple_Complex
TC0600013001.hg.1	4.34	4	1.27	0.0239	0.9999	CEP85L	centrosomal protein 85kDa-like	Multiple_Complex
TC0100018180.hg.1	4.85	4.44	1.33	0.0242	0.9999	CLCNKA	chloride channel, voltage-sensitive Ka	Multiple_Complex
TC0100018489.hg.1	5.58	5.19	1.31	0.0243	0.9999	VPS72	vacuolar protein sorting 72 homolog (S. cerevisiae)	Multiple_Complex
TC2000008072.hg.1	4	4.45	-1.37	0.0245	0.9999	PPDPF	pancreatic progenitor cell differentiation and proliferation factor	Multiple_Complex
TSUnmapped00000077.hg.1	4.05	3.82	1.17	0.0249	0.9999	HMBS	hydroxymethylbilane synthase	Coding
TC1600007363.hg.1	6.16	5.41	1.68	0.025	0.9999	ATXN2L	Transcript Identified by AceView, Entrez Gene ID(s) 11273	Unassigned
TC2200007645.hg.1	4.48	3.93	1.47	0.025	0.9999	LOC730668; CITF22-92A6.2	dynein heavy chain -like pseudogene; TEC	NonCoding
TSUnmapped00000161.hg.1	5.62	5.18	1.36	0.0251	0.9999	SURF1	surfeit 1	Coding
TC0400012551.hg.1	5.56	5.95	-1.31	0.0252	0.9999	DCTD	dCMP deaminase	Multiple_Complex
TC0700010398.hg.1	6.66	7.14	-1.39	0.0253	0.9999	TMEM196	transmembrane protein 196	Coding
TC0100017668.hg.1	6.2	5.83	1.3	0.0255	0.9999	TAF5L	TAF5-like RNA polymerase II, p300/CBP-associated factor (PCAF)-associated factor, 65kDa	Multiple_Complex
TC1100009615.hg.1	7.44	8.31	-1.82	0.0257	0.9999	VPS26B	VPS26 retromer complex component B	Multiple_Complex
TC1900009493.hg.1	4.66	4.82	-1.12	0.0261	0.9999	CD209	CD209 molecule	Multiple_Complex
TC0800008371.hg.1	4.98	4.4	1.49	0.0262	0.9999	SPAG1	sperm associated antigen 1	Multiple_Complex
TC1300009637.hg.1	4.86	4.36	1.41	0.0262	0.9999	GGACT	gamma-glutamylamine cyclotransferase	Multiple_Complex
TC1900011924.hg.1	4.28	3.95	1.25	0.0263	0.9999	ZNF91	zinc finger protein 91	Multiple_Complex
TCUn_GL000218v100006433.hg.1	5.24	5.01	1.17	0.0263	0.9999	LOC389834; AL354822.1	ankyrin repeat domain 57 pseudogene	Multiple_Complex
TC0500009215.hg.1	4.11	3.77	1.27	0.0264	0.9999	NIPAL4	NIPA-like domain containing 4	Multiple_Complex
TC0400010303.hg.1	4.62	4.15	1.38	0.0266	0.9999	CCKAR	cholecystokinin A receptor	Coding
TC1600011570.hg.1	7.88	7.3	1.5	0.0266	0.9999	CMC2	C-x(9)-C motif containing 2	Multiple_Complex
TC1200009172.hg.1	3.48	3.12	1.29	0.0271	0.9999	ORAI1	ORAI calcium release-activated calcium modulator 1	Multiple_Complex
TC0700006669.hg.1	8.23	7.54	1.62	0.0273	0.9999	MIOS	missing oocyte, meiosis regulator, homolog (Drosophila)	Multiple_Complex
TC0X00008724.hg.1	5.92	5.67	1.2	0.0275	0.9999	HMGB3	high mobility group box 3	Multiple_Complex
TC1900007151.hg.1	4.58	5.14	-1.47	0.0277	0.9999	DCAF15	DDB1 and CUL4 associated factor 15	Multiple_Complex
TC0100017849.hg.1	5.29	4.89	1.32	0.0278	0.9999	ERO1B	endoplasmic reticulum oxidoreductase beta	Multiple_Complex
TC1100007947.hg.1	4.6	4.43	1.12	0.0279	0.9999	ESRRA	estrogen-related receptor alpha	Multiple_Complex
TSUnmapped00000640.hg.1	6.48	6.06	1.34	0.028	0.9999	FMN1	formin 1	Coding
TC0800010144.hg.1	3.33	3.03	1.24	0.0282	0.9999	ADRB3	adrenoceptor beta 3	Multiple_Complex
TC0X00009537.hg.1	5.58	6.13	-1.47	0.0284	0.9999	ZNF674	zinc finger protein 674	Multiple_Complex
TC0200006476.hg.1	6.37	6.74	-1.3	0.0284	0.9999	SNTG2	syntrophin, gamma 2	Multiple_Complex
TC0600012008.hg.1	4.57	4.99	-1.34	0.0284	0.9999	DEFB133	defensin, beta 133	Multiple_Complex
TC1400007221.hg.1	8.11	7.6	1.42	0.0286	0.9999	SOCS4	suppressor of cytokine signaling 4	Multiple_Complex
TC1400008362.hg.1	5.69	6.06	-1.29	0.0287	0.9999	TRAF3	TNF receptor-associated factor 3	Multiple_Complex
TC0900012272.hg.1	6.26	6.49	-1.17	0.0287	0.9999	RC3H2	ring finger and CCCH-type domains 2	Multiple_Complex
TC2000007336.hg.1	6.18	6.41	-1.17	0.0291	0.9999	PPP1R16B	protein phosphatase 1, regulatory subunit 16B	Multiple_Complex
TC0700009211.hg.1	8.08	8.58	-1.41	0.0291	0.9999	EXOC4	exocyst complex component 4	Multiple_Complex
TC1900008419.hg.1	3.77	4.09	-1.24	0.0292	0.9999	C5AR2	complement component 5a receptor 2	Multiple_Complex
TC1200009222.hg.1	6.31	5.69	1.54	0.0292	0.9999	HIP1R	Memczak2013 ALT_ACCEPTOR, ALT_DONOR, coding, INTERNAL, intronic best transcript NM_003959	NonCoding
TC0300010035.hg.1	6.17	5.98	1.14	0.0294	0.9999	SENP5	SUMO1/sentrin specific peptidase 5	Multiple_Complex
TC0100011777.hg.1	10.69	10.24	1.37	0.0299	0.9999	H3F3A; H3F3AP4	H3 histone, family 3A; H3 histone, family 3A, pseudogene 4	Multiple_Complex
TC1900011781.hg.1	6.37	6.84	-1.39	0.03	0.9999	PRMT1	protein arginine methyltransferase 1	Multiple_Complex
TC0100008696.hg.1	5.23	4.81	1.34	0.0301	0.9999	HHLA3	HERV-H LTR-associating 3	Multiple_Complex
TC0600011914.hg.1	3.82	3.53	1.22	0.0302	0.9999	TCTE1	t-complex-associated-testis-expressed 1	Coding
TC1200012752.hg.1	4.35	3.82	1.45	0.0302	0.9999	KLRC3	killer cell lectin-like receptor subfamily C, member 3	Coding
TC0100006864.hg.1	4	4.26	-1.2	0.0305	0.9999	DRAXIN	dorsal inhibitory axon guidance protein	Multiple_Complex
TC1100007865.hg.1	3.27	3.33	-1.04	0.0307	0.9999	METTL12; SNORA57	methyltransferase like 12; small nucleolar RNA, H/ACA box 57	Multiple_Complex
TSUnmapped00000294.hg.1	4.12	4.24	-1.09	0.0309	0.9999	VPS11	VPS11, CORVET/HOPS core subunit [Source:HGNC Symbol;Acc:HGNC:14583]	NonCoding
TC1200010481.hg.1	7.39	6.42	1.96	0.0309	0.9999	TWF1	twinfilin actin binding protein 1	Multiple_Complex
TC1900011101.hg.1	5.45	5.03	1.33	0.0313	0.9999	PLEKHA4	pleckstrin homology domain containing, family A (phosphoinositide binding specific) member 4	Multiple_Complex
TC1400007307.hg.1	9.53	9.11	1.33	0.0313	0.9999	ARID4A	AT rich interactive domain 4A (RBP1-like)	Multiple_Complex
TC0200009762.hg.1	6.25	5.5	1.68	0.0315	0.9999	PKP4	Transcript Identified by AceView, Entrez Gene ID(s) 8502	Unassigned
TC0200010362.hg.1	5.22	5.28	-1.04	0.0315	0.9999	COQ10B	coenzyme Q10B	Multiple_Complex
TC1200006561.hg.1	4.12	3.68	1.36	0.0315	0.9999	RAD51AP1	RAD51 associated protein 1	Multiple_Complex
TC2100008494.hg.1	8.06	7.1	1.94	0.0318	0.9999	IFNAR2	interferon (alpha, beta and omega) receptor 2	Multiple_Complex
TC1300006794.hg.1	4.06	3.68	1.3	0.0319	0.9999	RXFP2	relaxin/insulin-like family peptide receptor 2	Coding
TC0100017449.hg.1	4.48	4.99	-1.42	0.0319	0.9999	CAPN8	calpain 8	Multiple_Complex
TC0200007059.hg.1	6.09	6.46	-1.29	0.032	0.9999	CAD	carbamoyl-phosphate synthetase 2, aspartate transcarbamylase, and dihydroorotase	Multiple_Complex
TC1800007506.hg.1	5.56	5.41	1.11	0.032	0.9999	TNFRSF11A	tumor necrosis factor receptor superfamily, member 11a, NFKB activator	Multiple_Complex
TC0800012311.hg.1	6.47	6.91	-1.36	0.0321	0.9999	SGK3	serum/glucocorticoid regulated kinase family, member 3	NonCoding
TC0100014562.hg.1	5.52	6.26	-1.67	0.0321	0.9999	LRRC40	leucine rich repeat containing 40	Multiple_Complex
TC2000006813.hg.1	5.04	4.27	1.71	0.0324	0.9999	MGME1	mitochondrial genome maintenance exonuclease 1	Multiple_Complex
TC1900009045.hg.1	9.41	8.98	1.34	0.0327	0.9999	RPS5	ribosomal protein S5	Multiple_Complex
TC0100011566.hg.1	5.32	4.89	1.34	0.0328	0.9999	PROX1	prospero homeobox 1	Multiple_Complex
TC0600007687.hg.1	5.53	4.94	1.5	0.0328	0.9999	RING1	ring finger protein 1	Multiple_Complex
TC0300007115.hg.1	5.91	5.55	1.29	0.0329	0.9999	EIF1B	eukaryotic translation initiation factor 1B	Multiple_Complex
TC0Y00006629.hg.1	7.35	6.32	2.05	0.0329	0.9999	USP9Y; TTTY15	ubiquitin specific peptidase 9, Y-linked; testis-specific transcript, Y-linked 15 (non-protein coding)	Multiple_Complex
TC1100009746.hg.1	6.1	5.74	1.29	0.0329	0.9999	KRTAP5-2	keratin associated protein 5-2	Coding
TC1600008134.hg.1	5.44	6.07	-1.55	0.0329	0.9999	CA7	carbonic anhydrase VII	Coding
TC0500012236.hg.1	7.59	7.11	1.39	0.033	0.9999	PFDN1	prefoldin subunit 1	Multiple_Complex
TC0400009024.hg.1	6.5	6.03	1.39	0.0331	0.9999	ARFIP1	ADP-ribosylation factor interacting protein 1	Multiple_Complex
TC0100016715.hg.1	5.79	5.42	1.29	0.0335	0.9999	PTGS2	prostaglandin-endoperoxide synthase 2 (prostaglandin G/H synthase and cyclooxygenase)	Multiple_Complex
TC0100011027.hg.1	4.69	4.26	1.35	0.0335	0.9999	CDC73	cell division cycle 73	Multiple_Complex
TC0100010497.hg.1	5.19	5.42	-1.18	0.0337	0.9999	DUSP27	dual specificity phosphatase 27 (putative)	Multiple_Complex
TC0100013533.hg.1	3.95	3.57	1.3	0.0338	0.9999	MATN1	matrilin 1, cartilage matrix protein	Multiple_Complex
TC0600007250.hg.1	3.43	3	1.35	0.0339	0.9999	SLC17A4	solute carrier family 17, member 4	Coding
TC1700007720.hg.1	8.26	8	1.2	0.034	0.9999	PSMB3	proteasome subunit beta 3	Multiple_Complex
TC0400008390.hg.1	5.09	5.63	-1.46	0.0342	0.9999	LRIT3	leucine-rich repeat, immunoglobulin-like and transmembrane domains 3	Coding
TC1100008881.hg.1	5.25	4.65	1.52	0.0342	0.9999	ARHGAP42	Rho GTPase activating protein 42	Multiple_Complex
TC0700013050.hg.1	7.68	8.09	-1.33	0.0343	0.9999	KCNH2	potassium channel, voltage gated eag related subfamily H, member 2	Multiple_Complex
TC1100009915.hg.1	3.61	3.14	1.38	0.0344	0.9999	OR51V1	olfactory receptor, family 51, subfamily V, member 1	Coding
TC1600011452.hg.1	4.66	4.85	-1.14	0.0344	0.9999	MC1R	melanocortin 1 receptor (alpha melanocyte stimulating hormone receptor)	Multiple_Complex
TC1300008696.hg.1	7.39	6.77	1.54	0.0344	0.9999	MRPS31	mitochondrial ribosomal protein S31	Multiple_Complex
TC0500008558.hg.1	7.44	6.96	1.4	0.0345	0.9999	PRRC1	proline-rich coiled-coil 1	Multiple_Complex
TC0400012945.hg.1	6.19	5.74	1.37	0.0349	0.9999	HSD17B11	hydroxysteroid (17-beta) dehydrogenase 11	Multiple_Complex
TC0100017834.hg.1	7.68	8.21	-1.44	0.0349	0.9999	GNG4	guanine nucleotide binding protein (G protein), gamma 4	Multiple_Complex
TC0300011017.hg.1	4.39	4.7	-1.23	0.0352	0.9999	SPINK8	serine peptidase inhibitor, Kazal type 8 (putative)	Coding
TC1400008599.hg.1	3.29	3.7	-1.33	0.0355	0.9999	OR6S1	olfactory receptor, family 6, subfamily S, member 1	Coding
TC0100012356.hg.1	5.15	4.29	1.82	0.0356	0.9999	OR2T1	olfactory receptor, family 2, subfamily T, member 1	Coding
TC0800009212.hg.1	3.76	3.8	-1.02	0.0357	0.9999	MAPK15	mitogen-activated protein kinase 15	Multiple_Complex
TC0300008086.hg.1	5.24	5.13	1.08	0.0357	0.9999	ARL6	ADP-ribosylation factor like GTPase 6	Multiple_Complex
TC1600011577.hg.1	6.46	6.76	-1.23	0.0358	0.9999	C16orf95	chromosome 16 open reading frame 95	Multiple_Complex
TC1100013041.hg.1	5.64	5.23	1.33	0.0358	0.9999	VPS51	vacuolar protein sorting 51 homolog (S. cerevisiae)	Multiple_Complex
TC0300013865.hg.1	5.3	4.91	1.31	0.0359	0.9999	SEC22A	SEC22 homolog A, vesicle trafficking protein	Multiple_Complex
TC1100013080.hg.1	5.63	5.27	1.29	0.036	0.9999	FOLH1B	folate hydrolase 1B	Multiple_Complex
TC0400008347.hg.1	8.55	8.69	-1.1	0.0363	0.9999	CYP2U1	cytochrome P450, family 2, subfamily U, polypeptide 1	Multiple_Complex
TC1200006736.hg.1	4.08	3.81	1.21	0.0364	0.9999	A2ML1	alpha-2-macroglobulin-like 1	Multiple_Complex
TC0600014253.hg.1	5	4.38	1.54	0.0365	0.9999	OR5V1	olfactory receptor, family 5, subfamily V, member 1	Coding
TC0600008764.hg.1	7.72	7.92	-1.15	0.0365	0.9999	ANKRD6	ankyrin repeat domain 6	Multiple_Complex
TC1800008129.hg.1	3.78	4.54	-1.7	0.0366	0.9999	PTPN2	Transcript Identified by AceView, Entrez Gene ID(s) 5771	Coding
TC1700010800.hg.1	4.98	5.22	-1.19	0.0367	0.9999	MPP3	membrane protein, palmitoylated 3	Multiple_Complex
TC1200006532.hg.1	5.96	6.37	-1.33	0.0368	0.9999	PRMT8	protein arginine methyltransferase 8	Multiple_Complex
TC2000008318.hg.1	3.96	4.61	-1.57	0.0371	0.9999	FERMT1	fermitin family member 1	Multiple_Complex
TC0300009474.hg.1	5.95	5.15	1.74	0.0374	0.9999	CLDN11	claudin 11	Multiple_Complex
TC1900011725.hg.1	4.71	4.17	1.45	0.0374	0.9999	SPINT2	serine peptidase inhibitor, Kunitz type, 2	Multiple_Complex
TC0900011811.hg.1	4.51	4.76	-1.19	0.0375	0.9999	DDX31	DEAD (Asp-Glu-Ala-Asp) box polypeptide 31	Multiple_Complex
TC2000007814.hg.1	3.63	4.02	-1.31	0.0376	0.9999	MC3R	melanocortin 3 receptor	Coding
TC0100007760.hg.1	4.04	4.22	-1.13	0.0378	0.9999	ZMYM1	zinc finger, MYM-type 1	Multiple_Complex
TC1000011499.hg.1	5.22	5.73	-1.43	0.038	0.9999	ALDH18A1	aldehyde dehydrogenase 18 family, member A1	Multiple_Complex
TC1900011782.hg.1	6.93	7.42	-1.41	0.038	0.9999	ADM5; CPT1C	adrenomedullin 5 (putative); carnitine palmitoyltransferase 1C	Multiple_Complex
TC0400008359.hg.1	14.66	14.36	1.24	0.038	0.9999	RPL34	ribosomal protein L34	Multiple_Complex
TC0Y00006744.hg.1	4.43	3.73	1.63	0.0381	0.9999	RBMY1D; RBMY1B; RBMY1A1	RNA binding motif protein, Y-linked, family 1, member D; RNA binding motif protein, Y-linked, family 1, member B; RNA binding motif protein, Y-linked, family 1, member A1	Coding
TC0700010182.hg.1	10.29	10.75	-1.37	0.0381	0.9999	PMS2	PMS1 homolog 2, mismatch repair system component	Multiple_Complex
TC2000007936.hg.1	6.93	6.71	1.17	0.0381	0.9999	PHACTR3	phosphatase and actin regulator 3	Multiple_Complex
TC0400012386.hg.1	5.7	5.53	1.12	0.0382	0.9999	C4orf27	chromosome 4 open reading frame 27	Multiple_Complex
TC0700008760.hg.1	5.49	4.87	1.53	0.0386	0.9999	SLC26A4	solute carrier family 26 (anion exchanger), member 4	Multiple_Complex
TC0300013277.hg.1	6.48	5.88	1.52	0.0386	0.9999	PEX5L	Transcript Identified by AceView, Entrez Gene ID(s) 51555	Unassigned
TC1900011055.hg.1	3.63	3.19	1.36	0.0387	0.9999	BSPH1	binder of sperm protein homolog 1	Coding
TC0300011450.hg.1	5.58	5.14	1.36	0.039	0.9999	TMF1	TATA element modulatory factor 1	Multiple_Complex
TC0300013796.hg.1	4.99	4.48	1.42	0.0393	0.9999	OXNAD1	oxidoreductase NAD-binding domain containing 1	NonCoding
TC0400009747.hg.1	5.5	5.24	1.2	0.0395	0.9999	TMEM129	transmembrane protein 129, E3 ubiquitin protein ligase	Multiple_Complex
TC0300007645.hg.1	4.42	5.05	-1.55	0.0396	0.9999	PTPRG	protein tyrosine phosphatase, receptor type, G	Multiple_Complex
TC2000008975.hg.1	5.08	5.43	-1.28	0.0396	0.9999	C20orf173	chromosome 20 open reading frame 173	Multiple_Complex
TC0700007198.hg.1	8.32	7.8	1.43	0.0397	0.9999	ANLN	anillin actin binding protein	Multiple_Complex
TC0800006925.hg.1	5.43	5.11	1.25	0.0397	0.9999	INTS10	integrator complex subunit 10	Multiple_Complex
TC0900008899.hg.1	5.77	5.28	1.41	0.0398	0.9999	DOLPP1	dolichyldiphosphatase 1	Multiple_Complex
TC0500007016.hg.1	6.12	6.26	-1.1	0.04	0.9999	LSP1P3	lymphocyte-specific protein 1 pseudogene 3	Multiple_Complex
TC1200012163.hg.1	6.18	5.79	1.31	0.04	0.9999	SRSF9	serine/arginine-rich splicing factor 9	Multiple_Complex
TC0100016035.hg.1	8.53	7.68	1.8	0.0402	0.9999	ETV3	ets variant 3	Multiple_Complex
TC1700012472.hg.1	6.78	5.86	1.89	0.0403	0.9999	MRPL38	mitochondrial ribosomal protein L38	Multiple_Complex
TC0700011563.hg.1	4.48	5.24	-1.69	0.0408	0.9999	STYXL1	serine/threonine/tyrosine interacting-like 1	Multiple_Complex
TC0800006764.hg.1	4.16	3.79	1.29	0.0408	0.9999	DEFB135	defensin, beta 135	Coding
TC1000011469.hg.1	5.44	4.91	1.45	0.0412	0.9999	NOC3L	NOC3-like DNA replication regulator	Multiple_Complex
TC1700009861.hg.1	6.88	8.21	-2.51	0.0416	0.9999	TVP23C; CDRT4; TVP23C-CDRT4	trans-golgi network vesicle protein 23 homolog C (S. cerevisiae); CMT1A duplicated region transcript 4; TVP23C-CDRT4 readthrough	Multiple_Complex
TC0600011121.hg.1	3.98	4.43	-1.37	0.0417	0.9999	HIST1H1A	histone cluster 1, H1a	Coding
TC1400006551.hg.1	5.33	5.8	-1.39	0.0418	0.9999	ARHGEF40	Rho guanine nucleotide exchange factor (GEF) 40	Multiple_Complex
TC1100012303.hg.1	4.68	4.17	1.43	0.0419	0.9999	PPP2R1B	protein phosphatase 2, regulatory subunit A, beta	Multiple_Complex
TC0300006687.hg.1	4.66	4.37	1.22	0.042	0.9999	CCDC174	coiled-coil domain containing 174	Multiple_Complex
TC1900010849.hg.1	4.52	4.64	-1.09	0.0423	0.9999	PHLDB3	pleckstrin homology-like domain, family B, member 3	Multiple_Complex
TC0500011984.hg.1	9.21	8.94	1.2	0.0428	0.9999	HINT1	histidine triad nucleotide binding protein 1	Multiple_Complex
TC0X00007851.hg.1	5.11	4.68	1.34	0.0429	0.9999	FAM133A	family with sequence similarity 133, member A	Coding
TC0700013395.hg.1	4.75	5.27	-1.44	0.0429	0.9999	GTPBP10	GTP-binding protein 10 (putative)	Multiple_Complex
TC1700007498.hg.1	4.36	3.9	1.38	0.043	0.9999	SUZ12	SUZ12 polycomb repressive complex 2 subunit	Multiple_Complex
TC0200015512.hg.1	5.93	5.68	1.19	0.043	0.9999	NDUFS1; GCSHP3	NADH dehydrogenase (ubiquinone) Fe-S protein 1, 75kDa (NADH-coenzyme Q reductase); glycine cleavage system protein H (aminomethyl carrier) pseudogene 3	Multiple_Complex
TC0200010214.hg.1	8.49	8.25	1.19	0.0433	0.9999	ZC3H15	zinc finger CCCH-type containing 15	Multiple_Complex
TSUnmapped00000681.hg.1	4.99	4.73	1.2	0.0434	0.9999	HMBS	hydroxymethylbilane synthase	Coding
TC0200014610.hg.1	5.05	4.41	1.56	0.0437	0.9999	NMI	N-myc (and STAT) interactor	Multiple_Complex
TC0200008930.hg.1	5.74	5.05	1.61	0.0437	0.9999	SLC20A1	solute carrier family 20 (phosphate transporter), member 1	Multiple_Complex
TC0200015434.hg.1	4.16	4.38	-1.17	0.0438	0.9999	ALS2	ALS2, alsin Rho guanine nucleotide exchange factor	Multiple_Complex
TC0500009856.hg.1	5.3	5.19	1.08	0.0438	0.9999	CLPTM1L	CLPTM1-like	Multiple_Complex
TC2100007204.hg.1	4.6	3.9	1.62	0.044	0.9999	FAM3B	family with sequence similarity 3, member B	Multiple_Complex
TC0800007114.hg.1	6.21	5.58	1.54	0.044	0.9999	SCARA3	scavenger receptor class A, member 3	Multiple_Complex
TC0700011488.hg.1	5.74	6.16	-1.33	0.0441	0.9999	NSUN5	NOP2/Sun domain family, member 5	Multiple_Complex
TC1500010322.hg.1	6.66	5.91	1.68	0.0441	0.9999	KLHL25	Memczak2013 ALT_ACCEPTOR, ALT_DONOR, coding, INTERNAL, intronic best transcript NM_022480	NonCoding
TC0800009970.hg.1	4.26	3.82	1.36	0.0441	0.9999	PBK	PDZ binding kinase	Multiple_Complex
TC0200008263.hg.1	9.55	10.1	-1.46	0.0443	0.9999	USP39	ubiquitin specific peptidase 39	Multiple_Complex
TC1600008159.hg.1	4.08	4.33	-1.19	0.0444	0.9999	HSD11B2	hydroxysteroid (11-beta) dehydrogenase 2	Multiple_Complex
TC0500009210.hg.1	4.02	3.4	1.54	0.0445	0.9999	ITK	IL2-inducible T-cell kinase	Multiple_Complex
TC0600012550.hg.1	4.52	4.53	-1.01	0.0445	0.9999	LYRM2	LYR motif containing 2	Multiple_Complex
TC0100010623.hg.1	4.73	4.42	1.24	0.0446	0.9999	SUCO	SUN domain containing ossification factor	Multiple_Complex
TC0100009354.hg.1	3.31	2.99	1.25	0.0448	0.9999	CYB561D1	cytochrome b561 family, member D1	Coding
TC1900008164.hg.1	7.22	6.67	1.46	0.0449	0.9999	RPS19	ribosomal protein S19	Multiple_Complex
TC0200010021.hg.1	12.64	12.36	1.21	0.045	0.9999	H3F3AP4; H3F3A; H3F3B	Homo sapiens H3 histone, family 3A, pseudogene 4 (H3F3AP4), non-coding RNA.; Homo sapiens H3 histone, family 3A, mRNA (cDNA clone MGC:47761 IMAGE:6014954), complete cds.; Homo sapiens H3 histone, family 3B (H3.3B), mRNA (cDNA clone MGC:87782 IMAGE:3884607), complete cds.; Homo sapiens H3 histone, family 3A, mRNA (cDNA clone MGC:87783 IMAGE:5162817), complete cds.	Multiple_Complex
TC0100008073.hg.1	4.47	4.1	1.3	0.0452	0.9999	KDM4A	lysine (K)-specific demethylase 4A	Multiple_Complex
TC0800008546.hg.1	7.22	7.14	1.06	0.0453	0.9999	ENY2	enhancer of yellow 2 homolog (Drosophila)	Multiple_Complex
TC1700007153.hg.1	4.39	4.51	-1.09	0.0454	0.9999	GRAPL	GRB2-related adaptor protein-like	Coding
TC1800007220.hg.1	4.87	4.69	1.14	0.0454	0.9999	RNF165	ring finger protein 165	Multiple_Complex
TC0300008804.hg.1	4.38	3.97	1.33	0.0455	0.9999	TRH	thyrotropin-releasing hormone	Coding
TC0800008448.hg.1	4.29	3.95	1.27	0.0456	0.9999	ODF1	outer dense fiber of sperm tails 1	Coding
TC0100013760.hg.1	4.63	4.55	1.06	0.0456	0.9999	SF3A3	splicing factor 3a subunit 3	Multiple_Complex
TC1400009778.hg.1	6.83	6.97	-1.1	0.0458	0.9999	TMED8	transmembrane p24 trafficking protein family member 8	Multiple_Complex
TC0100017500.hg.1	7.78	7.47	1.24	0.0459	0.9999	TMEM63A	transmembrane protein 63A	Multiple_Complex
TC0700006650.hg.1	4.97	5.45	-1.39	0.0459	0.9999	C7orf26	chromosome 7 open reading frame 26	Multiple_Complex
TC1700012400.hg.1	3.71	3.95	-1.19	0.0459	0.9999	KRT39	keratin 39, type I	Multiple_Complex
TC0300007647.hg.1	4.95	4.43	1.44	0.046	0.9999	PTPRG	Jeck2013 ALT_ACCEPTOR, ALT_DONOR, coding, INTERNAL, intronic best transcript NM_002841	NonCoding
TC0100011391.hg.1	4.18	3.74	1.36	0.046	0.9999	IL24	interleukin 24	Multiple_Complex
TC0X00010648.hg.1	10.11	9.78	1.25	0.0462	0.9999	RPL39; SNORA69	ribosomal protein L39; small nucleolar RNA, H/ACA box 69	Multiple_Complex
TC1000012213.hg.1	5.01	5.29	-1.21	0.0463	0.9999	FAM196A	family with sequence similarity 196, member A	Multiple_Complex
TC1600008779.hg.1	7.24	7.37	-1.09	0.0463	0.9999	JPH3	junctophilin 3	Multiple_Complex
TC1000008437.hg.1	5.73	5.1	1.54	0.0464	0.9999	HECTD2	Transcript Identified by AceView, Entrez Gene ID(s) 143279	Unassigned
TC1700011699.hg.1	5.39	4.95	1.36	0.0464	0.9999	CD300C	CD300c molecule	Coding
TC0100016963.hg.1	6.66	7.86	-2.29	0.0465	0.9999	KDM5B	lysine (K)-specific demethylase 5B	Multiple_Complex
TC0X00010462.hg.1	5.78	6.11	-1.26	0.0468	0.9999	RBM41	RNA binding motif protein 41	Multiple_Complex
TC1700012231.hg.1	8.6	8.06	1.45	0.0469	0.9999	TMEM98	transmembrane protein 98	Multiple_Complex
TC0700012652.hg.1	6.21	6.6	-1.31	0.047	0.9999	PLXNA4	plexin A4	Multiple_Complex
TC0100016899.hg.1	6.78	7.26	-1.39	0.047	0.9999	KIF21B	kinesin family member 21B	Multiple_Complex
TC0X00010351.hg.1	4.25	4.75	-1.42	0.0471	0.9999	TAF7L	TATA box binding protein associated factor 7 like	Coding
TC0200015729.hg.1	5.27	4.93	1.27	0.0471	0.9999	USP37	ubiquitin specific peptidase 37	Multiple_Complex
TC0X00007557.hg.1	6.97	7.42	-1.36	0.0477	0.9999	MED12	mediator complex subunit 12	Multiple_Complex
TC1200009141.hg.1	4	3.68	1.25	0.0478	0.9999	ACADS	acyl-CoA dehydrogenase, C-2 to C-3 short chain	Multiple_Complex
TC0500012163.hg.1	3.69	3.42	1.2	0.0478	0.9999	CDC23	cell division cycle 23	Multiple_Complex
TC0500008324.hg.1	3.52	3.91	-1.3	0.048	0.9999	EPB41L4A-AS2	EPB41L4A antisense RNA 2 (head to head)	Multiple_Complex
TC0700010965.hg.1	6.08	6.98	-1.86	0.048	0.9999	IGFBP3	insulin like growth factor binding protein 3	Multiple_Complex
TC1500010910.hg.1	8.22	7.49	1.66	0.048	0.9999	RPS17	ribosomal protein S17	Multiple_Complex
TC1400007494.hg.1	6.54	6.32	1.17	0.0482	0.9999	EIF2S1	eukaryotic translation initiation factor 2, subunit 1 alpha, 35kDa	Multiple_Complex
TC1700009377.hg.1	6.39	6.88	-1.4	0.0482	0.9999	INPP5K	inositol polyphosphate-5-phosphatase K	Multiple_Complex
TC1600006737.hg.1	4.2	3.86	1.27	0.0483	0.9999	VASN	vasorin	Coding
TC1200012153.hg.1	4.81	4.32	1.41	0.0484	0.9999	PXN	paxillin	Multiple_Complex
TC0700008263.hg.1	4.72	4.39	1.25	0.0484	0.9999	DBF4	DBF4 zinc finger	Multiple_Complex
TC1200008255.hg.1	4.25	4.76	-1.42	0.0484	0.9999	ZDHHC17	zinc finger, DHHC-type containing 17	Multiple_Complex
TC0X00010877.hg.1	6.83	6.3	1.44	0.0485	0.9999	FAM122B	family with sequence similarity 122B	Multiple_Complex
TC1400007566.hg.1	6.5	6.93	-1.35	0.0487	0.9999	SMOC1	SPARC related modular calcium binding 1	Multiple_Complex
TC0900008504.hg.1	4.8	5.48	-1.61	0.0487	0.9999	COL27A1	collagen, type XXVII, alpha 1	Multiple_Complex
TC0200016419.hg.1	4.8	5.81	-2.02	0.0488	0.9999	GPN1	GPN-loop GTPase 1	Multiple_Complex
TC1700006577.hg.1	3.75	3.3	1.36	0.049	0.9999	OR1A2	olfactory receptor, family 1, subfamily A, member 2	Coding
TC2100008382.hg.1	5.76	5.35	1.33	0.049	0.9999	KRTAP12-1	keratin associated protein 12-1	Coding
TSUnmapped00000215.hg.1	7.23	7.64	-1.33	0.0492	0.9999	TCF20	transcription factor 20 (AR1)	Coding
TSUnmapped00000554.hg.1	7.23	7.64	-1.33	0.0492	0.9999	TCF20	transcription factor 20 (AR1)	Coding
TC1000006704.hg.1	6.05	6.34	-1.22	0.0492	0.9999	TAF3	TATA box binding protein associated factor 3	Multiple_Complex
TC0200016688.hg.1	5.8	5.34	1.37	0.0495	0.9999	RAB11FIP5	RAB11 family interacting protein 5 (class I)	Multiple_Complex
TC0300007393.hg.1	5.26	5.48	-1.17	0.0498	0.9999	UBA7	Memczak2013 ANTISENSE, coding, INTERNAL, intronic best transcript NM_003335	NonCoding
TSUnmapped00000262.hg.1	4.02	3.68	1.27	0.0498	0.9999	MLXIP	MLX interacting protein	Coding
TC2200007677.hg.1	6.47	6.15	1.25	0.05	0.9999	TBC1D22A	TBC1 domain family, member 22A	Multiple_Complex

## Sheet: (Neuron) PSD vs PSND
Transcriptomic profiling reveals discrete post-stroke dementia neuronal and gliovascular signatures
Translational Stroke Research
Rachel Waller, Yoshiki Hase, Julie E. Simpson, Paul R. Heath, Matthew Wyles, Rajesh N. Kalaria, Stephen B. Wharton
Corresponding author affiliation: Sheffield Institute for Translational Neuroscience, University of Sheffield, Sheffield, S10 2HQ, UK.
Corresponding author email: R.Waller@sheffield.ac.uk
1086 Genes
Neurons (PSD vs. PSND)
ID	PSD Avg (log2)	PSND Avg (log2)	Fold Change	P-val	FDR P-val	Gene Symbol	Description	Group
TC0300007523.hg.1	5.66	4.67	1.98	0.0002	0.9427	IL17RB	interleukin 17 receptor B	Multiple_Complex
TC1700007319.hg.1	7.05	8.51	-2.75	0.0002	0.9427	WSB1	WD repeat and SOCS box containing 1	Multiple_Complex
TC0700010463.hg.1	7.57	6.11	2.75	0.0002	0.9427	IGF2BP3	insulin-like growth factor 2 mRNA binding protein 3	Multiple_Complex
TC0100012008.hg.1	5.67	4.78	1.85	0.0003	0.9427	KCNK1	Transcript Identified by AceView, Entrez Gene ID(s) 3775	Unassigned
TC0X00010877.hg.1	5.75	6.83	-2.12	0.0003	0.9427	FAM122B	family with sequence similarity 122B	Multiple_Complex
TC1600010171.hg.1	4.3	4.75	-1.36	0.0004	0.9427	VPS35	VPS35 retromer complex component	Multiple_Complex
TC2200008001.hg.1	9.78	9.25	1.45	0.0006	0.9427	TXNRD2	thioredoxin reductase 2	Multiple_Complex
TC0800008546.hg.1	6.76	7.22	-1.38	0.0006	0.9427	ENY2	enhancer of yellow 2 homolog (Drosophila)	Multiple_Complex
TC0300011450.hg.1	4.81	5.58	-1.7	0.0007	0.9427	TMF1	TATA element modulatory factor 1	Multiple_Complex
TC0300010035.hg.1	5.73	6.17	-1.35	0.0007	0.9427	SENP5	SUMO1/sentrin specific peptidase 5	Multiple_Complex
TC0300013822.hg.1	6.32	6.56	-1.18	0.0009	0.9427	EXOSC7	exosome component 7	Multiple_Complex
TC2000007937.hg.1	12.2	11.44	1.69	0.0009	0.9427	PHACTR3	Transcript Identified by AceView, Entrez Gene ID(s) 116154	Unassigned
TC1200010927.hg.1	9.53	10.86	-2.52	0.001	0.9427	ATP5B	ATP synthase, H+ transporting, mitochondrial F1 complex, beta polypeptide	Multiple_Complex
TC0300008086.hg.1	4.69	5.24	-1.47	0.001	0.9427	ARL6	ADP-ribosylation factor like GTPase 6	Multiple_Complex
TC0200011195.hg.1	5.69	5.17	1.43	0.0011	0.9427	AGAP1; noygloy; torkeybo	Jeck2013 ALT_ACCEPTOR, ALT_DONOR, coding, INTERNAL, intronic best transcript NM_001037131; Transcript Identified by AceView	Multiple_Complex
TSUnmapped00000620.hg.1	5.26	4.79	1.39	0.0011	0.9427	LRIG1		NonCoding
TC1000007619.hg.1	6.72	7.72	-2	0.0011	0.9427	ASAH2B	N-acylsphingosine amidohydrolase (non-lysosomal ceramidase) 2B	Multiple_Complex
TC1400008981.hg.1	4.69	4.12	1.49	0.0011	0.9427	FOXA1	forkhead box A1	Multiple_Complex
TC0300013047.hg.1	4.61	6.05	-2.7	0.0012	0.9427	ZBBX	zinc finger, B-box domain containing	Multiple_Complex
TC1700007189.hg.1	4.31	4.72	-1.33	0.0013	0.9427	ALDH3A2	aldehyde dehydrogenase 3 family, member A2	Multiple_Complex
TC1700009730.hg.1	7.44	5.67	3.42	0.0014	0.9427	RCVRN	recoverin	Multiple_Complex
TC0800007127.hg.1	5.22	6.81	-3	0.0014	0.9427	ELP3	elongator acetyltransferase complex subunit 3	Multiple_Complex
TC0X00009638.hg.1	8.16	9.04	-1.83	0.0014	0.9427	OTUD5	OTU deubiquitinase 5	Multiple_Complex
TC2000008318.hg.1	4.84	3.96	1.84	0.0015	0.9427	FERMT1	fermitin family member 1	Multiple_Complex
TC0100011397.hg.1	3.72	2.97	1.68	0.0016	0.9427	C4BPB	complement component 4 binding protein, beta	Multiple_Complex
TC1900009511.hg.1	6.57	5.86	1.64	0.0016	0.9427	TIMM44	translocase of inner mitochondrial membrane 44 homolog (yeast)	Multiple_Complex
TC0700007933.hg.1	7.31	6.34	1.95	0.0017	0.9427	WBSCR17	Memczak2013 ALT_ACCEPTOR, ALT_DONOR, coding, INTERNAL, intronic best transcript NM_022479	NonCoding
TC0300013912.hg.1	8.41	9.28	-1.84	0.0017	0.9427	DNAJB11	DnaJ (Hsp40) homolog, subfamily B, member 11	Coding
TC1900010789.hg.1	6.43	6.07	1.28	0.0017	0.9427	POU2F2	POU class 2 homeobox 2	Multiple_Complex
TC1000008182.hg.1	9.27	8.96	1.24	0.0018	0.9427	ZMIZ1	zinc finger, MIZ-type containing 1	Multiple_Complex
TC0600012521.hg.1	9.63	9.34	1.22	0.0018	0.9427	CNR1	cannabinoid receptor 1 (brain)	Multiple_Complex
TC2200007486.hg.1	10.62	11.21	-1.5	0.0018	0.9427	XRCC6	X-ray repair complementing defective repair in Chinese hamster cells 6	Multiple_Complex
TC0300008110.hg.1	5.65	4.77	1.84	0.0018	0.9427	OR5K1	olfactory receptor, family 5, subfamily K, member 1	Multiple_Complex
TC1600006645.hg.1	8.71	8.21	1.41	0.0019	0.9427	FLYWCH1	Transcript Identified by AceView, Entrez Gene ID(s) 84256	Unassigned
TC1700012250.hg.1	4.16	3.53	1.55	0.0019	0.9427	ERBB2	erb-b2 receptor tyrosine kinase 2	NonCoding
TC0200008285.hg.1	5.36	6.32	-1.95	0.0019	0.9427	MRPL35	mitochondrial ribosomal protein L35	Multiple_Complex
TC1100006719.hg.1	5.52	5.08	1.36	0.002	0.9427	OR52W1	olfactory receptor, family 52, subfamily W, member 1	Coding
TC1200010788.hg.1	5.04	5.73	-1.61	0.0021	0.9427	SPRYD3	SPRY domain containing 3	Multiple_Complex
TC2100007278.hg.1	9.82	8.72	2.14	0.0021	0.9427	PKNOX1	PBX/knotted 1 homeobox 1	Multiple_Complex
TC0600013361.hg.1	6.18	7.3	-2.16	0.0021	0.9427	CITED2	Cbp/p300-interacting transactivator, with Glu/Asp rich carboxy-terminal domain, 2	Coding
TC1700012383.hg.1	6.65	7.39	-1.67	0.0021	0.9427	OMG	oligodendrocyte myelin glycoprotein	Multiple_Complex
TC0600008764.hg.1	8.45	7.72	1.66	0.0021	0.9427	ANKRD6	ankyrin repeat domain 6	Multiple_Complex
TC0200016747.hg.1	4.57	3.85	1.65	0.0022	0.9427	TTC21B	tetratricopeptide repeat domain 21B	Multiple_Complex
TC1200012804.hg.1	4.62	3.97	1.57	0.0022	0.9427	PRIM1	primase, DNA, polypeptide 1 (49kDa)	Multiple_Complex
TC1400008689.hg.1	3.82	4.24	-1.34	0.0023	0.9427	PSMB5	proteasome subunit beta 5	Multiple_Complex
TC0200012639.hg.1	5.19	4.11	2.12	0.0024	0.9427	CLHC1	clathrin heavy chain linker domain containing 1	Multiple_Complex
TSUnmapped00000159.hg.1	5.14	4.69	1.37	0.0024	0.9427	ADAMTS13	ADAM metallopeptidase with thrombospondin type 1 motif 13	Coding
TC0700010926.hg.1	6.75	7.33	-1.5	0.0025	0.9427	TMED4	transmembrane p24 trafficking protein 4	Multiple_Complex
TC1700008016.hg.1	6.88	5.65	2.34	0.0025	0.9427	HIGD1B	HIG1 hypoxia inducible domain family, member 1B	Multiple_Complex
TC1600009482.hg.1	4.79	5.1	-1.23	0.0025	0.9427	PARN	poly(A)-specific ribonuclease	Multiple_Complex
TC0300009701.hg.1	5.9	6.28	-1.3	0.0026	0.9427	PSMD2	proteasome 26S subunit, non-ATPase 2	Multiple_Complex
TC2100007467.hg.1	4.74	5.36	-1.53	0.0027	0.9427	DIP2A	disco-interacting protein 2 homolog A	Multiple_Complex
TSUnmapped00000327.hg.1	8.66	9.05	-1.3	0.0027	0.9427	HYOU1	hypoxia up-regulated 1	Coding
TC0X00007999.hg.1	7.57	8.16	-1.51	0.0028	0.9427	BEX4	brain expressed X-linked 4	Multiple_Complex
TC0100012463.hg.1	9.1	8.39	1.63	0.0029	0.9427	ACAP3	ArfGAP with coiled-coil, ankyrin repeat and PH domains 3	Multiple_Complex
TC0500013059.hg.1	4.18	3.78	1.32	0.0029	0.9427	CBY3	chibby homolog 3 (Drosophila)	Coding
TC0200007872.hg.1	5.14	5.65	-1.43	0.0029	0.9427	ETAA1	Ewing tumor-associated antigen 1	Multiple_Complex
TC1500010106.hg.1	5.63	6.14	-1.43	0.003	0.9427	TSPAN3	tetraspanin 3	Multiple_Complex
TSUnmapped00000112.hg.1	4.59	3.98	1.52	0.003	0.9427	EIF3F	Eukaryotic translation initiation factor 3 subunit F [Source:UniProtKB/Swiss-Prot;Acc:O00303]	Coding
TC0X00008054.hg.1	4.72	5.36	-1.56	0.003	0.9427	RNF128	ring finger protein 128, E3 ubiquitin protein ligase	Multiple_Complex
TC1500008114.hg.1	7.38	8.15	-1.7	0.0032	0.9427	TM6SF1	transmembrane 6 superfamily member 1	Multiple_Complex
TC0100011940.hg.1	5.05	6.04	-1.98	0.0033	0.9427	COG2	component of oligomeric golgi complex 2	Multiple_Complex
TC0600007792.hg.1	6.42	5.93	1.4	0.0033	0.9427	PPARD	peroxisome proliferator-activated receptor delta	Multiple_Complex
TC1100010038.hg.1	7.7	7.21	1.4	0.0034	0.9427	ST5	suppression of tumorigenicity 5	Multiple_Complex
TC1400006823.hg.1	4.78	5.75	-1.96	0.0034	0.9427	SCFD1	sec1 family domain containing 1	Multiple_Complex
TC1800006614.hg.1	3.67	4.45	-1.72	0.0035	0.9427	RAB12	RAB12, member RAS oncogene family	Multiple_Complex
TC1600007037.hg.1	16.48	15.85	1.55	0.0036	0.9427	NPIPA7	nuclear pore complex interacting protein family, member A7	Coding
TC1800008129.hg.1	5.28	3.78	2.84	0.0037	0.9427	PTPN2	Transcript Identified by AceView, Entrez Gene ID(s) 5771	Coding
TC0300008766.hg.1	9.78	10.65	-1.83	0.0037	0.9427	COPG1	coatomer protein complex subunit gamma 1	Multiple_Complex
TC0200010788.hg.1	8.55	9.04	-1.41	0.0038	0.9427	ARPC2	actin related protein 2/3 complex subunit 2	Multiple_Complex
TSUnmapped00000670.hg.1	5.44	5.61	-1.13	0.0038	0.9427	ZNF780A	zinc finger protein 780A	Coding
TC1600011577.hg.1	6.93	6.46	1.38	0.0038	0.9427	C16orf95	chromosome 16 open reading frame 95	Multiple_Complex
TC1400008590.hg.1	4.4	4.91	-1.42	0.0038	0.9427	OSGEP	O-sialoglycoprotein endopeptidase	Multiple_Complex
TC1900008056.hg.1	5.17	6	-1.78	0.0039	0.9427	MED29	mediator complex subunit 29	Multiple_Complex
TC0800008112.hg.1	6.32	6.56	-1.18	0.0039	0.9427	RALYL	RALY RNA binding protein-like	Multiple_Complex
TC0300013277.hg.1	5.57	6.48	-1.88	0.0039	0.9427	PEX5L	Transcript Identified by AceView, Entrez Gene ID(s) 51555	Unassigned
TC0500011984.hg.1	8.74	9.21	-1.38	0.004	0.9427	HINT1	histidine triad nucleotide binding protein 1	Multiple_Complex
TC2200008036.hg.1	5.6	4.18	2.68	0.004	0.9427	USP41	ubiquitin specific peptidase 41	Multiple_Complex
TC0700011165.hg.1	4.04	3.66	1.3	0.0041	0.9427	PHKG1	phosphorylase kinase, gamma 1 (muscle)	Multiple_Complex
TC0800011815.hg.1	8.27	9.11	-1.78	0.0041	0.9427	FAM49B	family with sequence similarity 49, member B	Multiple_Complex
TC0100013902.hg.1	4.69	3.79	1.87	0.0041	0.9427	SVBP	small vasohibin binding protein	Multiple_Complex
TC1200010198.hg.1	4.64	5.76	-2.17	0.0043	0.9427	ASUN	asunder spermatogenesis regulator	Multiple_Complex
TC0900010580.hg.1	9.82	8.81	2.01	0.0044	0.9427	GKAP1	G kinase anchoring protein 1	Multiple_Complex
TC0100008618.hg.1	6.36	5.73	1.54	0.0044	0.9427	AK4	adenylate kinase 4	Multiple_Complex
TC1200010926.hg.1	8.88	8.24	1.56	0.0044	0.9427	BAZ2A	bromodomain adjacent to zinc finger domain 2A	Multiple_Complex
TC0500013352.hg.1	6.17	5.86	1.24	0.0044	0.9427	MEIKIN	meiotic kinetochore factor	Multiple_Complex
TC0X00007557.hg.1	7.48	6.97	1.42	0.0047	0.9427	MED12	mediator complex subunit 12	Multiple_Complex
TC0600010111.hg.1	6.97	7.78	-1.75	0.0047	0.9427	PACRG	PARK2 co-regulated	Multiple_Complex
TC0100018359.hg.1	6.25	6.77	-1.43	0.0047	0.9427	TSNAX	translin-associated factor X	Multiple_Complex
TC0400012011.hg.1	4.88	5.08	-1.15	0.0048	0.9427	FREM3	FRAS1 related extracellular matrix 3	Multiple_Complex
TC0700010247.hg.1	5.95	6.45	-1.41	0.0048	0.9427	RPA3	replication protein A3	Multiple_Complex
TC1900009682.hg.1	5.47	5.06	1.33	0.0048	0.9427	ELOF1	ELF1 homolog, elongation factor 1	Multiple_Complex
TC0900012190.hg.1	10.44	9.98	1.37	0.0048	0.9427	CCDC183; RABL6	coiled-coil domain containing 183; RAB, member RAS oncogene family-like 6	Multiple_Complex
TC2000008379.hg.1	4.32	5.13	-1.74	0.0051	0.9427	MKKS	McKusick-Kaufman syndrome	Multiple_Complex
TC1800006889.hg.1	8.66	9.13	-1.39	0.0052	0.9427	RIOK3	RIO kinase 3	Multiple_Complex
TC0900008223.hg.1	9.13	8.39	1.67	0.0052	0.9427	INVS	inversin	Multiple_Complex
TC1400007562.hg.1	9.3	10.56	-2.39	0.0052	0.9427	SRSF5	serine/arginine-rich splicing factor 5	Multiple_Complex
TC1100010207.hg.1	7.01	6.23	1.72	0.0053	0.9427	SOX6; MIR6073	SRY box 6; microRNA 6073	Multiple_Complex
TC0900011499.hg.1	4.31	3.95	1.29	0.0055	0.9427	NR5A1	nuclear receptor subfamily 5, group A, member 1	Coding
TC1000011798.hg.1	7.03	7.95	-1.9	0.0055	0.9427	XPNPEP1	X-prolyl aminopeptidase (aminopeptidase P) 1, soluble	Multiple_Complex
TSUnmapped00000044.hg.1	4.63	4.26	1.29	0.0055	0.9427	AC208162.1		Coding
TC1200007595.hg.1	5.63	6.38	-1.68	0.0056	0.9427	SMARCD1	SWI/SNF related, matrix associated, actin dependent regulator of chromatin, subfamily d, member 1	Multiple_Complex
TC0100018518.hg.1	5.75	6.03	-1.22	0.0056	0.9427	PEX19	peroxisomal biogenesis factor 19	Multiple_Complex
TC0400012882.hg.1	4.43	4.21	1.17	0.0056	0.9427	ZNF732	zinc finger protein 732	Multiple_Complex
TC0100014228.hg.1	5.54	6.18	-1.56	0.0056	0.9427	LRP8	LDL receptor related protein 8	Multiple_Complex
TC0100009191.hg.1	5.21	5.91	-1.63	0.0057	0.9427	AGL	amylo-alpha-1, 6-glucosidase, 4-alpha-glucanotransferase	Multiple_Complex
TSUnmapped00000311.hg.1	5	5.24	-1.19	0.0057	0.9427	ZNF780A	zinc finger protein 780A	Coding
TC0900011442.hg.1	4.61	4.19	1.34	0.0057	0.9427	OR1L8	olfactory receptor, family 1, subfamily L, member 8	Coding
TC0100011485.hg.1	4.28	4.81	-1.44	0.0057	0.9427	RCOR3	REST corepressor 3	Multiple_Complex
TC0600010064.hg.1	6.1	6.46	-1.28	0.0057	0.9427	MAS1	MAS1 proto-oncogene, G protein-coupled receptor	Coding
TC1900011103.hg.1	6.29	5.89	1.32	0.0057	0.9427	TULP2	tubby like protein 2	Multiple_Complex
TC0100015856.hg.1	5.87	5.23	1.56	0.0058	0.9427	S100A12	S100 calcium binding protein A12	Coding
TC2200009282.hg.1	9.05	9.74	-1.6	0.0059	0.9427	SAMM50	SAMM50 sorting and assembly machinery component	Multiple_Complex
TC0400008834.hg.1	5.77	6.36	-1.51	0.0059	0.9427	SCOC	short coiled-coil protein	Coding
TC0400012551.hg.1	6	5.56	1.36	0.0059	0.9427	DCTD	dCMP deaminase	Multiple_Complex
TC1700012126.hg.1	8.49	9.25	-1.69	0.0059	0.9427	C17orf62	chromosome 17 open reading frame 62	Multiple_Complex
TC1600010041.hg.1	5.08	4.35	1.65	0.006	0.9427	VN1R3	vomeronasal 1 receptor 3 (gene/pseudogene)	Multiple_Complex
TC0X00011313.hg.1	5.24	5.65	-1.33	0.006	0.9427	GPRASP2	G protein-coupled receptor associated sorting protein 2	Multiple_Complex
TC1600008407.hg.1	13.55	13.19	1.28	0.006	0.9427	NPIPB15	nuclear pore complex interacting protein family, member B15	Multiple_Complex
TC1500007926.hg.1	6.62	7.06	-1.36	0.006	0.9427	RCN2	reticulocalbin 2, EF-hand calcium binding domain	Multiple_Complex
TC2000008345.hg.1	4.59	4.61	-1.02	0.006	0.9427	TMX4	thioredoxin-related transmembrane protein 4	Multiple_Complex
TC0800010630.hg.1	4.41	4.84	-1.35	0.0061	0.9427	GGH	gamma-glutamyl hydrolase (conjugase, folylpolygammaglutamyl hydrolase)	Multiple_Complex
TC0400012943.hg.1	4.17	3.29	1.84	0.0061	0.9427	C4orf36	chromosome 4 open reading frame 36	NonCoding
TC1100009238.hg.1	4.46	3.8	1.58	0.0061	0.9427	HMBS	hydroxymethylbilane synthase	Multiple_Complex
TC0800011566.hg.1	6.21	5.86	1.28	0.0062	0.9427	RAD21	Transcript Identified by AceView, Entrez Gene ID(s) 5885	Unassigned
TC1100010730.hg.1	6.11	6.07	1.03	0.0063	0.9427	ACP2	acid phosphatase 2, lysosomal	Multiple_Complex
TC0600014241.hg.1	5.02	7.12	-4.3	0.0063	0.9427	TBC1D7	TBC1 domain family, member 7	Multiple_Complex
TC0200012412.hg.1	3.68	3.33	1.28	0.0064	0.9427	C1GALT1C1L	C1GALT1-specific chaperone 1 like	Multiple_Complex
TC1100011030.hg.1	7.8	7.95	-1.11	0.0065	0.9427	DDB1	damage-specific DNA binding protein 1	Multiple_Complex
TC1900010863.hg.1	8.79	8.33	1.37	0.0065	0.9427	SMG9	SMG9 nonsense mediated mRNA decay factor	Multiple_Complex
TC0200009829.hg.1	4.45	4.98	-1.44	0.0065	0.9427	GCA	grancalcin, EF-hand calcium binding protein	Multiple_Complex
TC0900009557.hg.1	5.23	5.61	-1.3	0.0066	0.9427	MPDZ	multiple PDZ domain protein	Multiple_Complex
TC0700008252.hg.1	5.6	6.4	-1.74	0.0066	0.9427	CROT	carnitine O-octanoyltransferase	Multiple_Complex
TC1100013004.hg.1	6.27	6.56	-1.22	0.0067	0.9427	CTNND1	catenin (cadherin-associated protein), delta 1	Multiple_Complex
TC0700013442.hg.1	9.35	8.57	1.72	0.0068	0.9427	LSMEM1	leucine-rich single-pass membrane protein 1	Multiple_Complex
TC0500009183.hg.1	5.17	5.84	-1.59	0.0069	0.9427	MRPL22	mitochondrial ribosomal protein L22	Multiple_Complex
TC1100007779.hg.1	3.99	3.48	1.43	0.007	0.9427	MS4A15	membrane-spanning 4-domains, subfamily A, member 15	Multiple_Complex
TC1700007519.hg.1	4.97	5.65	-1.6	0.007	0.9427	PSMD11	proteasome 26S subunit, non-ATPase 11	Multiple_Complex
TC0600007842.hg.1	7.45	6.67	1.72	0.007	0.9427	SRSF3	serine/arginine-rich splicing factor 3	Multiple_Complex
TC0300006840.hg.1	5.56	5.85	-1.22	0.0071	0.9427	UBE2E1	ubiquitin conjugating enzyme E2E 1	Multiple_Complex
TC0800012392.hg.1	4.93	5.96	-2.04	0.0071	0.9427	CNOT7	CCR4-NOT transcription complex subunit 7	Multiple_Complex
TC0300011017.hg.1	4.88	4.39	1.4	0.0071	0.9427	SPINK8	serine peptidase inhibitor, Kazal type 8 (putative)	Coding
TC0900011950.hg.1	5.36	5	1.29	0.0072	0.9427	SOHLH1	spermatogenesis and oogenesis specific basic helix-loop-helix 1	Coding
TC0500009250.hg.1	9.47	10.69	-2.34	0.0072	0.9427	UBLCP1	ubiquitin-like domain containing CTD phosphatase 1	Multiple_Complex
TC1300009332.hg.1	8	9.62	-3.07	0.0073	0.9427	RBM26	Transcript Identified by AceView, Entrez Gene ID(s) 64062	Unassigned
TC1700012093.hg.1	8.88	8.46	1.33	0.0073	0.9427	FASN	fatty acid synthase	Multiple_Complex
TC1000006798.hg.1	6.93	9.03	-4.29	0.0073	0.9427	CDC123	cell division cycle 123	Multiple_Complex
TC0200016421.hg.1	11.4	12.77	-2.59	0.0073	0.9427	BRE	brain and reproductive organ-expressed (TNFRSF1A modulator)	Multiple_Complex
TC1100011966.hg.1	5.84	6.54	-1.62	0.0074	0.9427	SLC36A4	solute carrier family 36 (proton/amino acid symporter), member 4	Multiple_Complex
TC2200008078.hg.1	10.45	10.29	1.12	0.0074	0.9427	GGT2	gamma-glutamyltransferase 2	Multiple_Complex
TC1500010871.hg.1	10.31	9.64	1.59	0.0076	0.9427	ZNF280D	zinc finger protein 280D	Multiple_Complex
TC0100014392.hg.1	5.3	5.82	-1.44	0.0076	0.9427	TM2D1	TM2 domain containing 1	Multiple_Complex
TC0100008369.hg.1	4.44	5.44	-2	0.0077	0.9427	LRRC42	leucine rich repeat containing 42	Multiple_Complex
TC0700009333.hg.1	14.17	13.42	1.68	0.0077	0.9427	UBN2	ubinuclein 2	Multiple_Complex
TC2200008507.hg.1	4.31	3.92	1.31	0.0077	0.9427	SLC5A4	solute carrier family 5 (glucose activated ion channel), member 4	Coding
TC1400006890.hg.1	6.42	7.52	-2.15	0.0078	0.9427	SRP54	signal recognition particle 54kDa	Multiple_Complex
TC0300012665.hg.1	5.81	5.26	1.46	0.0078	0.9427	XRN1	5-3 exoribonuclease 1	Multiple_Complex
TC0800010297.hg.1	3.49	3.24	1.18	0.0078	0.9427	CHRNA6	cholinergic receptor, nicotinic alpha 6	Multiple_Complex
TC0100008602.hg.1	7.42	6.77	1.57	0.0079	0.9427	CACHD1	cache domain containing 1	Multiple_Complex
TC0700013612.hg.1	7.63	8.3	-1.59	0.0079	0.9427	NDUFA5	NADH dehydrogenase (ubiquinone) 1 alpha subcomplex, 5	Multiple_Complex
TC0400012375.hg.1	7.11	7.61	-1.41	0.008	0.9427	CBR4	carbonyl reductase 4	Multiple_Complex
TC0100018398.hg.1	7.92	7.22	1.62	0.0081	0.9427	TNFRSF25	tumor necrosis factor receptor superfamily, member 25	Multiple_Complex
TC2200009328.hg.1	9.54	10.29	-1.68	0.0082	0.9427	HPS4	Hermansky-Pudlak syndrome 4	Multiple_Complex
TC1000010961.hg.1	11.65	12.39	-1.67	0.0082	0.9427	PSAP	prosaposin	Multiple_Complex
TC1700012193.hg.1	5.9	6.33	-1.35	0.0083	0.9427	NDEL1	nudE neurodevelopment protein 1-like 1	Multiple_Complex
TC1700009877.hg.1	5.13	5.73	-1.52	0.0084	0.9427	ZSWIM7	zinc finger, SWIM-type containing 7	Multiple_Complex
TC1200006966.hg.1	6.33	6.86	-1.45	0.0085	0.9427	STRAP	serine/threonine kinase receptor associated protein	Multiple_Complex
TC0800009641.hg.1	7.7	8.08	-1.3	0.0086	0.9427	FAM86B1	family with sequence similarity 86, member B1	Multiple_Complex
TC1800007734.hg.1	10.56	10.07	1.4	0.0086	0.9427	ZNF236	zinc finger protein 236	Multiple_Complex
TC0700008263.hg.1	4.23	4.72	-1.4	0.0087	0.9427	DBF4	DBF4 zinc finger	Multiple_Complex
TC1900006652.hg.1	4.01	3.73	1.21	0.0087	0.9427	TJP3	tight junction protein 3	Multiple_Complex
TC0600007852.hg.1	6.93	7.98	-2.07	0.0088	0.9427	C6orf89	chromosome 6 open reading frame 89	Multiple_Complex
TSUnmapped00000459.hg.1	6.36	6.52	-1.11	0.0088	0.9427	TRAPPC4	trafficking protein particle complex 4	Coding
TC0X00010030.hg.1	3.53	3.19	1.27	0.0089	0.9427	RPS4X	Zhang2013 ALT_ACCEPTOR, ALT_DONOR, coding, INTERNAL, intronic best transcript NM_001007	NonCoding
TC1200009420.hg.1	7.71	6.49	2.32	0.0089	0.9427	ADGRD1	adhesion G protein-coupled receptor D1	Multiple_Complex
TC0X00008780.hg.1	6.28	5.55	1.65	0.009	0.9427	ZFP92	ZFP92 zinc finger protein	Multiple_Complex
TC1000009684.hg.1	7.51	8.11	-1.52	0.009	0.9427	GDI2	GDP dissociation inhibitor 2	Multiple_Complex
TC1500007520.hg.1	7.1	8.24	-2.21	0.009	0.9427	APH1B	APH1B gamma secretase subunit	Multiple_Complex
TC0400011721.hg.1	5.5	4.86	1.56	0.009	0.9427	MAD2L1	MAD2 mitotic arrest deficient-like 1 (yeast)	Multiple_Complex
TC0900012181.hg.1	6.99	5.64	2.55	0.0091	0.9427	NUP188	nucleoporin 188kDa	Multiple_Complex
TC2200008495.hg.1	5.43	5.05	1.3	0.0091	0.9427	C22orf24	chromosome 22 open reading frame 24	Multiple_Complex
TC0600008697.hg.1	8.25	6.98	2.42	0.0091	0.9427	NT5E	5-nucleotidase, ecto (CD73)	Multiple_Complex
TC0400011932.hg.1	7.89	7.59	1.23	0.0092	0.9427	ELF2	E74-like factor 2 (ets domain transcription factor)	Multiple_Complex
TC0200008996.hg.1	5.93	6.8	-1.83	0.0093	0.9427	ACTR3	ARP3 actin-related protein 3 homolog (yeast)	Multiple_Complex
TC0200015424.hg.1	6.8	6.43	1.29	0.0093	0.9427	ALS2CR12	amyotrophic lateral sclerosis 2 chromosome region candidate 12	Multiple_Complex
TC0100013809.hg.1	7.62	7.13	1.41	0.0095	0.9427	TRIT1	tRNA isopentenyltransferase 1	Multiple_Complex
TC1700009888.hg.1	5.42	5.76	-1.27	0.0096	0.9427	CENPV	centromere protein V	Multiple_Complex
TC1600007353.hg.1	16.35	16.03	1.25	0.0097	0.9427	NPIPB8	nuclear pore complex interacting protein family, member B8	Coding
TC0600007836.hg.1	5.52	5.98	-1.38	0.0098	0.9427	KCTD20	potassium channel tetramerization domain containing 20	Multiple_Complex
TC1200010250.hg.1	5.79	6.39	-1.52	0.0098	0.9427	ERGIC2	ERGIC and golgi 2	Multiple_Complex
TC1700011699.hg.1	4.82	5.39	-1.49	0.0099	0.9427	CD300C	CD300c molecule	Coding
TSUnmapped00000027.hg.1	6.05	5.7	1.27	0.0101	0.9427	MLXIP	MLX interacting protein	Coding
TC0700008568.hg.1	9.48	8.99	1.41	0.0103	0.9427	SRRT	serrate, RNA effector molecule	Multiple_Complex
TC0200008224.hg.1	6.13	5.6	1.44	0.0104	0.9427	DNAH6	Transcript Identified by AceView, Entrez Gene ID(s) 1768	Unassigned
TC1400008599.hg.1	3.83	3.29	1.46	0.0104	0.9427	OR6S1	olfactory receptor, family 6, subfamily S, member 1	Coding
TC2000008123.hg.1	6.88	6.13	1.69	0.0104	0.9427	NRSN2-AS1	NRSN2 antisense RNA 1	NonCoding
TC1100007657.hg.1	4.21	3.41	1.73	0.0105	0.9427	OR5AK2	olfactory receptor, family 5, subfamily AK, member 2	Coding
TC0X00011223.hg.1	7.34	8.09	-1.68	0.0105	0.9427	MPP1	membrane protein, palmitoylated 1	Multiple_Complex
TC0100006864.hg.1	4.37	4	1.3	0.0106	0.9427	DRAXIN	dorsal inhibitory axon guidance protein	Multiple_Complex
TSUnmapped00000056.hg.1	4.96	5.4	-1.35	0.0106	0.9427	TRAPPC4	trafficking protein particle complex 4	Coding
TC1100007390.hg.1	7.63	8.05	-1.34	0.0106	0.9427	EXT2	exostosin glycosyltransferase 2	Multiple_Complex
TC1800007895.hg.1	7.54	7.7	-1.12	0.0109	0.9427	METTL4	methyltransferase like 4	Multiple_Complex
TC2000009026.hg.1	7.01	6.22	1.73	0.0109	0.9427	RBL1	retinoblastoma-like 1	Multiple_Complex
TC2200008181.hg.1	7.98	7.44	1.45	0.0109	0.9427	ZNF70	zinc finger protein 70	Multiple_Complex
TC1800006589.hg.1	12.76	13.42	-1.59	0.011	0.9427	PTPRM	protein tyrosine phosphatase, receptor type, M	Multiple_Complex
TC1900008113.hg.1	4.75	4.32	1.34	0.0111	0.9427	LTBP4	latent transforming growth factor beta binding protein 4	Multiple_Complex
TC1900007061.hg.1	6.78	6.24	1.45	0.0112	0.9427	ZNF844	zinc finger protein 844	Coding
TC1100007030.hg.1	9.67	9.18	1.41	0.0112	0.9427	NAV2	neuron navigator 2	Multiple_Complex
TC0600013458.hg.1	7.79	8.24	-1.37	0.0113	0.9427	EPM2A	epilepsy, progressive myoclonus type 2A, Lafora disease (laforin)	Multiple_Complex
TC0100018156.hg.1	4.42	4.03	1.31	0.0113	0.9427	ATAD3B	ATPase family, AAA domain containing 3B	Multiple_Complex
TC1900007020.hg.1	5.14	4.78	1.28	0.0114	0.9427	ANGPTL8	angiopoietin like 8	Multiple_Complex
TC1700011439.hg.1	7.64	8.29	-1.57	0.0114	0.9427	TEX2	testis expressed 2	Multiple_Complex
TC0500010932.hg.1	6.47	7.71	-2.36	0.0115	0.9427	SGTB	small glutamine-rich tetratricopeptide repeat (TPR)-containing, beta	Multiple_Complex
TC0200012429.hg.1	4.85	4.07	1.72	0.0115	0.9427	PPM1B	Memczak2013 ANTISENSE, coding, INTERNAL, intronic best transcript NM_001033556	NonCoding
TC0200015865.hg.1	4.9	5.32	-1.34	0.0115	0.9427	SCG2	secretogranin II	Coding
TC1600011574.hg.1	4.82	4.29	1.44	0.0115	0.9427	GINS2	GINS complex subunit 2 (Psf2 homolog)	Multiple_Complex
TC1600011487.hg.1	15.67	14.84	1.78	0.0116	0.9427	NPIPA8	nuclear pore complex interacting protein family, member A8	Coding
TC1200006445.hg.1	6.52	5.74	1.71	0.0116	0.9427	B4GALNT3	beta-1,4-N-acetyl-galactosaminyl transferase 3	Multiple_Complex
TSUnmapped00000270.hg.1	6.35	6.74	-1.32	0.0116	0.9427	TRAPPC4	trafficking protein particle complex 4	Coding
TC0400011650.hg.1	5.66	4.9	1.69	0.0116	0.9427	ARSJ	arylsulfatase family, member J	Multiple_Complex
TC0100009949.hg.1	5.02	5.71	-1.61	0.0117	0.9427	PSMD4	proteasome 26S subunit, non-ATPase 4	Multiple_Complex
TC0500013354.hg.1	5.15	4.52	1.55	0.0118	0.9427	P4HA2	prolyl 4-hydroxylase, alpha polypeptide II	Multiple_Complex
TC1900008691.hg.1	5.43	6.1	-1.58	0.0119	0.9427	ZNF766; MIR643	zinc finger protein 766; microRNA 643	Multiple_Complex
TC0200016662.hg.1	11.22	10.94	1.21	0.0119	0.9427	CALM2	calmodulin 2 (phosphorylase kinase, delta)	Multiple_Complex
TC1100013149.hg.1	9.17	8.42	1.68	0.012	0.9427	SERGEF	secretion regulating guanine nucleotide exchange factor	Multiple_Complex
TC2200007361.hg.1	4.92	5.39	-1.38	0.012	0.9427	TOMM22	translocase of outer mitochondrial membrane 22 homolog (yeast)	Multiple_Complex
TC0700013370.hg.1	6.03	6.53	-1.42	0.012	0.9427	ZNF107; MIR6839	zinc finger protein 107; microRNA 6839	Multiple_Complex
TC0600012550.hg.1	4.27	4.52	-1.19	0.012	0.9427	LYRM2	LYR motif containing 2	Multiple_Complex
TC1200006469.hg.1	5.18	5.65	-1.39	0.012	0.9427	WNT5B	wingless-type MMTV integration site family, member 5B	Multiple_Complex
TC0200010834.hg.1	6.44	7.07	-1.54	0.0121	0.9427	FAM134A	family with sequence similarity 134, member A	Multiple_Complex
TC0100017538.hg.1	6.36	5.72	1.56	0.0122	0.9427	ITPKB	Transcript Identified by AceView, Entrez Gene ID(s) 3707	Coding
TC0900007437.hg.1	5.86	4.93	1.9	0.0123	0.9427	FOXD4L4	forkhead box D4-like 4	Coding
TC1600009524.hg.1	13.82	12.89	1.91	0.0123	0.9427	NPIPA5	nuclear pore complex interacting protein family, member A5	Coding
TC1200010778.hg.1	6.44	5.95	1.4	0.0124	0.9427	KRT78	keratin 78, type II	Multiple_Complex
TC0300007711.hg.1	9.6	10.67	-2.11	0.0124	0.9427	SLC25A26	solute carrier family 25 (S-adenosylmethionine carrier), member 26	Multiple_Complex
TC0300013357.hg.1	6.25	6.38	-1.09	0.0124	0.9427	PARL	presenilin associated, rhomboid-like	Multiple_Complex
TC0100018242.hg.1	6.06	7.02	-1.95	0.0126	0.9427	HS2ST1	heparan sulfate 2-O-sulfotransferase 1	Coding
TC1200007157.hg.1	4.46	3.91	1.46	0.0127	0.9427	REP15	RAB15 effector protein	Coding
TC1900011932.hg.1	8.01	8.51	-1.42	0.0128	0.9427	ALKBH6	alkB homolog 6	Multiple_Complex
TC1100007875.hg.1	7.91	7.45	1.38	0.0129	0.9427	TAF6L	TAF6-like RNA polymerase II, p300/CBP-associated factor (PCAF)-associated factor, 65kDa	Multiple_Complex
TC0400009747.hg.1	5.22	5.5	-1.22	0.013	0.9427	TMEM129	transmembrane protein 129, E3 ubiquitin protein ligase	Multiple_Complex
TC1600006976.hg.1	4.61	5.59	-1.97	0.013	0.9427	ERCC4	excision repair cross-complementation group 4	Multiple_Complex
TC1200008675.hg.1	8.03	7.33	1.62	0.0132	0.9427	TXNRD1	thioredoxin reductase 1	Multiple_Complex
TC0900010702.hg.1	7.14	6.47	1.59	0.0132	0.9427	SEMA4D	sema domain, immunoglobulin domain (Ig), transmembrane domain (TM) and short cytoplasmic domain, (semaphorin) 4D	Multiple_Complex
TC0500009039.hg.1	4.16	4.85	-1.6	0.0132	0.9427	FBXO38	F-box protein 38	Multiple_Complex
TC0600014234.hg.1	4.58	4.06	1.43	0.0133	0.9427	CAGE1	cancer antigen 1	Multiple_Complex
TC2200007655.hg.1	6	5.67	1.25	0.0134	0.9427	PPARA	peroxisome proliferator-activated receptor alpha	Multiple_Complex
TC0400011175.hg.1	4.63	5.26	-1.55	0.0134	0.9427	TMEM150C	transmembrane protein 150C	Multiple_Complex
TC0800009465.hg.1	4.09	3.74	1.27	0.0135	0.9427	SPAG11B	sperm associated antigen 11B	Coding
TSUnmapped00000558.hg.1	9.25	9.4	-1.11	0.0136	0.9427	HYOU1	hypoxia up-regulated 1	NonCoding
TC0100016322.hg.1	4.75	5.18	-1.35	0.0136	0.9427	GPR161	G protein-coupled receptor 161	Multiple_Complex
TC1100010863.hg.1	4.28	3.85	1.35	0.0136	0.9427	OR5M11	olfactory receptor, family 5, subfamily M, member 11	Coding
TC0100013087.hg.1	7.08	7.41	-1.26	0.0136	0.9427	RCC2	regulator of chromosome condensation 2	Multiple_Complex
TC1900009757.hg.1	8.83	8.94	-1.08	0.0136	0.9427	FARSA	phenylalanyl-tRNA synthetase alpha subunit	Multiple_Complex
TC0800009246.hg.1	4.64	4.24	1.32	0.0137	0.9427	SCX	scleraxis bHLH transcription factor	Coding
TC0500009881.hg.1	6.16	6.49	-1.25	0.0137	0.9427	MRPL36	mitochondrial ribosomal protein L36	Multiple_Complex
TC0200014584.hg.1	6.72	7.08	-1.28	0.014	0.9427	MMADHC	methylmalonic aciduria (cobalamin deficiency) cblD type, with homocystinuria	Multiple_Complex
TC0900010959.hg.1	3.21	3.92	-1.65	0.014	0.9427	HEMGN	hemogen	Multiple_Complex
TC0500009610.hg.1	6.22	6.96	-1.67	0.0141	0.9427	NSD1	nuclear receptor binding SET domain protein 1	Multiple_Complex
TC0200013594.hg.1	8.06	8.81	-1.68	0.0141	0.9427	COA5	cytochrome c oxidase assembly factor 5	Multiple_Complex
TC1600010751.hg.1	7.31	6.72	1.51	0.0142	0.9427	EXOSC6	exosome component 6	Coding
TC0100009558.hg.1	10	10.11	-1.08	0.0142	0.9427	PTGFRN	prostaglandin F2 receptor inhibitor	Multiple_Complex
TC2000009954.hg.1	6.32	6.09	1.17	0.0142	0.9427	ZGPAT; LIME1	zinc finger, CCCH-type with G-patch domain; Lck interacting transmembrane adaptor 1	Multiple_Complex
TC0700013590.hg.1	3.39	3.92	-1.44	0.0142	0.9427	PTCD1	pentatricopeptide repeat domain 1	Multiple_Complex
TC1700007602.hg.1	9.09	9.43	-1.27	0.0143	0.9427	TAF15	TATA box binding protein associated factor 15	Multiple_Complex
TC0600013709.hg.1	6.2	5.81	1.31	0.0143	0.9427	SERAC1	serine active site containing 1	Multiple_Complex
TC1600009677.hg.1	14.3	14.66	-1.28	0.0143	0.9427	CRYM	crystallin mu	Multiple_Complex
TC0100006577.hg.1	6.76	7.17	-1.33	0.0144	0.9427	RER1	retention in endoplasmic reticulum sorting receptor 1	Multiple_Complex
TC0500012163.hg.1	3.16	3.69	-1.44	0.0144	0.9427	CDC23	cell division cycle 23	Multiple_Complex
TC1800009029.hg.1	5.6	5.86	-1.19	0.0144	0.9427	CYB5A	cytochrome b5 type A (microsomal)	Multiple_Complex
TC0500010731.hg.1	4.36	4.82	-1.38	0.0145	0.9427	ARL15	ADP-ribosylation factor like GTPase 15	Multiple_Complex
TC0400008284.hg.1	4.17	3.61	1.47	0.0146	0.9427	UBE2D3	Memczak2013 ANTISENSE, coding, INTERNAL, intronic best transcript NM_181893	NonCoding
TC0100013629.hg.1	6.47	7.4	-1.9	0.0147	0.9427	YARS	tyrosyl-tRNA synthetase	Multiple_Complex
TC1900011190.hg.1	4.42	4.01	1.33	0.0147	0.9427	IZUMO2	IZUMO family member 2	Coding
TC1100006721.hg.1	4.71	4.65	1.04	0.0148	0.9427	CNGA4	cyclic nucleotide gated channel alpha 4	Coding
TC2200007607.hg.1	6.57	7.33	-1.69	0.0149	0.9427	NUP50	nucleoporin 50kDa	Multiple_Complex
TC0100018108.hg.1	3.96	3.44	1.43	0.0149	0.9427	OR1C1	olfactory receptor, family 1, subfamily C, member 1	Coding
TC1600011365.hg.1	14.68	14.69	-1	0.015	0.9427	NPIPB9	nuclear pore complex interacting protein family, member B9	Coding
TC1100008330.hg.1	7.66	7.41	1.19	0.015	0.9427	IL18BP	interleukin 18 binding protein	Multiple_Complex
TC1900009493.hg.1	4.58	4.66	-1.05	0.015	0.9427	CD209	CD209 molecule	Multiple_Complex
TC0200010362.hg.1	5.25	5.22	1.02	0.015	0.9427	COQ10B	coenzyme Q10B	Multiple_Complex
TC0100009112.hg.1	6.88	6.14	1.67	0.0151	0.9427	LOC729970; RP4-639F20.1	hCG2028352-like; novel transcript	NonCoding
TC0800006752.hg.1	5.12	4.56	1.48	0.0151	0.9427	GATA4	GATA binding protein 4	Multiple_Complex
TC0500008560.hg.1	5.51	6.04	-1.44	0.0151	0.9427	CTXN3	cortexin 3	Multiple_Complex
TC0600007377.hg.1	4.84	5.91	-2.1	0.0153	0.9427	HIST1H2BM	histone cluster 1, H2bm	Coding
TC0400009765.hg.1	8.16	7.56	1.52	0.0153	0.9427	MXD4; MIR4800	MAX dimerization protein 4; microRNA 4800	Multiple_Complex
TC1500009223.hg.1	7.1	6.32	1.72	0.0154	0.9427	PPIP5K1	diphosphoinositol pentakisphosphate kinase 1	Multiple_Complex
TC1500008328.hg.1	5.39	5.18	1.15	0.0154	0.9427	BLM	Bloom syndrome, RecQ helicase-like	Multiple_Complex
TC2200008620.hg.1	6.22	6.96	-1.67	0.0154	0.9427	IFT27	intraflagellar transport 27	Multiple_Complex
TC1300008635.hg.1	6.01	5.64	1.3	0.0154	0.9427	CSNK1A1L	casein kinase 1, alpha 1-like	Coding
TC0X00009778.hg.1	6.33	5.85	1.4	0.0154	0.9427	WNK3	WNK lysine deficient protein kinase 3	Multiple_Complex
TC2000007717.hg.1	5.85	6.35	-1.41	0.0154	0.9427	MOCS3	molybdenum cofactor synthesis 3	Coding
TC0600009094.hg.1	6.66	5.86	1.74	0.0155	0.9427	SMPD2	sphingomyelin phosphodiesterase 2, neutral membrane (neutral sphingomyelinase)	Multiple_Complex
TC1900011099.hg.1	5.35	4.56	1.73	0.0155	0.9427	HSD17B14	hydroxysteroid (17-beta) dehydrogenase 14	Multiple_Complex
TC0700007132.hg.1	8.58	9.34	-1.7	0.0155	0.9427	FKBP9	FK506 binding protein 9	Multiple_Complex
TC1900012057.hg.1	5.75	6.33	-1.49	0.0155	0.9427	ZNF814	zinc finger protein 814	Multiple_Complex
TC0400008347.hg.1	8.85	8.55	1.23	0.0156	0.9427	CYP2U1	cytochrome P450, family 2, subfamily U, polypeptide 1	Multiple_Complex
TC0500007452.hg.1	4.24	3.23	2.01	0.0157	0.9427	MAP3K1	mitogen-activated protein kinase kinase kinase 1, E3 ubiquitin protein ligase	Multiple_Complex
TC1600011453.hg.1	5.63	6.14	-1.43	0.0157	0.9427	TUBB3; MC1R	tubulin, beta 3 class III; melanocortin 1 receptor (alpha melanocyte stimulating hormone receptor)	Multiple_Complex
TC0300007083.hg.1	4.62	5.47	-1.81	0.0157	0.9427	WDR48	WD repeat domain 48	Multiple_Complex
TC0900007593.hg.1	5.85	6.32	-1.38	0.0158	0.9427	RORB	RAR-related orphan receptor B	Coding
TC2000008985.hg.1	7.82	7.08	1.68	0.0159	0.9427	RBM39	RNA binding motif protein 39	Multiple_Complex
TC1400010717.hg.1	12.49	11.89	1.52	0.0159	0.9427	PPP1R3E	protein phosphatase 1, regulatory subunit 3E	Multiple_Complex
TC1600010603.hg.1	3.65	3.28	1.29	0.016	0.9427	RRAD	Ras-related associated with diabetes	Multiple_Complex
TC0600014044.hg.1	5.92	6.69	-1.71	0.0161	0.9427	PSMB1	proteasome subunit beta 1	Multiple_Complex
TC0500009856.hg.1	4.9	5.3	-1.32	0.0162	0.9427	CLPTM1L	CLPTM1-like	Multiple_Complex
TC1100009840.hg.1	6.12	6.76	-1.56	0.0163	0.9427	ZNF195	zinc finger protein 195	Multiple_Complex
TC1000011552.hg.1	5.89	6.06	-1.13	0.0163	0.9427	EXOSC1	exosome component 1	Multiple_Complex
TC0200013616.hg.1	9.21	8.56	1.56	0.0163	0.9427	AFF3	AF4/FMR2 family, member 3	Multiple_Complex
TC1600009855.hg.1	14.55	14.56	-1	0.0164	0.9427	NPIPB6	nuclear pore complex interacting protein family, member B6	Coding
TC0600013682.hg.1	4.82	4.87	-1.03	0.0164	0.9427	TMEM242	transmembrane protein 242	Multiple_Complex
TC0700010796.hg.1	7.56	8.69	-2.18	0.0164	0.9427	VPS41	vacuolar protein sorting 41 homolog (S. cerevisiae)	Multiple_Complex
TC2000006559.hg.1	8.92	8.4	1.43	0.0164	0.9427	CDC25B	cell division cycle 25B	Multiple_Complex
TC1900008187.hg.1	6.57	6.16	1.33	0.0165	0.9427	TMEM145	transmembrane protein 145	Multiple_Complex
TC1200006640.hg.1	4.84	5.31	-1.39	0.0166	0.9427	COPS7A	COP9 signalosome subunit 7A	Multiple_Complex
TC1700008251.hg.1	7.89	7.58	1.24	0.0166	0.9427	EME1	essential meiotic structure-specific endonuclease 1	Multiple_Complex
TC0800011611.hg.1	5	4.65	1.28	0.0166	0.9427	TNFRSF11B	tumor necrosis factor receptor superfamily, member 11b	Multiple_Complex
TC0100009364.hg.1	9.07	7.6	2.76	0.0167	0.9427	CSF1	colony stimulating factor 1 (macrophage)	Multiple_Complex
TC0900008899.hg.1	5.29	5.77	-1.4	0.0167	0.9427	DOLPP1	dolichyldiphosphatase 1	Multiple_Complex
TC1800008605.hg.1	5.54	4.87	1.6	0.0168	0.9427	PIAS2	protein inhibitor of activated STAT 2	Multiple_Complex
TC1100008039.hg.1	7.79	7.44	1.28	0.0169	0.9427	MUS81	MUS81 structure-specific endonuclease subunit	Multiple_Complex
TC1600006747.hg.1	11.01	10.23	1.73	0.0169	0.9427	MGRN1	mahogunin ring finger 1, E3 ubiquitin protein ligase	Multiple_Complex
TC2200008888.hg.1	4.51	4.12	1.31	0.017	0.9427	A4GALT	alpha 1,4-galactosyltransferase	Multiple_Complex
TC0100014060.hg.1	5.63	6.02	-1.31	0.0172	0.9427	ATPAF1	ATP synthase mitochondrial F1 complex assembly factor 1	Multiple_Complex
TC0500010822.hg.1	4.16	3.76	1.32	0.0172	0.9427	ACTBL2	actin, beta-like 2	Multiple_Complex
TC0800008126.hg.1	8.44	7.74	1.62	0.0172	0.9427	CA2	carbonic anhydrase II	Multiple_Complex
TC1600009252.hg.1	4.96	4.85	1.08	0.0174	0.9427	PPL	periplakin	Multiple_Complex
TC0100010571.hg.1	8.23	7.37	1.81	0.0174	0.9427	PRRX1	paired related homeobox 1	Multiple_Complex
TC0500013130.hg.1	6.48	5.44	2.05	0.0174	0.9427	TRIM52	tripartite motif containing 52	Multiple_Complex
TC1100010942.hg.1	6.34	5.79	1.46	0.0174	0.9427	OR5B2	olfactory receptor, family 5, subfamily B, member 2	Coding
TC0600008168.hg.1	4.9	4.48	1.33	0.0174	0.9427	ANKRD66	ankyrin repeat domain 66	Multiple_Complex
TC2200007196.hg.1	12.67	13.78	-2.17	0.0175	0.9427	TOM1	target of myb1 membrane trafficking protein	Multiple_Complex
TC0200012980.hg.1	8.39	7.56	1.78	0.0175	0.9427	ASPRV1; PCBP1-AS1	aspartic peptidase, retroviral-like 1; PCBP1 antisense RNA 1	Multiple_Complex
TC0500009055.hg.1	5.08	5.96	-1.83	0.0175	0.9427	ABLIM3	actin binding LIM protein family, member 3	Multiple_Complex
TC0X00008827.hg.1	5.17	4.81	1.28	0.0176	0.9427	FLNA	Memczak2013 ANTISENSE, CDS, coding, INTERNAL best transcript NM_001456	NonCoding
TC1000011683.hg.1	7.43	7.56	-1.1	0.0177	0.9427	ACTR1A	ARP1 actin-related protein 1 homolog A, centractin alpha (yeast)	Multiple_Complex
TC2200006636.hg.1	7.8	7.15	1.57	0.0177	0.9427	DGCR8; MIR1306; MIR3618	DGCR8 microprocessor complex subunit; microRNA 1306; microRNA 3618	Multiple_Complex
TC0400012992.hg.1	9.9	8.71	2.29	0.0178	0.9427	MFAP3L	microfibrillar associated protein 3 like	Coding
TC1500009813.hg.1	7.48	7.19	1.22	0.0178	0.9427	MEGF11	multiple EGF-like-domains 11	Multiple_Complex
TC1900011655.hg.1	10.06	10.59	-1.45	0.0178	0.9427	PET100	PET100 homolog	Multiple_Complex
TC1100009335.hg.1	6.47	6.13	1.27	0.0179	0.9427	C11orf63	chromosome 11 open reading frame 63	Multiple_Complex
TC0400008271.hg.1	5.29	5.85	-1.48	0.0181	0.9427	NFKB1	nuclear factor of kappa light polypeptide gene enhancer in B-cells 1	Multiple_Complex
TC1900009558.hg.1	4.51	5.29	-1.72	0.0181	0.9427	ZNF558	zinc finger protein 558	Multiple_Complex
TC0900010582.hg.1	6.52	5.9	1.54	0.0181	0.9427	KIF27	kinesin family member 27	Multiple_Complex
TC0900011177.hg.1	11.95	12.38	-1.35	0.0181	0.9427	TXN	thioredoxin	Multiple_Complex
TC2200007909.hg.1	7.17	6.78	1.31	0.0181	0.9427	MICAL3	microtubule associated monooxygenase, calponin and LIM domain containing 3	Multiple_Complex
TC0800012256.hg.1	5.38	4.9	1.39	0.0182	0.9427	CLN8	ceroid-lipofuscinosis, neuronal 8	Multiple_Complex
TC0800009853.hg.1	6.44	6.09	1.28	0.0183	0.9427	BIN3	bridging integrator 3	Multiple_Complex
TC0900009351.hg.1	4.37	4.14	1.17	0.0184	0.9427	C9orf66	chromosome 9 open reading frame 66	Coding
TC0900011850.hg.1	5.07	4.55	1.43	0.0184	0.9427	SLC2A6	solute carrier family 2 (facilitated glucose transporter), member 6	Multiple_Complex
TC1300008838.hg.1	3.46	3.26	1.15	0.0184	0.9427	CPB2	carboxypeptidase B2 (plasma)	Coding
TC1600011290.hg.1	6.82	6.43	1.31	0.0184	0.9427	VPS9D1	VPS9 domain containing 1	Multiple_Complex
TC0300012170.hg.1	6.12	5.56	1.48	0.0185	0.9427	GOLGB1	golgin B1	Multiple_Complex
TC0300009698.hg.1	6.71	6.19	1.44	0.0186	0.9427	ECE2	endothelin converting enzyme 2	Multiple_Complex
TC0400012803.hg.1	3.58	3.39	1.14	0.0187	0.9427	UGT2B28	UDP glucuronosyltransferase 2 family, polypeptide B28	Coding
TC0200012652.hg.1	7.18	6.67	1.42	0.0189	0.9427	PNPT1	polyribonucleotide nucleotidyltransferase 1	Multiple_Complex
TC0800008122.hg.1	7.16	6.32	1.79	0.0189	0.9427	E2F5	E2F transcription factor 5, p130-binding	Multiple_Complex
TC0700007610.hg.1	9.06	9.87	-1.75	0.019	0.9427	LANCL2	LanC lantibiotic synthetase component C-like 2 (bacterial)	Multiple_Complex
TC0X00007129.hg.1	5.46	5.84	-1.3	0.019	0.9427	UBA1	ubiquitin-like modifier activating enzyme 1	Multiple_Complex
TC0100018146.hg.1	6.8	6.37	1.35	0.0191	0.9427	ZNF692	zinc finger protein 692	Multiple_Complex
TC2000008726.hg.1	3.54	3.96	-1.34	0.0191	0.9427	VSX1	visual system homeobox 1	Multiple_Complex
TC1700009694.hg.1	10.83	11.36	-1.44	0.0193	0.9427	MYH10	myosin, heavy chain 10, non-muscle	Multiple_Complex
TC0100009901.hg.1	8.81	9.28	-1.38	0.0193	0.9427	MRPS21	mitochondrial ribosomal protein S21	Multiple_Complex
TC1200012655.hg.1	6.08	5.52	1.47	0.0194	0.9427	HELB	helicase (DNA) B	Multiple_Complex
TC2000009401.hg.1	5.09	5	1.06	0.0195	0.9427	SPATA2	spermatogenesis associated 2	Coding
TC0700012086.hg.1	14.63	13.92	1.64	0.0195	0.9427	POLR2J	polymerase (RNA) II (DNA directed) polypeptide J, 13.3kDa	Multiple_Complex
TC2200009195.hg.1	7.99	7.64	1.28	0.0195	0.9427	AIFM3	apoptosis-inducing factor, mitochondrion-associated, 3	Multiple_Complex
TC2000008175.hg.1	4.77	4.49	1.21	0.0195	0.9427	PDYN	prodynorphin	Coding
TC0300009610.hg.1	5.78	5.78	-1	0.0195	0.9427	NDUFB5	NADH dehydrogenase (ubiquinone) 1 beta subcomplex, 5, 16kDa	Multiple_Complex
TC1500007788.hg.1	3.98	3.68	1.23	0.0196	0.9427	TMEM202	transmembrane protein 202	Coding
TC2000007161.hg.1	5.7	5.31	1.31	0.0196	0.9427	C20orf144	chromosome 20 open reading frame 144	Multiple_Complex
TC1400010596.hg.1	6.28	7	-1.65	0.0197	0.9427	PSMA6	proteasome subunit alpha 6	Multiple_Complex
TC0100013718.hg.1	4.99	5.48	-1.4	0.0197	0.9427	LSM10	LSM10, U7 small nuclear RNA associated	Multiple_Complex
TC1000008684.hg.1	8.13	9	-1.83	0.0198	0.9427	BTRC	beta-transducin repeat containing E3 ubiquitin protein ligase	Multiple_Complex
TC1000009508.hg.1	4.54	5.24	-1.62	0.0198	0.9427	TUBB8	tubulin, beta 8 class VIII	Multiple_Complex
TC0X00009215.hg.1	6.63	6.91	-1.21	0.0198	0.9427	EIF1AX	eukaryotic translation initiation factor 1A, X-linked	Multiple_Complex
TSUnmapped00000351.hg.1	4.76	4.94	-1.14	0.0199	0.9427	VPS11	VPS11, CORVET/HOPS core subunit [Source:HGNC Symbol;Acc:HGNC:14583]	NonCoding
TC0100008921.hg.1	3.43	2.94	1.4	0.0199	0.9427	CLCA2	chloride channel accessory 2	Multiple_Complex
TC0100015586.hg.1	5.82	6.29	-1.38	0.0199	0.9427	PDZK1	PDZ domain containing 1	Multiple_Complex
TC0X00007539.hg.1	5.57	4.56	2.03	0.0199	0.9427	GDPD2	glycerophosphodiester phosphodiesterase domain containing 2	Multiple_Complex
TC0300009632.hg.1	11.33	9.94	2.62	0.02	0.9427	SOX2	SRY box 2	Coding
TC1600006492.hg.1	4.38	4.15	1.17	0.0201	0.9427	METRN	meteorin, glial cell differentiation regulator	Multiple_Complex
TC0300007278.hg.1	5.25	4.67	1.49	0.0201	0.9427	NBEAL2	neurobeachin like 2	Multiple_Complex
TC0900011713.hg.1	8.76	8.34	1.34	0.0201	0.9427	FNBP1	formin binding protein 1	Multiple_Complex
TC0700008360.hg.1	6.7	8.08	-2.59	0.0202	0.9427	CASD1	CAS1 domain containing 1	Multiple_Complex
TC0500013359.hg.1	5.02	5.63	-1.52	0.0202	0.9427	PPP2CA	protein phosphatase 2, catalytic subunit, alpha isozyme	Multiple_Complex
TC0900008297.hg.1	3.25	3.63	-1.3	0.0202	0.9427	NIPSNAP3A; NIPSNAP3B	nipsnap homolog 3A (C. elegans); nipsnap homolog 3B (C. elegans)	Multiple_Complex
TC0900007047.hg.1	7.46	6.83	1.55	0.0203	0.9427	DNAI1	dynein, axonemal, intermediate chain 1	Multiple_Complex
TC0800007653.hg.1	5.67	6.28	-1.53	0.0203	0.9427	MRPL15	mitochondrial ribosomal protein L15	Coding
TC0200007825.hg.1	7.47	8.14	-1.59	0.0203	0.9427	CEP68	centrosomal protein 68kDa	Multiple_Complex
TC1900011782.hg.1	7.54	6.93	1.53	0.0203	0.9427	ADM5; CPT1C	adrenomedullin 5 (putative); carnitine palmitoyltransferase 1C	Multiple_Complex
TC0900011618.hg.1	3.75	4.01	-1.2	0.0203	0.9427	NAIF1	nuclear apoptosis inducing factor 1	Multiple_Complex
TC0100006565.hg.1	5.24	4.87	1.3	0.0204	0.9427	SKI	SKI proto-oncogene	Multiple_Complex
TC1700007761.hg.1	4.74	4.17	1.48	0.0205	0.9427	ZPBP2	zona pellucida binding protein 2	Coding
TC1500007980.hg.1	4.17	3.83	1.27	0.0207	0.9427	CHRNA5	cholinergic receptor, nicotinic alpha 5	Multiple_Complex
TC2100008252.hg.1	4.52	3.99	1.44	0.0207	0.9427	TMPRSS3	transmembrane protease, serine 3	Multiple_Complex
TC0500010999.hg.1	7.96	8.69	-1.67	0.0207	0.9427	TAF9; AK6	TAF9 RNA polymerase II, TATA box binding protein (TBP)-associated factor, 32kDa; adenylate kinase 6	Multiple_Complex
TC0200015538.hg.1	9.79	10.51	-1.65	0.0207	0.9427	KLF7	Kruppel-like factor 7 (ubiquitous)	Multiple_Complex
TC2200008007.hg.1	4.8	4.18	1.53	0.0207	0.9427	ARVCF	armadillo repeat gene deleted in velocardiofacial syndrome	Multiple_Complex
TC0700013602.hg.1	14.7	14.08	1.53	0.0208	0.9427	POLR2J3	polymerase (RNA) II (DNA directed) polypeptide J3	Multiple_Complex
TC0700007098.hg.1	9.28	9.99	-1.64	0.0208	0.9427	GARS	glycyl-tRNA synthetase	Multiple_Complex
TC0700012731.hg.1	5.84	6.4	-1.47	0.0209	0.9427	DGKI	diacylglycerol kinase, iota	Multiple_Complex
TSUnmapped00000769.hg.1	3.38	3.89	-1.43	0.0209	0.9427	SLC25A26	solute carrier family 25 (S-adenosylmethionine carrier), member 26	Coding
TC0800006925.hg.1	4.87	5.43	-1.48	0.021	0.9427	INTS10	integrator complex subunit 10	Multiple_Complex
TC0300013786.hg.1	5.3	5.8	-1.42	0.021	0.9427	ARPC4	actin related protein 2/3 complex subunit 4	Multiple_Complex
TC0900010200.hg.1	6.53	6.01	1.44	0.021	0.9427	LOC102724238; LOC554249; RP11-111F5.4	Homo sapiens uncharacterized LOC102724238 (LOC102724238), long non-coding RNA.; Homo sapiens uncharacterized LOC554249 (LOC554249), long non-coding RNA.; Homo sapiens hypothetical LOC554249, mRNA (cDNA clone MGC:99799 IMAGE:6378300), complete cds.; novel transcript	Multiple_Complex
TC1700010666.hg.1	5.09	4.68	1.33	0.021	0.9427	KRT33A	keratin 33A, type I	Coding
TC0100013472.hg.1	7.28	7.4	-1.08	0.0211	0.9427	DNAJC8	DnaJ (Hsp40) homolog, subfamily C, member 8	Multiple_Complex
TC0100013889.hg.1	5.06	5.53	-1.38	0.0211	0.9427	ZMYND12	zinc finger, MYND-type containing 12	Multiple_Complex
TC1200008477.hg.1	4.66	5.32	-1.57	0.0212	0.9427	CRADD	CASP2 and RIPK1 domain containing adaptor with death domain	Multiple_Complex
TC0600014143.hg.1	8.96	8.7	1.2	0.0212	0.9427	PHF3	PHD finger protein 3	Multiple_Complex
TC0400009978.hg.1	5.39	5.04	1.27	0.0212	0.9427	ACOX3	acyl-CoA oxidase 3, pristanoyl	Multiple_Complex
TC0800011597.hg.1	6.61	6.12	1.4	0.0212	0.9427	EXT1; spawla	Jeck2013 ALT_ACCEPTOR, ALT_DONOR, coding, INTERNAL, intronic best transcript NM_000127; Transcript Identified by AceView	NonCoding
TC1200011327.hg.1	7.56	6.93	1.55	0.0213	0.9427	CSRP2	cysteine and glycine-rich protein 2	Multiple_Complex
TC0700011556.hg.1	5.48	4.92	1.48	0.0213	0.9427	HIP1	huntingtin interacting protein 1	Multiple_Complex
TC0800011018.hg.1	3.91	3.26	1.57	0.0214	0.9427	SLC7A13	solute carrier family 7 (anionic amino acid transporter), member 13	Multiple_Complex
TC0500008233.hg.1	4.67	5.42	-1.68	0.0214	0.9427	C5orf30	chromosome 5 open reading frame 30	Coding
TC1100009893.hg.1	3.07	3.48	-1.33	0.0214	0.9427	OR51F1	olfactory receptor, family 51, subfamily F, member 1 (gene/pseudogene)	Multiple_Complex
TC0300012980.hg.1	4.98	6.02	-2.05	0.0215	0.9427	SPTSSB	serine palmitoyltransferase, small subunit B	Multiple_Complex
TC1700007784.hg.1	5.52	6.11	-1.5	0.0215	0.9427	RAPGEFL1	Rap guanine nucleotide exchange factor like 1	Multiple_Complex
TC1400009777.hg.1	7.77	7.28	1.4	0.0216	0.9427	POMT2	protein-O-mannosyltransferase 2	Multiple_Complex
TC2200009180.hg.1	8	7.58	1.33	0.0216	0.9427	RABL2B	RAB, member of RAS oncogene family-like 2B	Multiple_Complex
TC1600009949.hg.1	4.17	4	1.13	0.0216	0.9427	FAM57B	family with sequence similarity 57, member B	Multiple_Complex
TC1300008938.hg.1	6.02	5.2	1.76	0.0217	0.9427	DLEU2; MIR15A; MIR16-1; MIR3613	deleted in lymphocytic leukemia 2 (non-protein coding); microRNA 15a; microRNA 16-1; microRNA 3613	Multiple_Complex
TC1600011315.hg.1	10.19	9.86	1.26	0.0217	0.9427	FAM234A; ARHGDIG	family with sequence similarity 234, member A; Rho GDP dissociation inhibitor (GDI) gamma	Multiple_Complex
TSUnmapped00000300.hg.1	9.23	9.42	-1.14	0.0218	0.9427	HYOU1	hypoxia up-regulated 1	Coding
TC0200016647.hg.1	9.43	10.02	-1.5	0.0218	0.9427	DPY30	dpy-30 histone methyltransferase complex regulatory subunit	Multiple_Complex
TC0900006815.hg.1	4.3	3.87	1.35	0.0218	0.9427	DMRTA1	DMRT-like family A1	Coding
TC0700013373.hg.1	3.99	3.84	1.11	0.0219	0.9427	ZNF273	zinc finger protein 273	NonCoding
TC1500008343.hg.1	8.19	7.86	1.26	0.0219	0.9427	UNC45A	unc-45 myosin chaperone A	Multiple_Complex
TC1600011353.hg.1	13.41	12.69	1.64	0.022	0.9427	NPIPA3	nuclear pore complex interacting protein family, member A3	Multiple_Complex
TC1700011017.hg.1	5.93	6.38	-1.37	0.022	0.9427	SNF8	SNF8, ESCRT-II complex subunit	Multiple_Complex
TC1100006810.hg.1	5.72	5.33	1.31	0.0221	0.9427	IPO7; SNORA23	importin 7; small nucleolar RNA, H/ACA box 23	Multiple_Complex
TC1200012856.hg.1	6.08	5.47	1.53	0.0222	0.9427	VSIG10	V-set and immunoglobulin domain containing 10	NonCoding
TC1300010030.hg.1	15.09	14.31	1.72	0.0222	0.9427	N4BP2L2	NEDD4 binding protein 2-like 2	Multiple_Complex
TC1100009043.hg.1	7.92	7.38	1.45	0.0222	0.9427	DIXDC1	DIX domain containing 1	Multiple_Complex
TC0300014083.hg.1	8.84	7.79	2.08	0.0222	0.9427	DGKG	diacylglycerol kinase gamma	Multiple_Complex
TC1100008991.hg.1	6.34	6.04	1.23	0.0223	0.9427	DDX10	DEAD (Asp-Glu-Ala-Asp) box polypeptide 10	Multiple_Complex
TC1600009422.hg.1	6.08	6.64	-1.47	0.0223	0.9427	GSPT1	G1 to S phase transition 1	Multiple_Complex
TC0300008331.hg.1	3.78	4.06	-1.21	0.0224	0.9427	ABHD10	abhydrolase domain containing 10	Multiple_Complex
TC0200012933.hg.1	4.91	4.28	1.55	0.0225	0.9427	CNRIP1	cannabinoid receptor interacting protein 1	Multiple_Complex
TC0300013788.hg.1	4.89	5.28	-1.3	0.0225	0.9427	ARPC4-TTLL3	ARPC4-TTLL3 readthrough	Coding
TC0100014203.hg.1	5.37	5.01	1.28	0.0225	0.9427	ZCCHC11	zinc finger, CCHC domain containing 11	Multiple_Complex
TC1600011354.hg.1	12.87	12.12	1.68	0.0226	0.9427	NPIPA2	nuclear pore complex interacting protein family, member A2	Coding
TC1900007436.hg.1	6.53	6.11	1.33	0.0226	0.9427	GATAD2A; MIR640	GATA zinc finger domain containing 2A; microRNA 640	Multiple_Complex
TC0800009190.hg.1	5.78	5.18	1.52	0.0226	0.9427	ZNF696	zinc finger protein 696	Coding
TSUnmapped00000356.hg.1	7.47	6.98	1.41	0.0226	0.9427	DYRK1B	dual specificity tyrosine-(Y)-phosphorylation regulated kinase 1B	NonCoding
TC1600011449.hg.1	5.88	5.72	1.12	0.0226	0.9427	SPIRE2	spire-type actin nucleation factor 2	NonCoding
TC0500008540.hg.1	4.67	4.95	-1.21	0.0227	0.9427	PHAX	phosphorylated adaptor for RNA export	Multiple_Complex
TC0900009434.hg.1	9.73	9.37	1.28	0.0228	0.9427	SPATA6L	spermatogenesis associated 6-like	Multiple_Complex
TC0200013129.hg.1	4.81	5.6	-1.73	0.0228	0.9427	TACR1	tachykinin receptor 1	Multiple_Complex
TC0X00009867.hg.1	3.88	4.48	-1.52	0.0228	0.9427	SPIN4	spindlin family, member 4	Coding
TC1800007037.hg.1	5.01	4.54	1.39	0.0229	0.9427	MEP1B	meprin A, beta	Multiple_Complex
TC1200009250.hg.1	7.33	7.83	-1.41	0.0229	0.9427	GTF2H3	general transcription factor IIH subunit 3	Multiple_Complex
TC1000011490.hg.1	4.88	4.73	1.11	0.023	0.9427	SORBS1	Transcript Identified by AceView, Entrez Gene ID(s) 10580	Coding
TC1900007151.hg.1	5.09	4.58	1.42	0.0231	0.9427	DCAF15	DDB1 and CUL4 associated factor 15	Multiple_Complex
TC1600011401.hg.1	6.53	6.15	1.3	0.0231	0.9427	COQ9	coenzyme Q9	Multiple_Complex
TC0700012708.hg.1	5.86	6.15	-1.22	0.0232	0.9427	SLC13A4	solute carrier family 13 (sodium/sulfate symporter), member 4	Multiple_Complex
TC2200009260.hg.1	11.29	11.88	-1.5	0.0232	0.9427	DRG1	developmentally regulated GTP binding protein 1	Multiple_Complex
TC0100018338.hg.1	9.59	9.05	1.46	0.0233	0.9427	NAV1	neuron navigator 1	Multiple_Complex
TC0800011395.hg.1	4.29	5.23	-1.91	0.0233	0.9427	LRP12	LDL receptor related protein 12	Multiple_Complex
TC1500007174.hg.1	5.5	6.19	-1.61	0.0234	0.9427	EID1	EP300 interacting inhibitor of differentiation 1	Multiple_Complex
TC0200010214.hg.1	8.28	8.49	-1.16	0.0234	0.9427	ZC3H15	zinc finger CCCH-type containing 15	Multiple_Complex
TC0600008060.hg.1	7.32	7.1	1.17	0.0234	0.9427	CNPY3	Memczak2013 ALT_ACCEPTOR, ALT_DONOR, coding, INTERNAL, intronic best transcript NM_006586	NonCoding
TC0700011601.hg.1	6.12	6.68	-1.47	0.0234	0.9427	TMEM60	transmembrane protein 60	Multiple_Complex
TC1500009355.hg.1	4.75	4.38	1.29	0.0235	0.9427	SHC4	SHC (Src homology 2 domain containing) family, member 4	Multiple_Complex
TC0100013381.hg.1	4.34	3.99	1.27	0.0235	0.9427	UBXN11	UBX domain protein 11	Multiple_Complex
TC0100017223.hg.1	5.59	5.92	-1.25	0.0236	0.9427	LPGAT1	lysophosphatidylglycerol acyltransferase 1	Multiple_Complex
TC1100011258.hg.1	5.43	6.13	-1.62	0.0236	0.9427	FIBP	fibroblast growth factor (acidic) intracellular binding protein	Multiple_Complex
TC0100014988.hg.1	6.42	5.72	1.62	0.0236	0.9427	F3	coagulation factor III (thromboplastin, tissue factor)	Multiple_Complex
TC0900009844.hg.1	4.59	4.89	-1.23	0.0237	0.9427	SMU1	smu-1 suppressor of mec-8 and unc-52 homolog (C. elegans)	Multiple_Complex
TC1100011288.hg.1	7.94	8.44	-1.41	0.0237	0.9427	MRPL11	mitochondrial ribosomal protein L11	Multiple_Complex
TC0300014050.hg.1	4.8	4.34	1.38	0.0238	0.9427	NPHP3	nephronophthisis 3 (adolescent)	Multiple_Complex
TC1300008386.hg.1	5.45	5.09	1.28	0.0238	0.9427	MTMR6	myotubularin related protein 6	Multiple_Complex
TC1500007883.hg.1	5.14	4.84	1.23	0.0238	0.9427	COMMD4	COMM domain containing 4	Multiple_Complex
TC0100017059.hg.1	6.12	7.38	-2.38	0.0238	0.9427	RBBP5	retinoblastoma binding protein 5	Multiple_Complex
TC0500011596.hg.1	3.4	3.88	-1.4	0.0239	0.9427	SLCO4C1	solute carrier organic anion transporter family, member 4C1	Coding
TC0300013684.hg.1	5.04	6.05	-2.01	0.0239	0.9427	TFRC	transferrin receptor	Multiple_Complex
TC0100014997.hg.1	3.62	4.22	-1.51	0.024	0.9427	ALG14	ALG14, UDP-N-acetylglucosaminyltransferase subunit	Multiple_Complex
TC0200016474.hg.1	4.57	4.9	-1.26	0.024	0.9427	NAGK	N-acetylglucosamine kinase	Multiple_Complex
TC0100009046.hg.1	10.08	10.15	-1.05	0.0241	0.9427	RPL5; SNORD21; SNORA66	ribosomal protein L5; small nucleolar RNA, C/D box 21; small nucleolar RNA, H/ACA box 66	Multiple_Complex
TC0800011305.hg.1	5.13	6.52	-2.62	0.0241	0.9427	NCALD	neurocalcin delta	Multiple_Complex
TSUnmapped00000386.hg.1	4.55	4.11	1.36	0.0241	0.9427	HMBS	hydroxymethylbilane synthase	NonCoding
TC1900011753.hg.1	4.22	4.71	-1.41	0.0242	0.9427	ZNF284	zinc finger protein 284	Multiple_Complex
TC0900009694.hg.1	3.6	3	1.52	0.0242	0.9427	IFNA4	interferon, alpha 4	Coding
TC1700012400.hg.1	3.97	3.71	1.2	0.0243	0.9427	KRT39	keratin 39, type I	Multiple_Complex
TC0100013306.hg.1	5.38	4.68	1.63	0.0243	0.9427	CNR2	cannabinoid receptor 2	Coding
TC2200009276.hg.1	6.55	6.32	1.17	0.0243	0.9427	SGSM3	small G protein signaling modulator 3	Multiple_Complex
TC1500006930.hg.1	8.23	8.55	-1.24	0.0243	0.9427	EIF2AK4	eukaryotic translation initiation factor 2 alpha kinase 4	Multiple_Complex
TC1800007543.hg.1	3.42	3.03	1.31	0.0244	0.9427	SERPINB5	serpin peptidase inhibitor, clade B (ovalbumin), member 5	Multiple_Complex
TC2100008552.hg.1	3.42	3.19	1.17	0.0244	0.9427	KRTAP19-6	keratin associated protein 19-6	Coding
TC0700010020.hg.1	7.28	7.78	-1.42	0.0244	0.9427	PSMG3	proteasome (prosome, macropain) assembly chaperone 3	Multiple_Complex
TC1600008013.hg.1	4.02	3.73	1.22	0.0244	0.9427	KIFC3	Jeck2013 ANTISENSE, coding, INTERNAL, intronic best transcript NM_001130100	NonCoding
TC0200016466.hg.1	5.33	4.94	1.32	0.0244	0.9427	APLF	aprataxin and PNKP like factor	NonCoding
TC0300013904.hg.1	5.14	4.23	1.88	0.0245	0.9427	NAALADL2	N-acetylated alpha-linked acidic dipeptidase-like 2	Multiple_Complex
TC0700013618.hg.1	4.92	5.31	-1.32	0.0245	0.9427	MGC27345	uncharacterized protein MGC27345	Multiple_Complex
TC1600009916.hg.1	16.12	16.04	1.06	0.0246	0.9427	NPIPB11	nuclear pore complex interacting protein family, member B11	Coding
TC0400010580.hg.1	5.36	6.19	-1.78	0.0247	0.9427	GNPDA2	glucosamine-6-phosphate deaminase 2	Multiple_Complex
TC0100014610.hg.1	4.34	3.8	1.46	0.0247	0.9427	ERICH3	glutamate rich 3	Multiple_Complex
TC0600014094.hg.1	5.74	5.92	-1.13	0.0247	0.9427	TRIM39	tripartite motif containing 39	Coding
TC1000010982.hg.1	4.75	4.37	1.3	0.0247	0.9427	ASCC1	Transcript Identified by AceView, Entrez Gene ID(s) 51008	Coding
TC0500013423.hg.1	9.77	8.92	1.8	0.0248	0.9427	HNRNPH1	heterogeneous nuclear ribonucleoprotein H1 (H)	Multiple_Complex
TC1000010273.hg.1	5.33	6.36	-2.03	0.0249	0.9427	NRP1	neuropilin 1	Multiple_Complex
TC1700007826.hg.1	4.81	4.49	1.25	0.0249	0.9427	KRTAP9-4	keratin associated protein 9-4	Coding
TC0900010284.hg.1	8.33	7.76	1.48	0.0249	0.9427	ANKRD20A1; ANKRD20A3	ankyrin repeat domain 20 family, member A1; ankyrin repeat domain 20 family, member A3	Multiple_Complex
TC1700006626.hg.1	5.72	6.19	-1.39	0.025	0.9427	SPNS3	spinster homolog 3 (Drosophila)	Multiple_Complex
TC1700012183.hg.1	5.81	5.1	1.63	0.025	0.9427	FGF11	fibroblast growth factor 11	Multiple_Complex
TC0500012094.hg.1	4.6	4.2	1.32	0.0251	0.9427	C5orf66-AS1	C5orf66 antisense RNA 1	Multiple_Complex
TC1800008952.hg.1	7.32	6.73	1.51	0.0251	0.9427	DSEL	dermatan sulfate epimerase-like	Coding
TC1100011008.hg.1	4.52	4.12	1.32	0.0251	0.9427	PTGDR2	prostaglandin D2 receptor 2	Multiple_Complex
TC0200013308.hg.1	9.72	10.6	-1.84	0.0251	0.9427	IMMT	inner membrane protein, mitochondrial	Multiple_Complex
TC0400011130.hg.1	5.78	6.28	-1.41	0.0251	0.9427	PAQR3	progestin and adipoQ receptor family member III	Multiple_Complex
TC1200008541.hg.1	8.4	8.19	1.16	0.0252	0.9427	CFAP54	cilia and flagella associated 54	Multiple_Complex
TC0300011247.hg.1	4.93	4.65	1.22	0.0253	0.9427	WNT5A	wingless-type MMTV integration site family, member 5A	Multiple_Complex
TC0600006869.hg.1	4.35	3.95	1.32	0.0253	0.9427	DSP	desmoplakin	Multiple_Complex
TC0100016147.hg.1	4.29	3.92	1.29	0.0253	0.9427	ITLN1	intelectin 1 (galactofuranose binding)	Multiple_Complex
TC1900009429.hg.1	10.18	9.73	1.37	0.0253	0.9427	KHSRP; MIR3940	KH-type splicing regulatory protein; microRNA 3940	Multiple_Complex
TC1400008155.hg.1	6.11	5.76	1.27	0.0254	0.9427	C14orf177	chromosome 14 open reading frame 177	Multiple_Complex
TC1900011744.hg.1	7.06	7.81	-1.68	0.0254	0.9427	BCKDHA	branched chain keto acid dehydrogenase E1, alpha polypeptide	Multiple_Complex
TC0Y00006699.hg.1	4.48	3.98	1.41	0.0254	0.9427	HSFY2; HSFY1	heat shock transcription factor, Y-linked 2; heat shock transcription factor, Y-linked 1	Multiple_Complex
TC1600007262.hg.1	11.02	10.64	1.31	0.0254	0.9427	TNRC6A	trinucleotide repeat containing 6A	Multiple_Complex
TC1000009345.hg.1	5.24	5.95	-1.64	0.0255	0.9427	GLRX3	glutaredoxin 3	Multiple_Complex
TC1000010515.hg.1	7.89	8.28	-1.31	0.0256	0.9427	NCOA4	nuclear receptor coactivator 4	Multiple_Complex
TC0100009064.hg.1	5.43	4.9	1.45	0.0257	0.9427	FNBP1L	formin binding protein 1-like	Multiple_Complex
TC0200016718.hg.1	6.13	5.37	1.69	0.0258	0.9427	TBC1D8	TBC1 domain family, member 8 (with GRAM domain)	NonCoding
TC1300008626.hg.1	7.12	6.46	1.59	0.0258	0.9427	SMAD9	SMAD family member 9	Multiple_Complex
TC1700007720.hg.1	7.88	8.26	-1.31	0.0258	0.9427	PSMB3	proteasome subunit beta 3	Multiple_Complex
TC1300008614.hg.1	8.84	7.66	2.26	0.0259	0.9427	SPG20	spastic paraplegia 20 (Troyer syndrome)	Multiple_Complex
TC1000011017.hg.1	5.16	4.32	1.79	0.0259	0.9427	CFAP70	cilia and flagella associated protein 70	Multiple_Complex
TSUnmapped00000347.hg.1	4.4	4.15	1.19	0.0261	0.9427	ZNF780A	zinc finger protein 780A	Coding
TC0400007245.hg.1	7.29	6.84	1.37	0.0261	0.9427	TBC1D1	TBC1 (tre-2/USP6, BUB2, cdc16) domain family, member 1	Multiple_Complex
TC1600008402.hg.1	9.44	9.65	-1.16	0.0261	0.9427	PSMD7	proteasome 26S subunit, non-ATPase 7	Multiple_Complex
TC1100011095.hg.1	3.65	3.35	1.23	0.0262	0.9427	LRRN4CL	LRRN4 C-terminal like	Coding
TC0400009068.hg.1	5.6	4.88	1.65	0.0262	0.9427	LRAT	lecithin retinol acyltransferase (phosphatidylcholine--retinol O-acyltransferase)	Multiple_Complex
TC0600009076.hg.1	5	5.81	-1.75	0.0262	0.9427	ARMC2	armadillo repeat containing 2	Multiple_Complex
TC0200010658.hg.1	5.26	4.85	1.33	0.0262	0.9427	CPS1	carbamoyl-phosphate synthase 1	Multiple_Complex
TC0100013159.hg.1	4.24	3.7	1.46	0.0263	0.9427	RNF186	ring finger protein 186	Coding
TC0500008202.hg.1	7.48	7.67	-1.14	0.0263	0.9427	FAM174A	family with sequence similarity 174, member A	Multiple_Complex
TC1600010626.hg.1	4.08	3.6	1.39	0.0264	0.9427	KCTD19	potassium channel tetramerization domain containing 19	Multiple_Complex
TC1300006599.hg.1	3.91	4.29	-1.3	0.0264	0.9427	C1QTNF9B-AS1	C1QTNF9B antisense RNA 1	Multiple_Complex
TC1600007893.hg.1	11.19	12.19	-2	0.0265	0.9427	FTO	fat mass and obesity associated	Multiple_Complex
TC1400007094.hg.1	6.17	6.47	-1.23	0.0265	0.9427	KLHDC2	kelch domain containing 2	Multiple_Complex
TC1200007593.hg.1	4.37	4.73	-1.29	0.0266	0.9427	AQP6	aquaporin 6, kidney specific	Multiple_Complex
TC1900007291.hg.1	5.65	5.05	1.52	0.0266	0.9427	TMEM38A	Transcript Identified by AceView, Entrez Gene ID(s) 79041	Unassigned
TC1500009386.hg.1	6.88	6.14	1.66	0.0267	0.9427	GABPB1	GA binding protein transcription factor, beta subunit 1	Multiple_Complex
TC0900011864.hg.1	4.47	3.94	1.44	0.0267	0.9427	VAV2	vav 2 guanine nucleotide exchange factor	Multiple_Complex
TC0700013510.hg.1	8.26	8.79	-1.44	0.0267	0.9427	KDELR2	KDEL (Lys-Asp-Glu-Leu) endoplasmic reticulum protein retention receptor 2	Multiple_Complex
TC0300011423.hg.1	6.98	6.29	1.62	0.0267	0.9427	LRIG1	leucine-rich repeats and immunoglobulin-like domains 1	Multiple_Complex
TC0600007695.hg.1	7.71	8.71	-1.99	0.0268	0.9427	PFDN6; MIR6834	prefoldin subunit 6; microRNA 6834	Multiple_Complex
TC0700012467.hg.1	5.81	4.98	1.77	0.0268	0.9427	TMEM229A	transmembrane protein 229A	Coding
TC1200012699.hg.1	6.44	6.09	1.27	0.0268	0.9427	CHPT1	choline phosphotransferase 1	NonCoding
TC0400008331.hg.1	5.57	5.19	1.31	0.0268	0.9427	NPNT	nephronectin	Multiple_Complex
TC1400009576.hg.1	5.11	5.7	-1.51	0.0268	0.9427	SYNJ2BP-COX16; COX16; SYNJ2BP	SYNJ2BP-COX16 readthrough; COX16 cytochrome c oxidase assembly homolog; synaptojanin 2 binding protein	Multiple_Complex
TC1900011535.hg.1	4.72	4.38	1.27	0.0268	0.9427	ZNF835	zinc finger protein 835	Coding
TC1600011495.hg.1	10.89	9.56	2.51	0.027	0.9427	GPRC5B	G protein-coupled receptor, class C, group 5, member B	NonCoding
TC1700012398.hg.1	3.95	3.56	1.31	0.0271	0.9427	KRT27	keratin 27, type I	Multiple_Complex
TC1100013002.hg.1	9.53	9.99	-1.38	0.0272	0.9427	TMX2-CTNND1	TMX2-CTNND1 readthrough (NMD candidate)	Multiple_Complex
TC0500011398.hg.1	12.41	11.52	1.84	0.0273	0.9427	CCNH	cyclin H	Multiple_Complex
TC0100017212.hg.1	5.47	5.99	-1.44	0.0274	0.9427	SLC30A1	solute carrier family 30 (zinc transporter), member 1	Multiple_Complex
TC0100018233.hg.1	5.88	5.41	1.38	0.0275	0.9427	FPGT	fucose-1-phosphate guanylyltransferase	Coding
TC0600011525.hg.1	10.34	10.71	-1.29	0.0275	0.9427	RXRB	retinoid X receptor beta	Multiple_Complex
TC0600013962.hg.1	5.71	5.09	1.54	0.0275	0.9427	DACT2	dishevelled-binding antagonist of beta-catenin 2	Multiple_Complex
TC2000008666.hg.1	8.09	8.66	-1.49	0.0276	0.9427	NAPB	N-ethylmaleimide-sensitive factor attachment protein, beta	Multiple_Complex
TSUnmapped00000275.hg.1	4.58	4.77	-1.14	0.0276	0.9427	NDUFA6	NADH dehydrogenase (ubiquinone) 1 alpha subcomplex, 6, 14kDa	Coding
TC0800008324.hg.1	6.71	5.67	2.06	0.0276	0.9427	MATN2	matrilin 2	Multiple_Complex
TC1000011704.hg.1	9.01	9.63	-1.54	0.0277	0.9427	NT5C2	5-nucleotidase, cytosolic II	Multiple_Complex
TC0200011551.hg.1	4.37	4.59	-1.17	0.0277	0.9427	ADI1	acireductone dioxygenase 1	Multiple_Complex
TC1400007259.hg.1	4.78	4.42	1.28	0.0278	0.9427	PELI2	pellino E3 ubiquitin protein ligase family member 2	Multiple_Complex
TC1800006508.hg.1	7.71	8.15	-1.36	0.0279	0.9427	MYL12B	myosin light chain 12B	Coding
TC1900011194.hg.1	4.23	3.94	1.22	0.028	0.9427	KCNC3	potassium channel, voltage gated Shaw related subfamily C, member 3	Multiple_Complex
TC0400008547.hg.1	7.03	6.39	1.55	0.028	0.9427	METTL14	methyltransferase like 14	Multiple_Complex
TC0800010426.hg.1	3.65	4.04	-1.31	0.028	0.9427	FAM150A	family with sequence similarity 150, member A	Coding
TC1800007832.hg.1	3.39	3.62	-1.17	0.0281	0.9427	RBFA; RBFADN	ribosome binding factor A (putative); RBFA downstream neighbor (non-protein coding)	Multiple_Complex
TC0600007756.hg.1	5.29	5.85	-1.47	0.0281	0.9427	PACSIN1	protein kinase C and casein kinase substrate in neurons 1	Multiple_Complex
TC1400010012.hg.1	7.88	8.45	-1.49	0.0281	0.9427	LGMN	legumain	Multiple_Complex
TC0700010352.hg.1	7.43	8.44	-2.01	0.0282	0.9427	ANKMY2	ankyrin repeat and MYND domain containing 2	Multiple_Complex
TC1900010009.hg.1	3.14	3.23	-1.06	0.0282	0.9427	JUND	jun D proto-oncogene	Coding
TC0700013604.hg.1	14.39	13.8	1.51	0.0282	0.9427	UPK3BL; POLR2J2	uroplakin 3B-like; polymerase (RNA) II (DNA directed) polypeptide J2	Multiple_Complex
TC1600009864.hg.1	4.03	4.5	-1.38	0.0282	0.9427	IL27	interleukin 27	Coding
TC0300007033.hg.1	7.13	7.23	-1.07	0.0283	0.9427	MLH1	mutL homolog 1	Multiple_Complex
TC1500010778.hg.1	6.38	6.13	1.19	0.0283	0.9427	IL16	interleukin 16	Multiple_Complex
TC0100015079.hg.1	3.28	3.91	-1.55	0.0283	0.9427	EXTL2	exostosin-like glycosyltransferase 2	Multiple_Complex
TC0200010275.hg.1	9.82	10.31	-1.4	0.0284	0.9427	GLS	glutaminase	Multiple_Complex
TC1800009233.hg.1	4.67	3.91	1.69	0.0284	0.9427	ATP8B1	Salzman2013 ANTISENSE, CDS, coding, INTERNAL, intronic, OVCODE, OVERLAPTX, OVEXON, UTR5 best transcript NM_005603	NonCoding
TC1100007800.hg.1	7.11	6.67	1.36	0.0284	0.9427	TKFC	triokinase/FMN cyclase	Multiple_Complex
TSUnmapped00000382.hg.1	3.91	3.69	1.17	0.0285	0.9427	DGKD	diacylglycerol kinase, delta 130kDa	NonCoding
TC0900010800.hg.1	6.4	5.68	1.64	0.0285	0.9427	ECM2	extracellular matrix protein 2, female organ and adipocyte specific	Coding
TC0X00008785.hg.1	8.54	6.68	3.65	0.0285	0.9427	BGN	biglycan	Multiple_Complex
TC2000010010.hg.1	4.98	5.48	-1.41	0.0286	0.9427	BLCAP	bladder cancer associated protein	Multiple_Complex
TC0300006793.hg.1	6.68	6.51	1.13	0.0286	0.9427	KAT2B	Transcript Identified by AceView, Entrez Gene ID(s) 8850	Unassigned
TC1600011416.hg.1	3.76	4.13	-1.29	0.0286	0.9427	DUS2	dihydrouridine synthase 2	Multiple_Complex
TCUn_GL000219v100006438.hg.1	7.08	7.26	-1.13	0.0287	0.9427	LOC283788; AL592183.1	FSHD region gene 1 pseudogene	Multiple_Complex
TC1200010185.hg.1	8.62	7.91	1.64	0.0287	0.9427	ITPR2	inositol 1,4,5-trisphosphate receptor, type 2	Multiple_Complex
TC0900008474.hg.1	6.87	7.91	-2.06	0.0287	0.9427	SNX30	sorting nexin family member 30	Multiple_Complex
TC0100016437.hg.1	3.19	2.98	1.16	0.0288	0.9427	SLC9C2	solute carrier family 9, member C2 (putative)	Multiple_Complex
TC0400010904.hg.1	7.72	6.94	1.72	0.0288	0.9427	YTHDC1	YTH domain containing 1	Multiple_Complex
TC0500009706.hg.1	7	7.27	-1.2	0.0289	0.9427	SQSTM1	sequestosome 1	Multiple_Complex
TSUnmapped00000222.hg.1	5.51	5.75	-1.19	0.0289	0.9427	ZNF780A	zinc finger protein 780A	Coding
TC1100013043.hg.1	6.95	6.44	1.42	0.0289	0.9427	FAM89B	family with sequence similarity 89, member B	Coding
TC2200007457.hg.1	7.93	7.25	1.6	0.0289	0.9427	EP300; MIR1281	E1A binding protein p300; microRNA 1281	Multiple_Complex
TC1100008518.hg.1	5.5	5.66	-1.11	0.0289	0.9427	ACER3	alkaline ceramidase 3	Multiple_Complex
TC1800008333.hg.1	8.16	7.72	1.36	0.029	0.9427	DHFR; DHFRP1	dihydrofolate reductase; dihydrofolate reductase pseudogene 1	Multiple_Complex
TC0600012009.hg.1	4.4	3.73	1.6	0.0291	0.9427	DEFB114	defensin, beta 114	Multiple_Complex
TC0700012684.hg.1	8.66	9.5	-1.79	0.0291	0.9427	AKR1B1	aldo-keto reductase family 1, member B1 (aldose reductase)	Multiple_Complex
TC2000007239.hg.1	9.22	8.79	1.34	0.0291	0.9427	EPB41L1	erythrocyte membrane protein band 4.1-like 1	Multiple_Complex
TC1200012263.hg.1	4.71	4.31	1.32	0.0291	0.9427	MPHOSPH9	M-phase phosphoprotein 9	Multiple_Complex
TC0200010045.hg.1	3.85	3.71	1.1	0.0293	0.9427	HOXD13	homeobox D13	Coding
TC0200006833.hg.1	3.77	3.98	-1.16	0.0293	0.9427	GEN1	GEN1 Holliday junction 5 flap endonuclease	Multiple_Complex
TC0300012445.hg.1	5.28	5.64	-1.28	0.0293	0.9427	MRPL3	mitochondrial ribosomal protein L3	Multiple_Complex
TC0800012005.hg.1	6.9	6.47	1.34	0.0293	0.9427	PTK2	Transcript Identified by AceView, Entrez Gene ID(s) 5747	Unassigned
TC0700008090.hg.1	10.48	9.3	2.26	0.0293	0.9427	HSPB1	heat shock 27kDa protein 1	Multiple_Complex
TC0500008835.hg.1	6.82	6.65	1.12	0.0293	0.9427	CXXC5	CXXC finger protein 5	Multiple_Complex
TC0300008094.hg.1	3.55	3.15	1.32	0.0293	0.9427	OR5AC2	olfactory receptor, family 5, subfamily AC, member 2	Coding
TC1600007485.hg.1	5.33	4.8	1.45	0.0294	0.9427	FBRS	fibrosin	Multiple_Complex
TC1000007199.hg.1	9.13	8.52	1.52	0.0294	0.9427	ZEB1	zinc finger E-box binding homeobox 1	Multiple_Complex
TC1000007491.hg.1	7.98	8.51	-1.44	0.0294	0.9427	TIMM23	translocase of inner mitochondrial membrane 23 homolog (yeast)	Multiple_Complex
TC0100008996.hg.1	3.57	4.08	-1.42	0.0295	0.9427	ZNF326	zinc finger protein 326	Multiple_Complex
TC0900007106.hg.1	6.85	6.61	1.18	0.0295	0.9427	LINC00961	long intergenic non-protein coding RNA 961	NonCoding
TC1500009199.hg.1	8.63	8.11	1.44	0.0296	0.9427	CDAN1	codanin 1	Multiple_Complex
TC1300009919.hg.1	3.99	4.42	-1.35	0.0296	0.9427	ATP4B	ATPase, H+/K+ exchanging, beta polypeptide	Coding
TC1200011755.hg.1	4.24	5.07	-1.77	0.0298	0.9427	NFYB	nuclear transcription factor Y subunit beta	Multiple_Complex
TC0100012097.hg.1	5.86	6.14	-1.22	0.0298	0.9427	LGALS8	lectin, galactoside-binding, soluble, 8	Multiple_Complex
TC0300011842.hg.1	4.99	5.5	-1.43	0.0298	0.9427	TOMM70A	translocase of outer mitochondrial membrane 70 homolog A (S. cerevisiae)	Multiple_Complex
TC0700007398.hg.1	7.02	6.94	1.06	0.0299	0.9427	ZMIZ2	zinc finger, MIZ-type containing 2	Multiple_Complex
TC0100007406.hg.1	6.1	5.55	1.46	0.03	0.9427	LDLRAP1	low density lipoprotein receptor adaptor protein 1	Multiple_Complex
TC0200010438.hg.1	7.92	7.84	1.06	0.03	0.9427	NDUFB3	NADH dehydrogenase (ubiquinone) 1 beta subcomplex, 3, 12kDa	Coding
TC0700012044.hg.1	5.85	6.24	-1.31	0.0301	0.9427	FIS1	fission, mitochondrial 1	Multiple_Complex
TC0200010728.hg.1	5.98	6.59	-1.52	0.0301	0.9427	XRCC5	X-ray repair complementing defective repair in Chinese hamster cells 5 (double-strand-break rejoining)	Multiple_Complex
TC2200007982.hg.1	9.99	10.61	-1.53	0.0301	0.9427	UFD1L	ubiquitin fusion degradation 1 like (yeast)	Multiple_Complex
TC0100012477.hg.1	5.13	4.9	1.18	0.0302	0.9427	ANKRD65	ankyrin repeat domain 65	Multiple_Complex
TC0500009787.hg.1	6.29	5.97	1.26	0.0302	0.9427	CCDC127	coiled-coil domain containing 127	Multiple_Complex
TC0100010255.hg.1	5.06	4.22	1.78	0.0302	0.9427	OR10J4	olfactory receptor, family 10, subfamily J, member 4 (gene/pseudogene) [Source:HGNC Symbol;Acc:HGNC:15408]	Pseudogene
TC1100007095.hg.1	5.5	4.91	1.51	0.0303	0.9427	LUZP2	leucine zipper protein 2	Multiple_Complex
TC0200016586.hg.1	5.72	5.75	-1.02	0.0303	0.9427	HSPE1-MOB4	HSPE1-MOB4 readthrough	Coding
TC1900008084.hg.1	6.59	6.9	-1.24	0.0303	0.9427	PSMC4	proteasome 26S subunit, ATPase 4	Multiple_Complex
TC0200007015.hg.1	9.39	9.9	-1.42	0.0303	0.9427	RAB10	RAB10, member RAS oncogene family	Multiple_Complex
TC1400010715.hg.1	4.43	4.05	1.3	0.0304	0.9427	AJUBA	ajuba LIM protein	Multiple_Complex
TC2200007035.hg.1	10.94	11.39	-1.37	0.0305	0.9427	UQCR10	ubiquinol-cytochrome c reductase, complex III subunit X	Multiple_Complex
TC1100012960.hg.1	5.7	5.12	1.49	0.0306	0.9427	DNHD1	dynein heavy chain domain 1	Multiple_Complex
TC0600007244.hg.1	5.76	5.41	1.28	0.0307	0.9427	SCGN	secretagogin, EF-hand calcium binding protein	Coding
TC0300008746.hg.1	5.11	4.99	1.09	0.0308	0.9427	ACAD9	acyl-CoA dehydrogenase family, member 9	Multiple_Complex
TC0300011050.hg.1	9.07	9.6	-1.44	0.0309	0.9427	QARS; MIR6890	glutaminyl-tRNA synthetase; microRNA 6890	Multiple_Complex
TC0700008584.hg.1	4.34	3.99	1.28	0.031	0.9427	AP1S1	Transcript Identified by AceView, Entrez Gene ID(s) 1174	Unassigned
TC0100018006.hg.1	7.35	7.73	-1.3	0.031	0.9427	ADSS	adenylosuccinate synthase	Multiple_Complex
TC0100009324.hg.1	6.81	7.2	-1.31	0.031	0.9427	FAM102B	family with sequence similarity 102, member B	Multiple_Complex
TC1600008865.hg.1	6.25	5.62	1.55	0.0311	0.9427	ACSF3	acyl-CoA synthetase family member 3	Multiple_Complex
TC1900011106.hg.1	4.8	4.6	1.15	0.0311	0.9427	NUCB1	Memczak2013 ANTISENSE, CDS, coding, INTERNAL best transcript NM_006184	NonCoding
TC1900007344.hg.1	5.41	5.03	1.31	0.0311	0.9427	B3GNT3	UDP-GlcNAc:betaGal beta-1,3-N-acetylglucosaminyltransferase 3	Coding
TC1500008156.hg.1	7.96	7.47	1.4	0.0311	0.9427	SCAND2P	SCAN domain containing 2 pseudogene	Multiple_Complex
TC0500013089.hg.1	6.35	6	1.27	0.0312	0.9427	GFPT2	glutamine-fructose-6-phosphate transaminase 2	Multiple_Complex
TC0500008114.hg.1	4.79	4.53	1.2	0.0313	0.9427	FAM81B	family with sequence similarity 81, member B	Multiple_Complex
TC1900011096.hg.1	3.57	3.33	1.19	0.0313	0.9427	FUT1	fucosyltransferase 1 (galactoside 2-alpha-L-fucosyltransferase, H blood group)	Multiple_Complex
TC1500010732.hg.1	4.94	4.38	1.48	0.0313	0.9427	TRIM69	tripartite motif containing 69	Multiple_Complex
TC1100013092.hg.1	4.36	4.84	-1.39	0.0314	0.9427	TEX12	testis expressed 12	Coding
TC1900011914.hg.1	6.41	6.98	-1.48	0.0314	0.9427	ZNF506	zinc finger protein 506	Multiple_Complex
TC1900011261.hg.1	5.41	5.33	1.05	0.0315	0.9427	SIGLEC6	sialic acid binding Ig-like lectin 6	Multiple_Complex
TC1900008516.hg.1	4.76	4.47	1.22	0.0315	0.9427	CGB5; CGB8	chorionic gonadotropin, beta polypeptide 5; chorionic gonadotropin, beta polypeptide 8	Coding
TC1600011554.hg.1	4.87	4.24	1.54	0.0315	0.9427	LCAT	lecithin-cholesterol acyltransferase	Multiple_Complex
TC0100017948.hg.1	3.71	4.26	-1.47	0.0315	0.9427	CHML	choroideremia-like (Rab escort protein 2)	Multiple_Complex
TC0X00008724.hg.1	5.53	5.92	-1.32	0.0316	0.9427	HMGB3	high mobility group box 3	Multiple_Complex
TC1900008143.hg.1	6.42	5.7	1.65	0.0317	0.9427	AXL	AXL receptor tyrosine kinase	Multiple_Complex
TC1900011113.hg.1	8.41	7.87	1.45	0.0317	0.9427	GYS1	glycogen synthase 1 (muscle)	Multiple_Complex
TC0900006559.hg.1	6.18	6	1.13	0.0318	0.9427	CD274	CD274 molecule	Multiple_Complex
TC0X00008249.hg.1	7.7	7.77	-1.05	0.0319	0.9427	SLC25A5	solute carrier family 25 (mitochondrial carrier; adenine nucleotide translocator), member 5	Multiple_Complex
TC0X00009339.hg.1	8.66	9.47	-1.75	0.0319	0.9427	TAB3	TGF-beta activated kinase 1/MAP3K7 binding protein 3	Multiple_Complex
TC0800009826.hg.1	4.97	5.41	-1.35	0.0319	0.9427	NUDT18	nudix hydrolase 18	Multiple_Complex
TC0800010558.hg.1	8.72	9.81	-2.13	0.0319	0.9427	TOX	thymocyte selection-associated high mobility group box	Multiple_Complex
TC0900009018.hg.1	5.91	5.64	1.21	0.032	0.9427	NTNG2	netrin G2	Multiple_Complex
TC1500006956.hg.1	7.84	7.61	1.18	0.032	0.9427	BAHD1	bromo adjacent homology domain containing 1	Multiple_Complex
TC0100008342.hg.1	3.38	3.62	-1.18	0.0321	0.9427	PODN	Transcript Identified by AceView, Entrez Gene ID(s) 127435	Unassigned
TC1000009920.hg.1	4.91	4.56	1.27	0.0321	0.9427	VIM-AS1	VIM antisense RNA 1	NonCoding
TC0500007780.hg.1	5.81	6.36	-1.47	0.0321	0.9427	ARHGEF28	Rho guanine nucleotide exchange factor 28	Multiple_Complex
TSUnmapped00000167.hg.1	7.04	6.89	1.11	0.0322	0.9427	ZDHHC3	zinc finger, DHHC-type containing 3	Coding
TC0X00009160.hg.1	6.24	6.74	-1.42	0.0322	0.9427	RBBP7	retinoblastoma binding protein 7	Multiple_Complex
TC0300009016.hg.1	5.71	6.27	-1.47	0.0322	0.9427	ATP1B3	ATPase, Na+/K+ transporting, beta 3 polypeptide	Multiple_Complex
TC0300008558.hg.1	5.96	5.7	1.2	0.0322	0.9427	DTX3L	deltex 3 like, E3 ubiquitin ligase	Multiple_Complex
TC0X00011325.hg.1	5.52	5.88	-1.29	0.0323	0.9427	MCTS1	malignant T-cell amplified sequence 1	Multiple_Complex
TC0400010470.hg.1	6.52	6.84	-1.25	0.0324	0.9427	SMIM14	small integral membrane protein 14	Multiple_Complex
TC0600013523.hg.1	9.34	8.93	1.33	0.0325	0.9427	PPIL4	peptidylprolyl isomerase (cyclophilin)-like 4	Multiple_Complex
TC1500008232.hg.1	5.72	5.65	1.05	0.0325	0.9427	ISG20	interferon stimulated exonuclease gene 20kDa	Multiple_Complex
TC0200010615.hg.1	7.2	7.67	-1.38	0.0325	0.9427	CCNYL1; MIR4775	cyclin Y like 1; microRNA 4775	Multiple_Complex
TC0100008114.hg.1	4.55	4.93	-1.3	0.0325	0.9427	UROD	uroporphyrinogen decarboxylase	Multiple_Complex
TC2000009896.hg.1	5.55	5.98	-1.35	0.0326	0.9427	DTD1	D-tyrosyl-tRNA deacylase 1	Multiple_Complex
TC0100016441.hg.1	5.57	5.15	1.34	0.0327	0.9427	CENPL	centromere protein L	Multiple_Complex
TC2200009194.hg.1	7.64	8.74	-2.14	0.0327	0.9427	MED15	mediator complex subunit 15	Multiple_Complex
TC0X00007153.hg.1	5.4	4.78	1.53	0.0327	0.9427	UXT-AS1	UXT antisense RNA 1	NonCoding
TC1700011574.hg.1	6.83	5.44	2.63	0.0327	0.9427	ABCA8	ATP binding cassette subfamily A member 8	Multiple_Complex
TC0500010869.hg.1	8.3	7.28	2.03	0.0327	0.9427	ELOVL7	ELOVL fatty acid elongase 7	Multiple_Complex
TC0600008310.hg.1	4.52	4.23	1.22	0.0327	0.9427	TINAG	tubulointerstitial nephritis antigen	Multiple_Complex
TC0600007825.hg.1	5.43	6.72	-2.43	0.0328	0.9427	MAPK14	mitogen-activated protein kinase 14	Multiple_Complex
TC0100009880.hg.1	8.81	8.2	1.52	0.0328	0.9427	HIST2H2AC	histone cluster 2, H2ac	Coding
TC2200007467.hg.1	4.43	4.87	-1.35	0.0328	0.9427	ZC3H7B	zinc finger CCCH-type containing 7B	Multiple_Complex
TC1900008221.hg.1	4.96	4.58	1.3	0.0329	0.9427	PINLYP	phospholipase A2 inhibitor and LY6/PLAUR domain containing	Multiple_Complex
TC1000008574.hg.1	9.17	9.85	-1.59	0.0329	0.9427	PGAM1	phosphoglycerate mutase 1 (brain)	Multiple_Complex
TC2000007502.hg.1	8.38	9.04	-1.57	0.033	0.9427	DNTTIP1	deoxynucleotidyltransferase, terminal, interacting protein 1	Multiple_Complex
TC0100009870.hg.1	4.28	3.82	1.38	0.0331	0.9427	HIST2H4B; HIST2H4A	histone cluster 2, H4b; histone cluster 2, H4a	Coding
TC1900011715.hg.1	4.34	4.09	1.19	0.0331	0.9427	LRFN3	leucine rich repeat and fibronectin type III domain containing 3	NonCoding
TC1600008698.hg.1	6.75	7.22	-1.38	0.0331	0.9427	GSE1	Gse1 coiled-coil protein	Multiple_Complex
TC1700009539.hg.1	11.89	13	-2.16	0.0332	0.9427	PFN1	profilin 1	Multiple_Complex
TC1900011253.hg.1	8.96	8.58	1.3	0.0333	0.9427	C19orf84	chromosome 19 open reading frame 84	Multiple_Complex
TC0800011731.hg.1	6.73	7.34	-1.53	0.0333	0.9427	KIAA0196	KIAA0196	Multiple_Complex
TC0300011306.hg.1	4.22	4.29	-1.05	0.0333	0.9427	PDHB	pyruvate dehydrogenase (lipoamide) beta	Multiple_Complex
TSUnmapped00000255.hg.1	4.02	3.6	1.33	0.0334	0.9427	KIF15	kinesin family member 15	Coding
TC1400007201.hg.1	4.13	4.83	-1.63	0.0334	0.9427	CDKN3	cyclin-dependent kinase inhibitor 3	Multiple_Complex
TC0200009923.hg.1	6.11	5.5	1.53	0.0334	0.9427	UBR3	Transcript Identified by AceView, Entrez Gene ID(s) 130507	Unassigned
TC0700013356.hg.1	4.77	5.38	-1.53	0.0335	0.9427	EPDR1	ependymin related 1	Coding
TC1200007844.hg.1	5.9	5.19	1.63	0.0337	0.9427	RBMS2	RNA binding motif, single stranded interacting protein 2	Multiple_Complex
TC1400009548.hg.1	8.31	9.44	-2.18	0.0337	0.9427	ERH	enhancer of rudimentary homolog (Drosophila)	Multiple_Complex
TC0300008964.hg.1	8.72	8.98	-1.2	0.0337	0.9427	MRPS22	mitochondrial ribosomal protein S22	Multiple_Complex
TC1200010569.hg.1	9.33	10.39	-2.09	0.0338	0.9427	ASB8	ankyrin repeat and SOCS box containing 8	Multiple_Complex
TC0900011519.hg.1	7.81	8.18	-1.29	0.0338	0.9427	PPP6C	protein phosphatase 6, catalytic subunit	Multiple_Complex
TC0300013955.hg.1	5.17	4.46	1.64	0.0339	0.9427	ZNF385D	zinc finger protein 385D	Multiple_Complex
TC0700013047.hg.1	5.44	4.93	1.42	0.034	0.9427	TMEM176B	transmembrane protein 176B	Coding
TC0700008677.hg.1	5.9	5.17	1.66	0.0341	0.9427	LHFPL3	lipoma HMGIC fusion partner-like 3	Coding
TC1000008881.hg.1	11.41	10.4	2.01	0.0341	0.9427	MXI1	MAX interactor 1, dimerization protein	Multiple_Complex
TSUnmapped00000324.hg.1	5.21	4.88	1.26	0.0341	0.9427	CYP2D6	cytochrome P450, family 2, subfamily D, polypeptide 6	Coding
TC1100012948.hg.1	7.64	6.63	2.01	0.0343	0.9427	IFITM2	interferon induced transmembrane protein 2	Multiple_Complex
TC0100009889.hg.1	6.67	7.1	-1.35	0.0343	0.9427	VPS45	vacuolar protein sorting 45 homolog (S. cerevisiae)	Multiple_Complex
TC0X00011397.hg.1	4.44	4.91	-1.39	0.0344	0.9427	FAM127C	family with sequence similarity 127, member C	Coding
TC1900008078.hg.1	4.11	3.62	1.4	0.0344	0.9427	LGALS14	lectin, galactoside-binding, soluble, 14	Coding
TC0700011052.hg.1	5.31	4.83	1.4	0.0344	0.9427	DDC	dopa decarboxylase	Multiple_Complex
TC2000008516.hg.1	3.95	3.63	1.25	0.0345	0.9427	SNX5	Zhang2013 ALT_ACCEPTOR, ALT_DONOR, coding, INTERNAL, intronic best transcript NM_152227	NonCoding
TC1700012440.hg.1	3.41	2.96	1.37	0.0345	0.9427	RNFT1	ring finger protein, transmembrane 1	Multiple_Complex
TC0500010779.hg.1	3.59	3.24	1.27	0.0345	0.9427	SLC38A9	solute carrier family 38, member 9	Multiple_Complex
TC0400012962.hg.1	6.22	5.54	1.6	0.0346	0.9427	NUDT6	nudix hydrolase 6	NonCoding
TC0900011382.hg.1	5.23	5.65	-1.33	0.0346	0.9427	FBXW2	F-box and WD repeat domain containing 2	Multiple_Complex
TC2200009151.hg.1	3.55	4.04	-1.41	0.0346	0.9427	MAPK11	mitogen-activated protein kinase 11	Multiple_Complex
TC0200013330.hg.1	6.6	5.8	1.74	0.0346	0.9427	PLGLB1; PLGLB2	plasminogen-like B1; plasminogen-like B2	Multiple_Complex
TC1000010956.hg.1	6.26	5.74	1.43	0.0347	0.9427	C10orf54	chromosome 10 open reading frame 54	Multiple_Complex
TC0100009354.hg.1	3.1	3.31	-1.16	0.0347	0.9427	CYB561D1	cytochrome b561 family, member D1	Coding
TC0300011054.hg.1	6.34	6.92	-1.5	0.0347	0.9427	CCDC71	coiled-coil domain containing 71	Coding
TC0900006937.hg.1	8.42	7.9	1.44	0.0347	0.9427	ACO1	aconitase 1, soluble	Multiple_Complex
TC0200014609.hg.1	4.32	3.65	1.59	0.0348	0.9427	RBM43	RNA binding motif protein 43	Multiple_Complex
TC2200009204.hg.1	10.05	10.04	1.01	0.0349	0.9427	PPIL2	peptidylprolyl isomerase (cyclophilin)-like 2	Multiple_Complex
TC0700013595.hg.1	3.95	3.64	1.24	0.035	0.9427	C7orf61	chromosome 7 open reading frame 61	Coding
TC0100015061.hg.1	5.83	6.33	-1.42	0.0351	0.9427	DBT	dihydrolipoamide branched chain transacylase E2	Multiple_Complex
TC0200010975.hg.1	9.22	9.92	-1.62	0.0351	0.9427	AGFG1; MIR5703	ArfGAP with FG repeats 1; microRNA 5703	Multiple_Complex
TC2000008677.hg.1	4.64	4.17	1.38	0.0351	0.9427	CST9	cystatin 9 (testatin)	Multiple_Complex
TC0600011535.hg.1	6.58	6.53	1.04	0.0351	0.9427	RGL2	ral guanine nucleotide dissociation stimulator-like 2	Multiple_Complex
TC0900008318.hg.1	6.62	6.33	1.22	0.0352	0.9427	TMEM38B	transmembrane protein 38B	Multiple_Complex
TC0500012631.hg.1	5.81	5.6	1.16	0.0353	0.9427	EBF1	early B-cell factor 1	Multiple_Complex
TC1900012030.hg.1	5.89	5.97	-1.06	0.0353	0.9427	ZNF321P	zinc finger protein 321, pseudogene	Multiple_Complex
TC1600011513.hg.1	6.17	6.7	-1.44	0.0353	0.9427	BOLA2; BOLA2B	bolA family member 2; bolA family member 2B	Multiple_Complex
TC1000010844.hg.1	9.83	9.27	1.47	0.0353	0.9427	RUFY2	RUN and FYVE domain containing 2	Multiple_Complex
TC0200011972.hg.1	4.72	4.39	1.25	0.0353	0.9427	C2orf44	chromosome 2 open reading frame 44	Coding
TC0400006639.hg.1	6.93	8.21	-2.44	0.0353	0.9427	NSG1; D4S234E	neuron specific gene family member 1; Neuron-specific protein family member 1 [Source:UniProtKB/Swiss-Prot;Acc:P42857]	Multiple_Complex
TC0300007044.hg.1	8.78	8.23	1.47	0.0354	0.9427	GOLGA4	golgin A4	Multiple_Complex
TC0500009095.hg.1	4.71	4.31	1.32	0.0355	0.9427	NDST1	N-deacetylase/N-sulfotransferase (heparan glucosaminyl) 1	Multiple_Complex
TC0300008563.hg.1	7.75	8.08	-1.26	0.0355	0.9427	DIRC2	disrupted in renal carcinoma 2	Multiple_Complex
TC0200007432.hg.1	4.04	3.85	1.14	0.0355	0.9427	SIX3	SIX homeobox 3	Coding
TC0700009099.hg.1	6.97	6.6	1.29	0.0355	0.9427	NRF1	nuclear respiratory factor 1	Multiple_Complex
TC0100011945.hg.1	3.99	3.75	1.18	0.0355	0.9427	CAPN9	calpain 9	Multiple_Complex
TC0500012957.hg.1	5.16	4.49	1.59	0.0355	0.9427	UIMC1	ubiquitin interaction motif containing 1	Multiple_Complex
TC1700012295.hg.1	6.14	6.8	-1.58	0.0356	0.9427	ARSG	arylsulfatase G	Multiple_Complex
TC0800011844.hg.1	6.27	5.81	1.38	0.0357	0.9427	ADCY8	adenylate cyclase 8 (brain)	Multiple_Complex
TC0900010789.hg.1	7.04	7.5	-1.37	0.0357	0.9427	IARS	isoleucyl-tRNA synthetase	Multiple_Complex
TC0700009696.hg.1	8.39	8.77	-1.3	0.0358	0.9427	CHPF2; MIR671	chondroitin polymerizing factor 2; microRNA 671	Multiple_Complex
TC1900011639.hg.1	7.65	7.2	1.37	0.0359	0.9427	STK11	serine/threonine kinase 11	Multiple_Complex
TC2100006854.hg.1	5	4.5	1.42	0.0359	0.9427	MAP3K7CL	MAP3K7 C-terminal like	Multiple_Complex
TC1100010717.hg.1	7.87	7.08	1.73	0.0359	0.9427	CKAP5	Transcript Identified by AceView, Entrez Gene ID(s) 9793	Unassigned
TC0100013226.hg.1	9.67	9.18	1.4	0.0359	0.9427	USP48	ubiquitin specific peptidase 48	Multiple_Complex
TC0500012979.hg.1	9.14	9.63	-1.41	0.0359	0.9427	DDX41	DEAD (Asp-Glu-Ala-Asp) box polypeptide 41	Multiple_Complex
TC0200013600.hg.1	8.24	7.9	1.27	0.0361	0.9427	KIAA1211L	KIAA1211-like	Multiple_Complex
TC0400008902.hg.1	8.39	8.54	-1.11	0.0362	0.9427	ABCE1	ATP binding cassette subfamily E member 1	Multiple_Complex
TC1400010263.hg.1	6.39	6.85	-1.37	0.0362	0.9427	CINP	cyclin-dependent kinase 2 interacting protein	Multiple_Complex
TC2000008211.hg.1	5.72	6.36	-1.56	0.0362	0.9427	UBOX5; FASTKD5	U-box domain containing 5; FAST kinase domains 5	Multiple_Complex
TC1500008982.hg.1	5.09	5.54	-1.37	0.0363	0.9427	KATNBL1	katanin p80 subunit B-like 1	Multiple_Complex
TC0700007370.hg.1	7.23	6.39	1.79	0.0364	0.9427	AEBP1; MIR4649	AE binding protein 1; microRNA 4649	Multiple_Complex
TC0200010236.hg.1	8.28	8.44	-1.12	0.0365	0.9427	GULP1	GULP, engulfment adaptor PTB domain containing 1	Multiple_Complex
TC0500007123.hg.1	7.31	6.82	1.4	0.0365	0.9427	DNAJC21	DnaJ (Hsp40) homolog, subfamily C, member 21	Multiple_Complex
TC0300011403.hg.1	6.67	7.06	-1.31	0.0366	0.9427	MAGI1	membrane associated guanylate kinase, WW and PDZ domain containing 1	Multiple_Complex
TC1200009220.hg.1	6.27	5.8	1.39	0.0366	0.9427	CCDC62	coiled-coil domain containing 62	Multiple_Complex
TC0100008126.hg.1	6.39	6.61	-1.17	0.0367	0.9427	AKR1A1	aldo-keto reductase family 1, member A1 (aldehyde reductase)	Multiple_Complex
TSUnmapped00000153.hg.1	4.28	3.91	1.29	0.0369	0.9427	AC208162.1		Coding
TC2200008859.hg.1	7.78	7.96	-1.14	0.037	0.9427	NDUFA6	NADH dehydrogenase (ubiquinone) 1 alpha subcomplex, 6, 14kDa	Multiple_Complex
TC0X00006669.hg.1	5.54	4.82	1.66	0.037	0.9427	GLRA2	glycine receptor alpha 2	Coding
TC0200016018.hg.1	8.85	8.5	1.28	0.0371	0.9427	NCL	nucleolin	Multiple_Complex
TC2200009121.hg.1	6.15	5.56	1.5	0.0371	0.9427	BRD1	bromodomain containing 1	Multiple_Complex
TC0100008073.hg.1	4.07	4.47	-1.32	0.0372	0.9427	KDM4A	lysine (K)-specific demethylase 4A	Multiple_Complex
TC1200009753.hg.1	6.73	7.49	-1.7	0.0373	0.9427	MLF2	myeloid leukemia factor 2	Multiple_Complex
TC1400008816.hg.1	6.99	5.87	2.19	0.0374	0.9427	PRKD1	protein kinase D1	Multiple_Complex
TC0700013456.hg.1	11.54	11.89	-1.28	0.0374	0.9427	ARF5	ADP-ribosylation factor 5	Multiple_Complex
TC1400008694.hg.1	7.1	7.4	-1.23	0.0374	0.9427	ACIN1	apoptotic chromatin condensation inducer 1	Multiple_Complex
TC2000008279.hg.1	5.29	6.1	-1.75	0.0374	0.9427	PCNA	proliferating cell nuclear antigen	Multiple_Complex
TC0400007783.hg.1	4.7	4.22	1.39	0.0374	0.9427	AMTN	amelotin	Coding
TC0300006596.hg.1	7.45	7.3	1.11	0.0374	0.9427	SLC6A11	solute carrier family 6 (neurotransmitter transporter), member 11	Multiple_Complex
TC1900010568.hg.1	3.85	4.54	-1.61	0.0375	0.9427	ZNF569	zinc finger protein 569	Multiple_Complex
TC1400008333.hg.1	9.14	9.63	-1.4	0.0376	0.9427	PPP2R5C	protein phosphatase 2, regulatory subunit B, gamma	Multiple_Complex
TC0300006784.hg.1	10.01	10.6	-1.5	0.0377	0.9427	RAB5A	RAB5A, member RAS oncogene family	Multiple_Complex
TC2000009180.hg.1	7.33	7.72	-1.31	0.0377	0.9427	OSER1	oxidative stress responsive serine-rich 1	Coding
TC0800012428.hg.1	7.03	7.58	-1.47	0.0378	0.9427	UBE2W	ubiquitin-conjugating enzyme E2W (putative)	Multiple_Complex
TC1900011933.hg.1	7.06	7.41	-1.28	0.0378	0.9427	ZNF585A	zinc finger protein 585A	Multiple_Complex
TC0100009475.hg.1	7.93	7.66	1.21	0.0378	0.9427	MAGI3	Jeck2013 ALT_ACCEPTOR, ALT_DONOR, coding, INTERNAL, intronic best transcript NM_152900	Multiple_Complex
TC1200008165.hg.1	5.39	6	-1.53	0.0379	0.9427	KCNMB4	potassium channel subfamily M regulatory beta subunit 4	Multiple_Complex
TC2000008072.hg.1	4.21	4	1.16	0.0379	0.9427	PPDPF	pancreatic progenitor cell differentiation and proliferation factor	Multiple_Complex
TC2200009333.hg.1	10.42	11.14	-1.64	0.038	0.9427	AP1B1	adaptor-related protein complex 1, beta 1 subunit	Multiple_Complex
TC0600008787.hg.1	3.98	3.4	1.49	0.038	0.9427	BACH2	Memczak2013 ANTISENSE, coding, INTERNAL, intronic best transcript NM_001170794	NonCoding
TC0700010582.hg.1	3.59	3.18	1.33	0.038	0.9427	HIBADH	Salzman2013 ALT_ACCEPTOR, ALT_DONOR, coding, INTERNAL, intronic best transcript NM_152740	NonCoding
TC0200014728.hg.1	7.19	6.24	1.93	0.038	0.9427	LY75-CD302; CD302; LY75	LY75-CD302 readthrough; CD302 molecule; lymphocyte antigen 75	Multiple_Complex
TC1400010591.hg.1	4.51	4.5	1.01	0.0381	0.9427	NUBPL	nucleotide binding protein-like	NonCoding
TC0900006522.hg.1	4.88	5.28	-1.31	0.0381	0.9427	SLC1A1	solute carrier family 1 (neuronal/epithelial high affinity glutamate transporter, system Xag), member 1	Multiple_Complex
TC0900006569.hg.1	4.2	3.94	1.2	0.0381	0.9427	MLANA	melan-A	Multiple_Complex
TC1800008650.hg.1	6.88	6.26	1.54	0.0381	0.9427	SMAD7	SMAD family member 7	Multiple_Complex
TC0200016559.hg.1	4.69	4.95	-1.19	0.0382	0.9427	BBS5	Bardet-Biedl syndrome 5	Multiple_Complex
TC1400007093.hg.1	10.24	9.43	1.75	0.0382	0.9427	KLHDC1	kelch domain containing 1	Multiple_Complex
TC0200015838.hg.1	7.9	8.7	-1.74	0.0382	0.9427	FARSB	phenylalanyl-tRNA synthetase beta subunit	Multiple_Complex
TC1700006644.hg.1	7.64	8.02	-1.31	0.0384	0.9427	PSMB6	proteasome subunit beta 6	Multiple_Complex
TC1000010918.hg.1	5.42	4.82	1.52	0.0384	0.9427	LRRC20	Transcript Identified by AceView, Entrez Gene ID(s) 55222	Unassigned
TC1900009417.hg.1	6.52	6.16	1.28	0.0385	0.9427	MLLT1	myeloid/lymphoid or mixed-lineage leukemia; translocated to, 1	Multiple_Complex
TC1100013049.hg.1	5.98	6.65	-1.59	0.0385	0.9427	BBS1	Bardet-Biedl syndrome 1	Multiple_Complex
TC0600012110.hg.1	5.68	6.03	-1.27	0.0385	0.9427	HMGCLL1	3-hydroxymethyl-3-methylglutaryl-CoA lyase-like 1	Multiple_Complex
TC1200008918.hg.1	8.52	9.1	-1.5	0.0385	0.9427	RPH3A	rabphilin 3A	Multiple_Complex
TC0500006436.hg.1	4.52	4.3	1.17	0.0385	0.9427	PLEKHG4B	Zhang2013 ALT_ACCEPTOR, ALT_DONOR, coding, INTERNAL, intronic best transcript NM_052909	NonCoding
TC1100010044.hg.1	4.93	4.3	1.55	0.0387	0.9427	ST5	Transcript Identified by AceView, Entrez Gene ID(s) 6764	Unassigned
TC1600011452.hg.1	4.95	4.66	1.22	0.0387	0.9427	MC1R	melanocortin 1 receptor (alpha melanocyte stimulating hormone receptor)	Multiple_Complex
TC0800012166.hg.1	5.11	4.44	1.59	0.0387	0.9427	SCRIB	Zhang2013 ALT_ACCEPTOR, ALT_DONOR, coding, INTERNAL, intronic best transcript NM_182706	NonCoding
TC1000009171.hg.1	4.64	4.34	1.23	0.0387	0.9427	HMX2	H6 family homeobox 2	Coding
TC1600008799.hg.1	10.83	10.19	1.56	0.0389	0.9427	BANP	BTG3 associated nuclear protein	Multiple_Complex
TC2200006833.hg.1	5.99	6	-1.01	0.039	0.9427	BCR	breakpoint cluster region	Multiple_Complex
TC0300008152.hg.1	7.14	7.91	-1.7	0.039	0.9427	TFG	TRK-fused gene	Multiple_Complex
TC1300008632.hg.1	5.27	5.94	-1.6	0.039	0.9427	ALG5	ALG5, dolichyl-phosphate beta-glucosyltransferase	Multiple_Complex
TC1200007859.hg.1	5.57	5.94	-1.3	0.039	0.9427	NAB2	NGFI-A binding protein 2 (EGR1 binding protein 2)	Multiple_Complex
TC0100014009.hg.1	4.2	4.6	-1.32	0.0391	0.9427	TESK2	testis-specific kinase 2	Multiple_Complex
TC0800012362.hg.1	11.33	10.77	1.48	0.0391	0.9427	KHDRBS3	KH domain containing, RNA binding, signal transduction associated 3	Multiple_Complex
TC0300009035.hg.1	8.47	9.57	-2.14	0.0392	0.9427	TRPC1	transient receptor potential cation channel, subfamily C, member 1	Multiple_Complex
TC0400011087.hg.1	11.19	10.76	1.35	0.0392	0.9427	CCNI	cyclin I	Multiple_Complex
TC1700007599.hg.1	9.83	10.33	-1.42	0.0392	0.9427	AP2B1	adaptor-related protein complex 2, beta 1 subunit	Multiple_Complex
TC0900012245.hg.1	6.41	5.95	1.38	0.0392	0.9427	ALDH1A1	aldehyde dehydrogenase 1 family, member A1	Multiple_Complex
TC1800009281.hg.1	4.01	4.62	-1.53	0.0392	0.9427	IER3IP1	immediate early response 3 interacting protein 1	Multiple_Complex
TC1600010244.hg.1	6.53	6	1.45	0.0392	0.9427	ZNF423	zinc finger protein 423	Multiple_Complex
TC0100009307.hg.1	6.28	6.84	-1.48	0.0393	0.9427	NTNG1	netrin G1	Multiple_Complex
TC1000012130.hg.1	7.89	7.38	1.42	0.0393	0.9427	FAM53B	Memczak2013 ALT_ACCEPTOR, ALT_DONOR, coding, INTERNAL, intronic best transcript NM_014661	NonCoding
TC0700013390.hg.1	4.97	4.53	1.35	0.0393	0.9427	TRIM73	tripartite motif containing 73	Multiple_Complex
TC0100011587.hg.1	6.04	5.3	1.67	0.0394	0.9427	KCNK2	potassium channel, two pore domain subfamily K, member 2	Multiple_Complex
TC1200010158.hg.1	8.44	8.71	-1.2	0.0395	0.9427	KRAS	Kirsten rat sarcoma viral oncogene homolog	Coding
TC1700007811.hg.1	4.4	4.06	1.27	0.0395	0.9427	TMEM99	transmembrane protein 99	Multiple_Complex
TC0300013942.hg.1	6.14	5.55	1.5	0.0395	0.9427	MKRN2OS	MKRN2 opposite strand	NonCoding
TC1900008326.hg.1	5.43	5.23	1.15	0.0395	0.9427	FOSB	FBJ murine osteosarcoma viral oncogene homolog B	Multiple_Complex
TC0100008182.hg.1	4.51	4.5	1.01	0.0396	0.9427	CYP4X1	cytochrome P450, family 4, subfamily X, polypeptide 1	Multiple_Complex
TC2100007949.hg.1	7.66	7.94	-1.22	0.0396	0.9427	MIS18A	MIS18 kinetochore protein A	Multiple_Complex
TC1400010627.hg.1	9.88	9.3	1.5	0.0397	0.9427	YLPM1	YLP motif containing 1	Multiple_Complex
TC0400009526.hg.1	6.84	6.49	1.28	0.0397	0.9427	C4orf47	chromosome 4 open reading frame 47	Multiple_Complex
TC1300008219.hg.1	4.8	4.1	1.62	0.0397	0.9427	TPTE2	transmembrane phosphoinositide 3-phosphatase and tensin homolog 2	Multiple_Complex
TC1100013196.hg.1	7.09	6.61	1.4	0.0398	0.9427	TMEM134	transmembrane protein 134	Multiple_Complex
TC0900011286.hg.1	5.86	5.22	1.55	0.0398	0.9427	DFNB31	deafness, autosomal recessive 31	Multiple_Complex
TC1500007012.hg.1	7.57	7.31	1.2	0.0399	0.9427	MAPKBP1	mitogen-activated protein kinase binding protein 1	Multiple_Complex
TC0900011669.hg.1	6.96	7.91	-1.93	0.0399	0.9427	SH3GLB2	SH3-domain GRB2-like endophilin B2	Multiple_Complex
TC0200016408.hg.1	4.13	3.71	1.34	0.04	0.9427	KCNS3	potassium voltage-gated channel, modifier subfamily S, member 3	Multiple_Complex
TC1300009013.hg.1	6.61	7.13	-1.43	0.04	0.9427	VPS36	vacuolar protein sorting 36 homolog (S. cerevisiae)	Multiple_Complex
TSUnmapped00000095.hg.1	4.74	4.81	-1.05	0.0401	0.9427	NDUFA6	NADH dehydrogenase (ubiquinone) 1 alpha subcomplex, 6, 14kDa	Coding
TC1200012597.hg.1	10.74	9.37	2.59	0.0402	0.9427	MGST1	microsomal glutathione S-transferase 1	Multiple_Complex
TC1200009980.hg.1	3.16	3.56	-1.32	0.0402	0.9427	GPRC5D	G protein-coupled receptor, class C, group 5, member D	Coding
TC0X00006725.hg.1	4.91	5.67	-1.7	0.0402	0.9427	PPEF1	protein phosphatase, EF-hand calcium binding domain 1	Multiple_Complex
TC0100010343.hg.1	5.79	5.39	1.33	0.0402	0.9427	TOMM40L; MIR5187	translocase of outer mitochondrial membrane 40 homolog (yeast)-like; microRNA 5187	Multiple_Complex
TC0400009894.hg.1	6.44	6.13	1.25	0.0404	0.9427	C4orf50	chromosome 4 open reading frame 50	Coding
TC0100009020.hg.1	5.01	5.89	-1.84	0.0405	0.9427	CDC7	cell division cycle 7	Multiple_Complex
TC1900011004.hg.1	5.73	5.21	1.43	0.0405	0.9427	SLC1A5	solute carrier family 1 (neutral amino acid transporter), member 5	Multiple_Complex
TC2100007341.hg.1	5.53	5.1	1.35	0.0405	0.9427	PWP2	PWP2 periodic tryptophan protein homolog (yeast)	Multiple_Complex
TC0800009905.hg.1	5.05	5.32	-1.21	0.0407	0.9427	NEFL	neurofilament, light polypeptide	Multiple_Complex
TC0800011710.hg.1	5.31	6.07	-1.7	0.0408	0.9427	TATDN1; MIR6844	TatD DNase domain containing 1; microRNA 6844	Multiple_Complex
TC1100013163.hg.1	5.91	6.17	-1.19	0.0408	0.9427	APIP	APAF1 interacting protein	Multiple_Complex
TC2100006659.hg.1	4.25	4.48	-1.17	0.0408	0.9427	CXADR	coxsackie virus and adenovirus receptor	Multiple_Complex
TC0700008878.hg.1	5.16	6.15	-1.99	0.0408	0.9427	CAPZA2	capping protein (actin filament) muscle Z-line, alpha 2	Multiple_Complex
TC2100008538.hg.1	3.86	3.84	1.01	0.0408	0.9427	PWP2	PWP2 periodic tryptophan protein homolog (yeast)	Multiple_Complex
TC0500012354.hg.1	5.67	6.35	-1.6	0.0408	0.9427	YIPF5	Yip1 domain family member 5	Multiple_Complex
TC0600014206.hg.1	6.9	6.51	1.31	0.0409	0.9427	TCP10L2	t-complex 10-like 2	Multiple_Complex
TC0100007445.hg.1	3.6	3.17	1.35	0.0409	0.9427	CATSPER4	cation channel, sperm associated 4	Coding
TC1100009237.hg.1	5.84	6.37	-1.45	0.0409	0.9427	VPS11	vacuolar protein sorting 11 homolog (S. cerevisiae)	Multiple_Complex
TC1300008179.hg.1	13.51	13.26	1.18	0.041	0.9427	UPF3A	UPF3 regulator of nonsense transcripts homolog A (yeast)	Multiple_Complex
TC0500007048.hg.1	5.83	6.47	-1.55	0.041	0.9427	C5orf22	chromosome 5 open reading frame 22	Multiple_Complex
TC0700008753.hg.1	5.71	6.41	-1.63	0.041	0.9427	GPR22	G protein-coupled receptor 22	Multiple_Complex
TC0100014245.hg.1	5.14	5.82	-1.6	0.0411	0.9427	YIPF1	Yip1 domain family member 1	Multiple_Complex
TC0X00008668.hg.1	5.87	6.36	-1.41	0.0411	0.9427	FMR1	fragile X mental retardation 1	Multiple_Complex
TC1900011884.hg.1	5.58	5.45	1.1	0.0411	0.9427	ZNF443	zinc finger protein 443	Multiple_Complex
TC0200014790.hg.1	7.22	7.94	-1.65	0.0412	0.9427	GRB14	growth factor receptor bound protein 14	Multiple_Complex
TC1100013228.hg.1	4.69	4.18	1.42	0.0412	0.9427	FXYD2	FXYD domain containing ion transport regulator 2	NonCoding
TC1400007222.hg.1	5.55	5.77	-1.16	0.0413	0.9427	MAPK1IP1L	mitogen-activated protein kinase 1 interacting protein 1-like	Multiple_Complex
TC1600007965.hg.1	7.97	6.86	2.15	0.0413	0.9427	MT1F	metallothionein 1F	Multiple_Complex
TC0500013226.hg.1	9.15	9.97	-1.77	0.0414	0.9427	CDC42SE2	CDC42 small effector 2	Multiple_Complex
TC0500013345.hg.1	4.78	5.46	-1.61	0.0414	0.9427	TMEM232	transmembrane protein 232	Multiple_Complex
TC2200006874.hg.1	4.32	4.56	-1.18	0.0415	0.9427	DDTL; DDT	D-dopachrome tautomerase-like; D-dopachrome tautomerase	Coding
TC2200009278.hg.1	6.89	7.3	-1.33	0.0415	0.9427	RBX1	ring-box 1, E3 ubiquitin protein ligase	Multiple_Complex
TC1900009394.hg.1	6.45	6.83	-1.3	0.0415	0.9427	C19orf70	chromosome 19 open reading frame 70	Multiple_Complex
TC0100012356.hg.1	4.36	5.15	-1.73	0.0415	0.9427	OR2T1	olfactory receptor, family 2, subfamily T, member 1	Coding
TC1200008147.hg.1	7.01	8.15	-2.2	0.0416	0.9427	CCT2	chaperonin containing TCP1, subunit 2 (beta)	Multiple_Complex
TC0600009322.hg.1	6.43	6.93	-1.41	0.0417	0.9427	HSF2	heat shock transcription factor 2	Multiple_Complex
TC1200008873.hg.1	5	4.56	1.35	0.0417	0.9427	SH2B3	SH2B adaptor protein 3	Multiple_Complex
TC0900009084.hg.1	3.86	3.57	1.22	0.0417	0.9427	ADAMTSL2	ADAMTS like 2	Coding
TC0900009696.hg.1	3.52	3.62	-1.07	0.0418	0.9427	IFNA7	interferon, alpha 7	Coding
TC0700012020.hg.1	5.64	5.14	1.41	0.0418	0.9427	UFSP1	UFM1-specific peptidase 1 (inactive)	Coding
TC1300007843.hg.1	6.91	7.42	-1.43	0.0418	0.9427	TM9SF2	transmembrane 9 superfamily member 2	Multiple_Complex
TC0200013610.hg.1	5.14	5.65	-1.43	0.0418	0.9427	REV1	REV1, DNA directed polymerase	Multiple_Complex
TC2200008966.hg.1	13.35	12.95	1.31	0.0418	0.9427	KIAA0930	KIAA0930	Multiple_Complex
TC1900011451.hg.1	4.88	5.19	-1.25	0.0418	0.9427	SYT5	synaptotagmin V	Multiple_Complex
TC2100006968.hg.1	7.36	6.97	1.31	0.0418	0.9427	IFNGR2	Memczak2013 ALT_ACCEPTOR, ALT_DONOR, coding, INTERNAL, intronic best transcript NM_005534	NonCoding
TC0400007592.hg.1	5.96	6.19	-1.17	0.0419	0.9427	PAICS	phosphoribosylaminoimidazole carboxylase, phosphoribosylaminoimidazole succinocarboxamide synthetase	Multiple_Complex
TC0300013400.hg.1	7.96	8.53	-1.49	0.0419	0.9427	MAGEF1	MAGE family member F1	Coding
TC1400008193.hg.1	10.04	9.8	1.19	0.0419	0.9427	EVL	Enah/Vasp-like	Multiple_Complex
TC1300009712.hg.1	7.06	7.54	-1.4	0.0419	0.9427	EFNB2	ephrin-B2	Coding
TC1300006729.hg.1	7.97	7.94	1.02	0.0419	0.9427	POMP	proteasome maturation protein	Multiple_Complex
TC0100018261.hg.1	5.97	6.79	-1.77	0.042	0.9427	GSTM4	glutathione S-transferase mu 4	Multiple_Complex
TC2000007537.hg.1	3.45	3.16	1.22	0.0421	0.9427	SLC2A10	solute carrier family 2 (facilitated glucose transporter), member 10	Multiple_Complex
TC1400008116.hg.1	5.99	6.51	-1.43	0.0421	0.9427	GSKIP	GSK3B interacting protein	Multiple_Complex
TC0500012659.hg.1	5.49	4.72	1.71	0.0422	0.9427	FABP6	Memczak2013 ANTISENSE, coding, INTERNAL, intronic best transcript NM_001040442	NonCoding
TC0300013639.hg.1	5.94	6.43	-1.4	0.0422	0.9427	PPP1R2	protein phosphatase 1, regulatory (inhibitor) subunit 2	Multiple_Complex
TC0700013065.hg.1	4.99	5.13	-1.1	0.0422	0.9427	ABCF2	ATP binding cassette subfamily F member 2	Multiple_Complex
TC0200016511.hg.1	5.24	4.98	1.2	0.0423	0.9427	IL1RN	interleukin 1 receptor antagonist	Multiple_Complex
TC0300014054.hg.1	4.74	5.2	-1.37	0.0423	0.9427	PIK3CB	Salzman2013 ANNOTATED, CDS, coding, INTERNAL, OVCODE, OVEXON best transcript NM_006219	NonCoding
TC1600011351.hg.1	7.65	7.34	1.23	0.0426	0.9427	CARHSP1	Jeck2013 ANTISENSE, CDS, coding, INTERNAL, OVCODE, OVEXON best transcript NM_001042476	NonCoding
TC0700008786.hg.1	8.38	8.95	-1.48	0.0426	0.9427	DNAJB9	DnaJ (Hsp40) homolog, subfamily B, member 9	Multiple_Complex
TC0600007636.hg.1	6.38	6.97	-1.5	0.0427	0.9427	RNF5	ring finger protein 5, E3 ubiquitin protein ligase	Multiple_Complex
TC0100018480.hg.1	10.8	10.28	1.43	0.0427	0.9427	NBPF14	neuroblastoma breakpoint family, member 14	Coding
TC0200010473.hg.1	4.19	3.69	1.42	0.0427	0.9427	FZD7	frizzled class receptor 7	Coding
TC0200006912.hg.1	4.06	3.88	1.13	0.0428	0.9427	TDRD15	tudor domain containing 15	Multiple_Complex
TC1900009022.hg.1	7.02	6.66	1.29	0.0428	0.9427	ZNF135	zinc finger protein 135	Multiple_Complex
TC1400007804.hg.1	3.7	3.55	1.11	0.0428	0.9427	TSHR	thyroid stimulating hormone receptor	Multiple_Complex
TC0300013704.hg.1	3.7	3.22	1.4	0.0429	0.9427	SMCO1	single-pass membrane protein with coiled-coil domains 1	Coding
TC0900012189.hg.1	7.49	8.32	-1.77	0.0429	0.9427	TMEM141	transmembrane protein 141	Multiple_Complex
TC1700006710.hg.1	4.52	4.25	1.21	0.043	0.9427	FBXO39	F-box protein 39	Coding
TC0300011049.hg.1	3.89	5.06	-2.24	0.043	0.9427	QRICH1	Transcript Identified by AceView, Entrez Gene ID(s) 54870	Unassigned
TC0100007634.hg.1	6.72	6.84	-1.09	0.0431	0.9427	ZCCHC17	zinc finger, CCHC domain containing 17	Multiple_Complex
TC1100010491.hg.1	5.12	5.58	-1.38	0.0432	0.9427	FBXO3	F-box protein 3	Multiple_Complex
TC1100010898.hg.1	9.08	8.77	1.24	0.0432	0.9427	UBE2L6	Transcript Identified by AceView, Entrez Gene ID(s) 9246	Unassigned
TC0200013516.hg.1	8.2	9.09	-1.86	0.0432	0.9427	TMEM127	transmembrane protein 127	Coding
TC1500009109.hg.1	5.33	6.3	-1.96	0.0433	0.9427	C15orf57; MRPL42P5	chromosome 15 open reading frame 57; mitochondrial ribosomal protein L42 pseudogene 5	Multiple_Complex
TC0100015982.hg.1	9.69	10.19	-1.42	0.0433	0.9427	SSR2	signal sequence receptor, beta (translocon-associated protein beta)	Multiple_Complex
TC0200008930.hg.1	5.21	5.74	-1.44	0.0433	0.9427	SLC20A1	solute carrier family 20 (phosphate transporter), member 1	Multiple_Complex
TC0400012828.hg.1	5.28	4.85	1.35	0.0434	0.9427	BANK1	B-cell scaffold protein with ankyrin repeats 1	Multiple_Complex
TC0100013999.hg.1	4.83	5	-1.12	0.0435	0.9427	ZSWIM5	zinc finger, SWIM-type containing 5	Multiple_Complex
TC1700012256.hg.1	4.83	4.44	1.3	0.0435	0.9427	KRTAP9-9	keratin associated protein 9-9	Coding
TC0300011930.hg.1	5.11	4.97	1.1	0.0435	0.9427	BBX	Memczak2013 ANTISENSE, coding, INTERNAL, intronic best transcript NM_020235	NonCoding
TC1900007100.hg.1	5.64	5.23	1.34	0.0436	0.9427	MAST1	microtubule associated serine/threonine kinase 1	Multiple_Complex
TC1900008889.hg.1	4.83	4.48	1.27	0.0437	0.9427	PPP1R12C	Memczak2013 ANTISENSE, CDS, coding, INTERNAL best transcript NM_017607	NonCoding
TC1300008644.hg.1	5.63	4.89	1.67	0.0438	0.9427	POSTN	periostin, osteoblast specific factor	Multiple_Complex
TC0700010947.hg.1	5.54	5.85	-1.24	0.0438	0.9427	TBRG4; SNORA5B	transforming growth factor beta regulator 4; small nucleolar RNA, H/ACA box 5B	Multiple_Complex
TC0100012328.hg.1	4.93	5.33	-1.32	0.0438	0.9427	TRIM58	tripartite motif containing 58	Multiple_Complex
TC0200007999.hg.1	4.84	4.28	1.48	0.0438	0.9427	ZNF638	Transcript Identified by AceView, Entrez Gene ID(s) 27332	Coding
TC0400007913.hg.1	13.08	12.4	1.6	0.0439	0.9427	2011-09-01	septin 11	Multiple_Complex
TC0300007579.hg.1	5.11	5.75	-1.55	0.0439	0.9427	PDE12	phosphodiesterase 12	Coding
TC0700009232.hg.1	7.16	7.3	-1.1	0.044	0.9427	BPGM	2,3-bisphosphoglycerate mutase	Coding
TC0200015939.hg.1	6.55	7.05	-1.42	0.044	0.9427	SPHKAP	SPHK1 interactor, AKAP domain containing	Multiple_Complex
TC0500006442.hg.1	9.59	10.09	-1.42	0.0442	0.9427	SDHA	succinate dehydrogenase complex subunit A, flavoprotein (Fp)	Multiple_Complex
TC0200011450.hg.1	5.12	4.87	1.19	0.0442	0.9427	FAM150B	family with sequence similarity 150, member B	Multiple_Complex
TC0500010717.hg.1	7.58	8.12	-1.45	0.0443	0.9427	MOCS2	molybdenum cofactor synthesis 2	Multiple_Complex
TC0X00007302.hg.1	6.14	5.94	1.15	0.0443	0.9427	FAM156B; FAM156A	family with sequence similarity 156, member B; family with sequence similarity 156, member A	Multiple_Complex
TSUnmapped00000671.hg.1	4.32	3.76	1.48	0.0444	0.9427	PRAMEF19	PRAME family member 19 [Source:EntrezGene;Acc:645414]	Coding
TC1000012121.hg.1	7.56	7.96	-1.32	0.0444	0.9427	OAT	ornithine aminotransferase	Multiple_Complex
TC0100018235.hg.1	6.68	6.16	1.43	0.0444	0.9427	FPGT-TNNI3K; FPGT	FPGT-TNNI3K readthrough; fucose-1-phosphate guanylyltransferase	Multiple_Complex
TC2000007792.hg.1	6.57	7.07	-1.41	0.0445	0.9427	PFDN4	prefoldin subunit 4	Multiple_Complex
TC0800010379.hg.1	5.48	5.93	-1.37	0.0445	0.9427	EFCAB1	EF-hand calcium binding domain 1	Multiple_Complex
TC1300006474.hg.1	5.3	5.86	-1.47	0.0446	0.9427	MPHOSPH8	M-phase phosphoprotein 8	Multiple_Complex
TC0800009828.hg.1	6.11	5.86	1.19	0.0447	0.9427	HR	hair growth associated	Multiple_Complex
TC0900007667.hg.1	7.97	7.53	1.36	0.0447	0.9427	PSAT1	phosphoserine aminotransferase 1	Multiple_Complex
TC1700007983.hg.1	3.71	4.06	-1.28	0.0447	0.9427	ASB16	ankyrin repeat and SOCS box containing 16	Coding
TC0700008465.hg.1	5.75	5.32	1.34	0.0448	0.9427	NPTX2	neuronal pentraxin II	Multiple_Complex
TC0900011305.hg.1	3.54	3.6	-1.04	0.0448	0.9427	TNC	tenascin C	Multiple_Complex
TC0600011524.hg.1	5.87	5.6	1.2	0.0449	0.9427	COL11A2	collagen, type XI, alpha 2	Multiple_Complex
TC1000012522.hg.1	7.26	6.62	1.56	0.0449	0.9427	BEND7	BEN domain containing 7	Multiple_Complex
TC0300011950.hg.1	5.36	4.55	1.75	0.0449	0.9427	GUCA1C	guanylate cyclase activator 1C	Coding
TC0500009037.hg.1	3.52	2.88	1.56	0.045	0.9427	SPINK7	serine peptidase inhibitor, Kazal type 7 (putative)	Multiple_Complex
TC0200013878.hg.1	4.11	4.61	-1.42	0.045	0.9427	BUB1	BUB1 mitotic checkpoint serine/threonine kinase	Multiple_Complex
TC0900009825.hg.1	5.61	5.17	1.36	0.0451	0.9427	DDX58	DEAD (Asp-Glu-Ala-Asp) box polypeptide 58	Multiple_Complex
TC0300007607.hg.1	4.47	5.12	-1.57	0.0451	0.9427	RPP14	ribonuclease P/MRP 14kDa subunit	Multiple_Complex
TC1600009545.hg.1	6.03	5.72	1.24	0.0451	0.9427	ABCC6	ATP binding cassette subfamily C member 6	Multiple_Complex
TSUnmapped00000461.hg.1	6.04	6.27	-1.17	0.0451	0.9427	ZNF35	zinc finger protein 35	Coding
TC2000007336.hg.1	6.47	6.18	1.22	0.0453	0.9427	PPP1R16B	protein phosphatase 1, regulatory subunit 16B	Multiple_Complex
TC2200007660.hg.1	4.16	3.73	1.34	0.0453	0.9427	TTC38	tetratricopeptide repeat domain 38	Multiple_Complex
TC0100018238.hg.1	10.1	9.69	1.33	0.0453	0.9427	DNAJB4	DnaJ (Hsp40) homolog, subfamily B, member 4	Multiple_Complex
TC0100010926.hg.1	5.82	6.45	-1.54	0.0454	0.9427	OCLM	Transcript Identified by AceView, Entrez Gene ID(s) 10896	Unassigned
TC0400012378.hg.1	6.79	7.24	-1.37	0.0454	0.9427	SH3RF1	SH3 domain containing ring finger 1	Multiple_Complex
TC0200013001.hg.1	6.03	6.12	-1.06	0.0454	0.9427	ADD2	adducin 2 (beta)	Multiple_Complex
TC1700011818.hg.1	6.97	6.8	1.13	0.0454	0.9427	JMJD6	jumonji domain containing 6	Multiple_Complex
TC1200012815.hg.1	4.88	5.28	-1.31	0.0455	0.9427	METTL1	methyltransferase like 1	Multiple_Complex
TC2000007545.hg.1	6.09	5.71	1.3	0.0455	0.9427	EYA2	EYA transcriptional coactivator and phosphatase 2	Multiple_Complex
TC1400006529.hg.1	4.61	4.2	1.33	0.0456	0.9427	ANG; RNASE4	angiogenin, ribonuclease, RNase A family, 5; ribonuclease, RNase A family, 4	Multiple_Complex
TC0200016309.hg.1	4.6	4.12	1.4	0.0456	0.9427	OTOS	otospiralin	Coding
TC0600009143.hg.1	5.97	5.39	1.49	0.0456	0.9427	SLC16A10	solute carrier family 16 (aromatic amino acid transporter), member 10	Multiple_Complex
TC0200014204.hg.1	4.87	4.36	1.42	0.0456	0.9427	HS6ST1	heparan sulfate 6-O-sulfotransferase 1	Multiple_Complex
TC1200008933.hg.1	9.37	8.66	1.64	0.0457	0.9427	TPCN1	two pore segment channel 1	Multiple_Complex
TC1600011368.hg.1	7.15	6.67	1.39	0.0457	0.9427	LAT	linker for activation of T-cells	Multiple_Complex
TC1200011719.hg.1	7.26	7.91	-1.57	0.0457	0.9427	CCDC53	coiled-coil domain containing 53	Multiple_Complex
TC2200008229.hg.1	4.01	4.36	-1.28	0.0458	0.9427	LRRC75B	leucine rich repeat containing 75B	Multiple_Complex
TC0X00010211.hg.1	4.98	5.47	-1.41	0.0458	0.9427	CHM	choroideremia (Rab escort protein 1)	Multiple_Complex
TC0800010251.hg.1	5.6	5.24	1.29	0.0458	0.9427	NKX6-3	NK6 homeobox 3	Coding
TC0700007399.hg.1	12.87	13.64	-1.7	0.0458	0.9427	PPIA	peptidylprolyl isomerase A (cyclophilin A)	Multiple_Complex
TC0500007549.hg.1	7.72	7.81	-1.06	0.0459	0.9427	ZSWIM6	zinc finger, SWIM-type containing 6	Multiple_Complex
TC0300013903.hg.1	5.66	5.95	-1.23	0.0459	0.9427	NAALADL2	N-acetylated alpha-linked acidic dipeptidase-like 2	Multiple_Complex
TC0600012740.hg.1	6.12	6.44	-1.25	0.046	0.9427	RTN4IP1	reticulon 4 interacting protein 1	Multiple_Complex
TC0800007672.hg.1	4.39	5.05	-1.59	0.0461	0.9427	XKR4	X-linked Kx blood group related 4	Multiple_Complex
TC1200009239.hg.1	7.49	6.81	1.6	0.0461	0.9427	KMT5A	lysine (K)-specific methyltransferase 5A	Multiple_Complex
TC0200008795.hg.1	4.08	3.78	1.23	0.0462	0.9427	SULT1C3	sulfotransferase family 1C member 3	Coding
TC1700011189.hg.1	4.72	4.33	1.31	0.0463	0.9427	TMEM100	transmembrane protein 100	Multiple_Complex
TC0100007440.hg.1	3.39	3.07	1.25	0.0463	0.9427	FAM110D	family with sequence similarity 110, member D	Coding
TC0500009911.hg.1	3.29	2.9	1.31	0.0463	0.9427	IRX2	Transcript Identified by AceView, Entrez Gene ID(s) 153572	Unassigned
TC1700007997.hg.1	8.5	8.84	-1.26	0.0464	0.9427	GRN	granulin	Multiple_Complex
TC1200012580.hg.1	7.31	7.04	1.21	0.0465	0.9427	NTF3	neurotrophin 3	Multiple_Complex
TC0900011444.hg.1	4.69	4.25	1.36	0.0465	0.9427	OR1B1	olfactory receptor, family 1, subfamily B, member 1 (gene/pseudogene)	Multiple_Complex
TC1000012485.hg.1	5.14	4.61	1.45	0.0466	0.9427	CC2D2B	coiled-coil and C2 domain containing 2B	Coding
TC0300013751.hg.1	6.2	7.21	-2.02	0.0466	0.9427	BDH1	3-hydroxybutyrate dehydrogenase, type 1	Multiple_Complex
TC0600007380.hg.1	4.62	5.25	-1.55	0.0467	0.9427	HIST1H2AL; HIST1H2BN	histone cluster 1, H2al; histone cluster 1, H2bn	Multiple_Complex
TC0100014926.hg.1	9.03	8.76	1.21	0.0467	0.9427	GFI1	growth factor independent 1 transcription repressor	Multiple_Complex
TC0400008813.hg.1	7.03	7.58	-1.46	0.0467	0.9427	MGST2	microsomal glutathione S-transferase 2	Multiple_Complex
TC0200007703.hg.1	7.12	6.82	1.23	0.0467	0.9427	PAPOLG	Transcript Identified by AceView, Entrez Gene ID(s) 64895	Unassigned
TC1200011891.hg.1	10.55	11.6	-2.06	0.0467	0.9427	GIT2	G protein-coupled receptor kinase interacting ArfGAP 2	Multiple_Complex
TC0900008803.hg.1	3.86	3.54	1.24	0.0468	0.9427	SLC2A8	solute carrier family 2 (facilitated glucose transporter), member 8	Multiple_Complex
TC1000010310.hg.1	6.85	7.87	-2.03	0.0468	0.9427	CUL2	cullin 2	Multiple_Complex
TC1900007405.hg.1	8.34	8.18	1.11	0.0468	0.9427	CRTC1	CREB regulated transcription coactivator 1	Multiple_Complex
TC1700008014.hg.1	5.14	5.58	-1.36	0.0469	0.9427	ADAM11	ADAM metallopeptidase domain 11	Multiple_Complex
TC1000012270.hg.1	3.94	3.57	1.29	0.0469	0.9427	EBF3	early B-cell factor 3	Multiple_Complex
TC0100009902.hg.1	10.55	10	1.46	0.047	0.9427	PRPF3	pre-mRNA processing factor 3	Multiple_Complex
TC0600009808.hg.1	9.69	10.52	-1.78	0.047	0.9427	PCMT1	protein-L-isoaspartate (D-aspartate) O-methyltransferase	Multiple_Complex
TC2200008257.hg.1	4.68	4.39	1.23	0.047	0.9427	LRP5L	LDL receptor related protein 5 like	Multiple_Complex
TC1900009517.hg.1	4.81	4.5	1.24	0.047	0.9427	FBN3	fibrillin 3	Multiple_Complex
TC1700012244.hg.1	7.81	7.53	1.21	0.047	0.9427	CDK12	cyclin-dependent kinase 12	Multiple_Complex
TC2000009744.hg.1	6.01	5.46	1.46	0.0471	0.9427	LAMA5; MIR4758	laminin, alpha 5; microRNA 4758	Multiple_Complex
TC1200012570.hg.1	9.03	8.77	1.19	0.0472	0.9427	CACNA1C	calcium channel, voltage-dependent, L type, alpha 1C subunit	Multiple_Complex
TC1300008342.hg.1	8.98	8.79	1.14	0.0472	0.9427	C1QTNF9B	C1q and tumor necrosis factor related protein 9B	Multiple_Complex
TC1600009247.hg.1	7.8	8.3	-1.41	0.0473	0.9427	GLYR1	glyoxylate reductase 1 homolog (Arabidopsis)	Multiple_Complex
TC1100007613.hg.1	4.4	3.96	1.36	0.0473	0.9427	OR5L2	olfactory receptor, family 5, subfamily L, member 2	Coding
TC0700011938.hg.1	5.02	5.54	-1.43	0.0474	0.9427	PDAP1	PDGFA associated protein 1	Multiple_Complex
TC0100007790.hg.1	3.9	3.66	1.18	0.0474	0.9427	TEKT2	tektin 2 (testicular)	Coding
TC0400012967.hg.1	4.36	3.82	1.46	0.0474	0.9427	MGARP	mitochondria localized glutamic acid rich protein	Coding
TC0700009174.hg.1	11.58	10.8	1.72	0.0474	0.9427	MKLN1	muskelin 1, intracellular mediator containing kelch motifs	Multiple_Complex
TC0800011974.hg.1	5.99	6.34	-1.28	0.0475	0.9427	TRAPPC9	trafficking protein particle complex 9	Multiple_Complex
TC1100012269.hg.1	5.03	5.8	-1.7	0.0475	0.9427	ARHGAP20	Rho GTPase activating protein 20	Coding
TC0200010009.hg.1	7.68	8.03	-1.27	0.0476	0.9427	SCRN3	secernin 3	Multiple_Complex
TC1600011225.hg.1	6.15	5.93	1.16	0.0476	0.9427	RNF166	ring finger protein 166	Multiple_Complex
TC0100015788.hg.1	6.2	5.59	1.53	0.0476	0.9427	POGZ	Transcript Identified by AceView, Entrez Gene ID(s) 23126	Unassigned
TC1600010022.hg.1	5.27	4.78	1.41	0.0476	0.9427	COX6A2	cytochrome c oxidase subunit VIa polypeptide 2	Multiple_Complex
TC2000007895.hg.1	5.92	6.22	-1.23	0.0477	0.9427	RAB22A	RAB22A, member RAS oncogene family	Multiple_Complex
TC1100010866.hg.1	3.38	3.69	-1.24	0.0477	0.9427	OR5M1	olfactory receptor, family 5, subfamily M, member 1	Coding
TC0100011192.hg.1	8.62	8.57	1.03	0.0477	0.9427	IPO9	importin 9	Multiple_Complex
TC1400007554.hg.1	5.78	6.45	-1.59	0.0478	0.9427	SLC39A9	solute carrier family 39, member 9	Multiple_Complex
TC0700007201.hg.1	5.21	4.88	1.26	0.0478	0.9427	ANLN	Transcript Identified by AceView, Entrez Gene ID(s) 54443	Unassigned
TC1400006913.hg.1	5.45	5.08	1.3	0.0478	0.9427	BRMS1L	breast cancer metastasis-suppressor 1-like	Multiple_Complex
TC1300006799.hg.1	7.24	7.95	-1.64	0.0478	0.9427	FRY	FRY microtubule binding protein	Multiple_Complex
TC1700011143.hg.1	8.76	9.55	-1.73	0.0478	0.9427	CA10	carbonic anhydrase X	Multiple_Complex
TC1200009672.hg.1	10.97	11.26	-1.22	0.0478	0.9427	C12orf4	chromosome 12 open reading frame 4	Multiple_Complex
TC1900007438.hg.1	3.76	3.47	1.22	0.0478	0.9427	GATAD2A	Jeck2013 ALT_ACCEPTOR, ALT_DONOR, coding, INTERNAL, intronic best transcript NM_017660	NonCoding
TC0300013966.hg.1	6.31	5.81	1.41	0.0479	0.9427	PRSS45	protease, serine 45	Coding
TC1300008668.hg.1	6.65	6.89	-1.19	0.048	0.9427	LHFP	lipoma HMGIC fusion partner	Multiple_Complex
TC1100012308.hg.1	14.45	13.13	2.51	0.048	0.9427	CRYAB	crystallin alpha B	Coding
TC0400010989.hg.1	4.57	4.34	1.17	0.048	0.9427	ADAMTS3	ADAM metallopeptidase with thrombospondin type 1 motif 3	Multiple_Complex
TC0100012351.hg.1	5.86	6.23	-1.29	0.0481	0.9427	OR2M3	olfactory receptor, family 2, subfamily M, member 3	Coding
TC1700007671.hg.1	5.58	5.15	1.34	0.0481	0.9427	C17orf78	chromosome 17 open reading frame 78	Coding
TC2000008027.hg.1	6.56	5.82	1.67	0.0482	0.9427	NTSR1	neurotensin receptor 1 (high affinity)	Multiple_Complex
TC0100016157.hg.1	5.81	5.17	1.56	0.0482	0.9427	PVRL4	poliovirus receptor-related 4	Multiple_Complex
TC0100018488.hg.1	4.91	4.54	1.29	0.0482	0.9427	TMOD4	tropomodulin 4 (muscle)	Multiple_Complex
TC0300013068.hg.1	6.62	6.01	1.53	0.0482	0.9427	MECOM	MDS1 and EVI1 complex locus	Multiple_Complex
TC2000007117.hg.1	7.92	7.26	1.57	0.0483	0.9427	ASXL1	additional sex combs like transcriptional regulator 1	Multiple_Complex
TC0X00010097.hg.1	11.25	11.63	-1.3	0.0483	0.9427	RLIM	ring finger protein, LIM domain interacting	Multiple_Complex
TC0X00010787.hg.1	6.96	6.58	1.29	0.0483	0.9427	APLN	apelin	Multiple_Complex
TC1700007511.hg.1	5.54	4.88	1.58	0.0484	0.9427	RHBDL3	Transcript Identified by AceView, Entrez Gene ID(s) 162494	Unassigned
TC1700009284.hg.1	8.4	7.79	1.53	0.0484	0.9427	TBCD	Transcript Identified by AceView, Entrez Gene ID(s) 6904	Unassigned
TC2000009997.hg.1	7.12	6.96	1.12	0.0485	0.9427	DUSP15	dual specificity phosphatase 15	Multiple_Complex
TC1100013028.hg.1	8.59	9.27	-1.61	0.0486	0.9427	OTUB1	OTU deubiquitinase, ubiquitin aldehyde binding 1	Multiple_Complex
TC0200010056.hg.1	6.61	6.83	-1.16	0.0486	0.9427	MTX2	metaxin 2	Multiple_Complex
TC1900011935.hg.1	5.22	5.85	-1.55	0.0487	0.9427	ZFP30	ZFP30 zinc finger protein	Multiple_Complex
TC0500008814.hg.1	10.54	10.98	-1.36	0.0487	0.9427	PAIP2	poly(A) binding protein interacting protein 2	Multiple_Complex
TC2000009967.hg.1	9.9	10.73	-1.78	0.0487	0.9427	NSFL1C	NSFL1 (p97) cofactor (p47)	Multiple_Complex
TC1700009248.hg.1	4.44	4.11	1.26	0.0488	0.9427	TEX19	testis expressed 19	Coding
TC0500009061.hg.1	7.09	7.89	-1.74	0.0489	0.9427	PCYOX1L	prenylcysteine oxidase 1 like	Multiple_Complex
TC0100013744.hg.1	7.4	8.13	-1.66	0.0489	0.9427	MEAF6	MYST/Esa1-associated factor 6	Multiple_Complex
TC0X00008759.hg.1	7.28	7.76	-1.4	0.0489	0.9427	NSDHL	NAD(P) dependent steroid dehydrogenase-like	Multiple_Complex
TSUnmapped00000635.hg.1	7.91	7.7	1.16	0.0489	0.9427	SLC25A26	solute carrier family 25 (S-adenosylmethionine carrier), member 26	Coding
TC1600007354.hg.1	8.92	9.16	-1.18	0.049	0.9427	EIF3C; EIF3CL	eukaryotic translation initiation factor 3, subunit C; eukaryotic translation initiation factor 3, subunit C-like	Multiple_Complex
TC1100009242.hg.1	6.46	7.15	-1.62	0.049	0.9427	ABCG4	ATP binding cassette subfamily G member 4	Multiple_Complex
TC1100007772.hg.1	4.67	4.45	1.17	0.0491	0.9427	MS4A12	membrane-spanning 4-domains, subfamily A, member 12	Multiple_Complex
TC0600011130.hg.1	3.15	2.84	1.24	0.0491	0.9427	HIST1H4C	Jeck2013 ANTISENSE, CDS, coding, INTERNAL, OVCODE, OVEXON, UTR3 best transcript NM_003542	NonCoding
TC0500009192.hg.1	5.64	6.18	-1.45	0.0492	0.9427	SGCD	sarcoglycan delta	Multiple_Complex
TC1500010880.hg.1	5.12	4.72	1.31	0.0493	0.9427	TIPIN	TIMELESS interacting protein	Multiple_Complex
TC0100015271.hg.1	5.26	4.92	1.27	0.0493	0.9427	OVGP1	oviductal glycoprotein 1	Multiple_Complex
TC2200008956.hg.1	4.76	4.33	1.35	0.0494	0.9427	PHF21B	PHD finger protein 21B	Multiple_Complex
TC1100007063.hg.1	4.98	6.1	-2.17	0.0494	0.9427	ANO5	anoctamin 5	Multiple_Complex
TC0100013760.hg.1	4.48	4.63	-1.11	0.0494	0.9427	SF3A3	splicing factor 3a subunit 3	Multiple_Complex
TC1900010849.hg.1	4.65	4.52	1.1	0.0495	0.9427	PHLDB3	pleckstrin homology-like domain, family B, member 3	Multiple_Complex
TC0700012907.hg.1	2.96	3.22	-1.2	0.0495	0.9427	OR2A42; OR2A1	olfactory receptor, family 2, subfamily A, member 42; olfactory receptor, family 2, subfamily A, member 1	Coding
TSUnmapped00000785.hg.1	4.91	4.54	1.29	0.0496	0.9427	ZNF780B	zinc finger protein 780B	Coding
TC2100007140.hg.1	6.35	6.8	-1.37	0.0496	0.9427	ETS2	v-ets avian erythroblastosis virus E26 oncogene homolog 2	Multiple_Complex
TC0400009722.hg.1	6.81	7.12	-1.23	0.0497	0.9427	SPON2	spondin 2, extracellular matrix protein	Multiple_Complex
TC1200007262.hg.1	7.63	7.25	1.31	0.0497	0.9427	BICD1	bicaudal D homolog 1 (Drosophila)	Multiple_Complex
TC0X00009486.hg.1	6.95	6.38	1.49	0.0498	0.9427	MAOB	monoamine oxidase B	Multiple_Complex
TC0200007050.hg.1	7.09	7.51	-1.33	0.0498	0.9427	AGBL5	ATP/GTP binding protein-like 5	Multiple_Complex
TC1500007619.hg.1	3.33	2.9	1.35	0.0499	0.9427	SMAD6	SMAD family member 6	Multiple_Complex
TC0100013713.hg.1	5.48	5.22	1.2	0.0499	0.9427	STK40	serine/threonine kinase 40	Multiple_Complex
TC0800012211.hg.1	4.82	5.37	-1.46	0.05	0.9427	CPSF1; MIR939; MIR1234; MIR6849	cleavage and polyadenylation specific factor 1; microRNA 939; microRNA 1234; microRNA 6849	Multiple_Complex

## Sheet: (Astrocyte) PSD vs Control
Transcriptomic profiling reveals discrete post-stroke dementia neuronal and gliovascular signatures
Translational Stroke Research
Rachel Waller, Yoshiki Hase, Julie E. Simpson, Paul R. Heath, Matthew Wyles, Rajesh N. Kalaria, Stephen B. Wharton
Corresponding author affiliation: Sheffield Institute for Translational Neuroscience, University of Sheffield, Sheffield, S10 2HQ, UK.
Corresponding author email: R.Waller@sheffield.ac.uk
1510 Genes
Astrocytes (PSD vs. Control)
ID	PSD Avg (log2)	Control Avg (log2)	Fold Change	P-val	FDR P-val	Gene Symbol	Description	Group
TSUnmapped00000725.hg.1	5.83	7.24	-2.66	4.84e-05	0.6398	CCDC84	coiled-coil domain containing 84	NonCoding
TC0100010301.hg.1	5.51	5.03	1.4	6.97e-05	0.6398	VANGL2	VANGL planar cell polarity protein 2	Multiple_Complex
TC0X00011339.hg.1	3.9	5	-2.15	8.95e-05	0.6398	ARSE	arylsulfatase E (chondrodysplasia punctata 1)	Multiple_Complex
TC0400011299.hg.1	6.07	6.82	-1.67	0.0001	0.6853	FAM13A	family with sequence similarity 13, member A	Multiple_Complex
TC0600010111.hg.1	5.22	7.76	-5.84	0.0002	0.6865	PACRG	PARK2 co-regulated	Multiple_Complex
TC0100014188.hg.1	5.03	5.99	-1.95	0.0003	0.6985	NRDC; MIR761	nardilysin convertase; microRNA 761	Multiple_Complex
TC0500009478.hg.1	5.18	5.79	-1.52	0.0003	0.6985	RPL26L1	ribosomal protein L26-like 1	Coding
TC1000011478.hg.1	3.97	4.89	-1.88	0.0004	0.6985	CYP2C8	cytochrome P450, family 2, subfamily C, polypeptide 8	Multiple_Complex
TC0100008306.hg.1	9.15	8.38	1.71	0.0004	0.6985	BTF3L4	basic transcription factor 3-like 4	Multiple_Complex
TC0900007844.hg.1	6.66	7.88	-2.33	0.0004	0.6985	SPIN1	spindlin 1	Multiple_Complex
TC0100014755.hg.1	4.72	5.36	-1.56	0.0004	0.6985	CTBS	chitobiase, di-N-acetyl-	Multiple_Complex
TC1600010825.hg.1	3.96	3.46	1.42	0.0005	0.6985	ZFHX3	zinc finger homeobox 3	Multiple_Complex
TC1100008736.hg.1	4.83	5.79	-1.95	0.0006	0.6985	NAALAD2	N-acetylated alpha-linked acidic dipeptidase 2	Multiple_Complex
TC1100012660.hg.1	3.76	3.52	1.18	0.0006	0.6985	OR8D2	olfactory receptor, family 8, subfamily D, member 2 (gene/pseudogene)	Multiple_Complex
TC1000011081.hg.1	4.64	4.09	1.47	0.0007	0.6985	ZNF503	zinc finger protein 503	Multiple_Complex
TC2000006755.hg.1	4.77	6.09	-2.5	0.0007	0.6985	NDUFAF5	NADH dehydrogenase (ubiquinone) complex I, assembly factor 5	Multiple_Complex
TC1700009504.hg.1	3.09	3.89	-1.74	0.0007	0.6985	ANKFY1	ankyrin repeat and FYVE domain containing 1	Multiple_Complex
TC1200012789.hg.1	7.57	10.09	-5.74	0.0008	0.6985	PRKAG1	protein kinase, AMP-activated, gamma 1 non-catalytic subunit	Multiple_Complex
TC1000008587.hg.1	8.96	10.2	-2.37	0.0008	0.6985	ZFYVE27	zinc finger, FYVE domain containing 27	Multiple_Complex
TC1200009734.hg.1	8.35	9.36	-2.01	0.0008	0.6985	VAMP1	vesicle associated membrane protein 1	Multiple_Complex
TC0200008534.hg.1	6.2	8.31	-4.3	0.0009	0.6985	ANKRD36	ankyrin repeat domain 36	Multiple_Complex
TC1300006474.hg.1	5.4	6.26	-1.81	0.0009	0.6985	MPHOSPH8	M-phase phosphoprotein 8	Multiple_Complex
TC0X00007229.hg.1	4.52	4.18	1.26	0.0009	0.6985	GAGE12F; GAGE12J; GAGE12D; GAGE5; GAGE6; GAGE12B; GAGE4; GAGE2E	G antigen 12F; G antigen 12J; G antigen 12D; G antigen 5; G antigen 6; G antigen 12B; G antigen 4; G antigen 2E	Coding
TSUnmapped00000246.hg.1	5.5	4.6	1.87	0.001	0.6985	CCDC84	coiled-coil domain containing 84	NonCoding
TC0800009301.hg.1	6.18	7.68	-2.84	0.001	0.6985	C8orf33	chromosome 8 open reading frame 33	Multiple_Complex
TC1600011562.hg.1	9.94	9.15	1.73	0.001	0.6985	ZNF19	zinc finger protein 19	Multiple_Complex
TC0100010085.hg.1	7.49	8.01	-1.44	0.001	0.6985	CHRNB2	cholinergic receptor, nicotinic beta 2	Coding
TC0400012868.hg.1	6.64	9.81	-9.01	0.0011	0.6985	STOX2	storkhead box 2	Multiple_Complex
TC1100006485.hg.1	4.55	4.91	-1.28	0.0011	0.6985	TMEM80	transmembrane protein 80	Multiple_Complex
TC1000012399.hg.1	6.46	7.1	-1.56	0.0012	0.6985	ECHS1	enoyl-CoA hydratase, short chain, 1, mitochondrial	Multiple_Complex
TC1900011915.hg.1	5.84	6.86	-2.03	0.0012	0.6985	ZNF737	zinc finger protein 737	Multiple_Complex
TC0X00010982.hg.1	8.43	7.78	1.56	0.0013	0.6985	CDR1	cerebellar degeneration related protein 1	Coding
TC0100008686.hg.1	4.28	5.48	-2.3	0.0013	0.6985	LRRC7	leucine rich repeat containing 7	Multiple_Complex
TC1900011052.hg.1	4.68	3.92	1.7	0.0013	0.6985	SULT2A1	sulfotransferase family 2A member 1	Coding
TC0800011479.hg.1	4.27	4.69	-1.34	0.0015	0.6985	SYBU	syntabulin (syntaxin-interacting)	Multiple_Complex
TC1200010450.hg.1	10.04	10.42	-1.3	0.0015	0.6985	YAF2	YY1 associated factor 2	Multiple_Complex
TC0800010749.hg.1	5.91	6.75	-1.79	0.0016	0.6985	NCOA2	nuclear receptor coactivator 2	Multiple_Complex
TC0300008352.hg.1	7.15	9.18	-4.07	0.0016	0.6985	GTPBP8	GTP-binding protein 8 (putative)	Multiple_Complex
TC0100013072.hg.1	5.76	8.31	-5.87	0.0016	0.6985	ATP13A2	ATPase type 13A2	Multiple_Complex
TC0200007132.hg.1	6.51	8.39	-3.67	0.0017	0.6985	YPEL5	yippee like 5	Multiple_Complex
TC2200006907.hg.1	4.79	5.89	-2.13	0.0018	0.6985	SGSM1	small G protein signaling modulator 1	Multiple_Complex
TC0400008088.hg.1	7.29	6.49	1.74	0.0018	0.6985	MEPE	matrix extracellular phosphoglycoprotein	Multiple_Complex
TC0200014899.hg.1	5.91	4.86	2.06	0.0019	0.6985	METTL8	methyltransferase like 8	Multiple_Complex
TC0800011815.hg.1	5.39	6.96	-2.96	0.0019	0.6985	FAM49B	family with sequence similarity 49, member B	Multiple_Complex
TC1100009175.hg.1	8.57	9.43	-1.81	0.0019	0.6985	CEP164	centrosomal protein 164kDa	Multiple_Complex
TC0100006675.hg.1	8.18	9.11	-1.91	0.0019	0.6985	KCNAB2	potassium channel, voltage gated subfamily A regulatory beta subunit 2	Multiple_Complex
TC0700012917.hg.1	5.98	4.38	3.03	0.0021	0.6985	TPK1	thiamin pyrophosphokinase 1	Multiple_Complex
TC0X00009549.hg.1	7.3	8.8	-2.83	0.0021	0.6985	NDUFB11	NADH dehydrogenase (ubiquinone) 1 beta subcomplex, 11, 17.3kDa	Multiple_Complex
TC0700013055.hg.1	4.54	5.41	-1.82	0.0021	0.6985	CDK5	cyclin-dependent kinase 5	Multiple_Complex
TC0100017030.hg.1	6.55	5.71	1.8	0.0021	0.6985	PIK3C2B	Transcript Identified by AceView, Entrez Gene ID(s) 5287	Unassigned
TC1600008278.hg.1	7.08	6.52	1.47	0.0021	0.6985	IL34	interleukin 34	Multiple_Complex
TC1000008684.hg.1	5.06	5.41	-1.27	0.0021	0.6985	BTRC	beta-transducin repeat containing E3 ubiquitin protein ligase	Multiple_Complex
TC0900011938.hg.1	3.56	4.56	-2	0.0022	0.6985	C9orf116	chromosome 9 open reading frame 116	Multiple_Complex
TC0900011160.hg.1	6.81	7.31	-1.42	0.0022	0.6985	EPB41L4B	erythrocyte membrane protein band 4.1 like 4B	Multiple_Complex
TC0X00007999.hg.1	5.97	6.39	-1.34	0.0023	0.6985	BEX4	brain expressed X-linked 4	Multiple_Complex
TC15_KI270727v1_random00006435.hg.1	5.11	4.65	1.37	0.0023	0.6985	OR4M2; AC171558.2	Homo sapiens olfactory receptor, family 4, subfamily M, member 2 (OR4M2), mRNA.; Homo sapiens olfactory receptor, family 4, subfamily M, member 2, mRNA (cDNA clone MGC:168600 IMAGE:9020977), complete cds.	Coding
TC2100008519.hg.1	5.45	6.49	-2.05	0.0023	0.6985	WRB	tryptophan rich basic protein	Multiple_Complex
TC1100007257.hg.1	3.69	4.33	-1.55	0.0024	0.6985	CAT	catalase	Multiple_Complex
TC0200012129.hg.1	6.07	5.23	1.78	0.0024	0.6985	TRMT61B	tRNA methyltransferase 61B	Multiple_Complex
TC0100012429.hg.1	9.46	9.09	1.29	0.0025	0.6985	NOC2L	NOC2-like nucleolar associated transcriptional repressor	Multiple_Complex
TC0700007822.hg.1	5.78	7.17	-2.63	0.0027	0.6985	VKORC1L1	vitamin K epoxide reductase complex subunit 1 like 1	Multiple_Complex
TC0600012628.hg.1	5.18	5.67	-1.41	0.0027	0.6985	NDUFAF4	NADH dehydrogenase (ubiquinone) complex I, assembly factor 4	Multiple_Complex
TC1900011857.hg.1	4.65	5.62	-1.95	0.0027	0.6985	NDUFA7	NADH dehydrogenase (ubiquinone) 1 alpha subcomplex, 7, 14.5kDa	Multiple_Complex
TC1500006930.hg.1	5.42	6.79	-2.58	0.0028	0.6985	EIF2AK4	eukaryotic translation initiation factor 2 alpha kinase 4	Multiple_Complex
TC1500006818.hg.1	6.47	6.23	1.19	0.0029	0.6985	EMC4	ER membrane protein complex subunit 4	Multiple_Complex
TC0400008609.hg.1	5.31	6.7	-2.61	0.003	0.6985	KIAA1109	KIAA1109	Multiple_Complex
TC1400006890.hg.1	3.52	4.96	-2.72	0.003	0.6985	SRP54	signal recognition particle 54kDa	Multiple_Complex
TC1400010692.hg.1	5.42	4.8	1.54	0.003	0.6985	APOPT1	apoptogenic 1, mitochondrial	Multiple_Complex
TC0500013345.hg.1	4.19	4.29	-1.08	0.003	0.6985	TMEM232	transmembrane protein 232	Multiple_Complex
TC1200009467.hg.1	5.03	5.46	-1.35	0.0031	0.6985	NOC4L	nucleolar complex associated 4 homolog	Multiple_Complex
TC1200012704.hg.1	6.27	6.03	1.18	0.0031	0.6985	TCHP	trichoplein, keratin filament binding	Multiple_Complex
TC1200010185.hg.1	9.41	8.27	2.2	0.0031	0.6985	ITPR2	inositol 1,4,5-trisphosphate receptor, type 2	Multiple_Complex
TC1300008487.hg.1	4.87	4.93	-1.05	0.0031	0.6985	SLC7A1	solute carrier family 7 (cationic amino acid transporter, y+ system), member 1	Multiple_Complex
TC0300010040.hg.1	5.29	6.1	-1.76	0.0032	0.6985	NCBP2-AS2	NCBP2 antisense RNA 2 (head to head)	Multiple_Complex
TC0300007720.hg.1	3.48	4.09	-1.53	0.0033	0.6985	KBTBD8	kelch repeat and BTB (POZ) domain containing 8	Multiple_Complex
TC0500008232.hg.1	5.35	6.75	-2.65	0.0033	0.6985	PPIP5K2	diphosphoinositol pentakisphosphate kinase 2	Multiple_Complex
TC1000007930.hg.1	4.94	4.41	1.44	0.0033	0.6985	PALD1	phosphatase domain containing, paladin 1	Multiple_Complex
TC1200008771.hg.1	6.83	7.43	-1.51	0.0033	0.6985	ISCU	iron-sulfur cluster assembly enzyme	Multiple_Complex
TC1700011967.hg.1	4.23	5	-1.7	0.0034	0.6985	EIF4A3	eukaryotic translation initiation factor 4A3	Multiple_Complex
TC0100013574.hg.1	3.91	4.2	-1.22	0.0035	0.6985	PEF1	penta-EF-hand domain containing 1	Multiple_Complex
TC0100018238.hg.1	11.61	10.26	2.55	0.0035	0.6985	DNAJB4	DnaJ (Hsp40) homolog, subfamily B, member 4	Multiple_Complex
TC1100010928.hg.1	4.62	3.86	1.7	0.0035	0.6985	OR1S2	olfactory receptor, family 1, subfamily S, member 2	Coding
TSUnmapped00000703.hg.1	6.61	7.58	-1.96	0.0036	0.6985	FMN1	formin 1	NonCoding
TC0100013928.hg.1	7.14	6.39	1.68	0.0036	0.6985	HYI	hydroxypyruvate isomerase (putative)	Multiple_Complex
TC2000010010.hg.1	4.98	5.2	-1.16	0.0037	0.6985	BLCAP	bladder cancer associated protein	Multiple_Complex
TC0700008081.hg.1	5.37	5.53	-1.12	0.0037	0.6985	MDH2	malate dehydrogenase 2	Multiple_Complex
TC0300014052.hg.1	4.64	5.83	-2.28	0.0037	0.6985	RYK	receptor-like tyrosine kinase	Multiple_Complex
TC1600006812.hg.1	5.73	6.35	-1.54	0.0037	0.6985	A2BP1	Transcript Identified by AceView, Entrez Gene ID(s) 54715	Unassigned
TC1900009852.hg.1	5.84	5.31	1.44	0.0038	0.6985	ILVBL	ilvB (bacterial acetolactate synthase)-like	Multiple_Complex
TC0100011461.hg.1	5.48	4.97	1.42	0.0038	0.6985	DIEXF	digestive organ expansion factor homolog (zebrafish)	Multiple_Complex
TC0600012113.hg.1	4.69	4.03	1.58	0.0038	0.6985	BMP5	bone morphogenetic protein 5	Multiple_Complex
TC0100015725.hg.1	7.95	7.29	1.58	0.0038	0.6985	ANP32E	acidic nuclear phosphoprotein 32 family member E	Multiple_Complex
TC1100011052.hg.1	7.78	6.73	2.07	0.0038	0.6985	FADS3	fatty acid desaturase 3	Multiple_Complex
TC1000009527.hg.1	4.93	5.84	-1.88	0.0039	0.6985	LARP4B	La ribonucleoprotein domain family, member 4B	Multiple_Complex
TC0100013602.hg.1	5.34	8.43	-8.53	0.0039	0.6985	TMEM234	transmembrane protein 234	Multiple_Complex
TC0200016419.hg.1	5.18	4.95	1.17	0.004	0.6985	GPN1	GPN-loop GTPase 1	Multiple_Complex
TC1100008994.hg.1	5.97	7.26	-2.45	0.0041	0.6985	C11orf87	chromosome 11 open reading frame 87	Multiple_Complex
TC0500011648.hg.1	6.33	7.09	-1.69	0.0041	0.6985	EFNA5	ephrin-A5	Multiple_Complex
TC0X00008495.hg.1	4.1	4.59	-1.4	0.0042	0.6985	FAM127A	family with sequence similarity 127, member A	Multiple_Complex
TC1600008209.hg.1	4.94	4.11	1.77	0.0042	0.6985	CDH1	cadherin 1, type 1	Multiple_Complex
TC1400007133.hg.1	5.07	4.2	1.84	0.0043	0.6985	ABHD12B	abhydrolase domain containing 12B	Multiple_Complex
TC1000008489.hg.1	7.13	8.83	-3.25	0.0043	0.6985	LGI1	leucine-rich, glioma inactivated 1	Multiple_Complex
TC1900010037.hg.1	5.5	6.88	-2.6	0.0044	0.6985	SUGP2	SURP and G-patch domain containing 2	Multiple_Complex
TC0200013750.hg.1	4.27	4.49	-1.16	0.0044	0.6985	FHL2	four and a half LIM domains 2	Multiple_Complex
TC0600013531.hg.1	7.17	6.35	1.76	0.0044	0.6985	NUP43	nucleoporin 43kDa	Multiple_Complex
TC1700006939.hg.1	5.3	5.76	-1.38	0.0045	0.6985	COX10	COX10 heme A:farnesyltransferase cytochrome c oxidase assembly factor	Multiple_Complex
TC1700012354.hg.1	7.94	8.81	-1.83	0.0045	0.6985	VAMP2	vesicle associated membrane protein 2	Multiple_Complex
TC0100008061.hg.1	7.42	8.01	-1.51	0.0045	0.6985	SZT2	seizure threshold 2 homolog (mouse)	Multiple_Complex
TC1100012389.hg.1	10.73	10.64	1.06	0.0046	0.6985	CADM1	cell adhesion molecule 1	Multiple_Complex
TC0900012276.hg.1	5.67	6.75	-2.11	0.0047	0.6985	SCAI; GOLGA1	suppressor of cancer cell invasion; golgin A1	Multiple_Complex
TC0X00007116.hg.1	6.52	6.03	1.4	0.0047	0.6985	RP2	retinitis pigmentosa 2 (X-linked recessive)	Multiple_Complex
TC0X00008796.hg.1	5.57	5.28	1.22	0.0047	0.6985	ABCD1	Transcript Identified by AceView, Entrez Gene ID(s) 215	Coding
TC0500008717.hg.1	5.56	5.2	1.28	0.0047	0.6985	C5orf66	chromosome 5 open reading frame 66	Multiple_Complex
TC1100009434.hg.1	8.68	10.86	-4.53	0.0048	0.6985	DDX25	DEAD (Asp-Glu-Ala-Asp) box helicase 25	Multiple_Complex
TC0100017172.hg.1	5.67	5.13	1.46	0.0048	0.6985	IRF6	interferon regulatory factor 6	Multiple_Complex
TC1000011135.hg.1	6.02	6.73	-1.63	0.005	0.6985	POLR3A	polymerase (RNA) III (DNA directed) polypeptide A, 155kDa	Multiple_Complex
TC0100015825.hg.1	5.61	5.01	1.52	0.005	0.6985	TCHHL1	trichohyalin like 1	Coding
TC1200008213.hg.1	4.78	5.75	-1.95	0.005	0.6985	ATXN7L3B	ataxin 7-like 3B	Multiple_Complex
TC1600010669.hg.1	5.12	5.77	-1.57	0.005	0.6985	DDX28	DEAD (Asp-Glu-Ala-Asp) box polypeptide 28	Coding
TC0200007618.hg.1	3.52	3.73	-1.16	0.0051	0.6985	EML6	echinoderm microtubule associated protein like 6	Multiple_Complex
TC0100011861.hg.1	4.69	5.3	-1.53	0.0051	0.6985	OBSCN	obscurin, cytoskeletal calmodulin and titin-interacting RhoGEF	Multiple_Complex
TC0400011705.hg.1	4.74	4.16	1.5	0.0051	0.6985	C4orf3	chromosome 4 open reading frame 3	Multiple_Complex
TC0200010586.hg.1	5.46	6.01	-1.46	0.0051	0.6985	CPO	carboxypeptidase O	Coding
TC0100012502.hg.1	7.66	8.41	-1.69	0.0052	0.6985	TMEM52	transmembrane protein 52	Multiple_Complex
TC1000011662.hg.1	6.69	6.01	1.6	0.0052	0.6985	C10orf76	chromosome 10 open reading frame 76	Multiple_Complex
TC0500009304.hg.1	5.29	6.52	-2.33	0.0053	0.6985	GABRG2	gamma-aminobutyric acid (GABA) A receptor, gamma 2	Coding
TC0300007086.hg.1	6.62	7.07	-1.37	0.0053	0.6985	TTC21A; MIR6822	tetratricopeptide repeat domain 21A; microRNA 6822	Multiple_Complex
TC1200006966.hg.1	5.75	6.39	-1.57	0.0053	0.6985	STRAP	serine/threonine kinase receptor associated protein	Multiple_Complex
TC0100010133.hg.1	6.56	8.37	-3.52	0.0053	0.6985	MSTO1; MSTO2P	misato 1, mitochondrial distribution and morphology regulator; misato family member 2, pseudogene	Multiple_Complex
TC0100009558.hg.1	7.42	6.43	2	0.0054	0.6985	PTGFRN	prostaglandin F2 receptor inhibitor	Multiple_Complex
TC1700011905.hg.1	4.45	4.18	1.2	0.0054	0.6985	DNAH17	dynein, axonemal, heavy chain 17	Multiple_Complex
TC0300008524.hg.1	6.4	7.62	-2.31	0.0054	0.6985	STXBP5L	syntaxin binding protein 5-like	Multiple_Complex
TC1500007910.hg.1	7.12	6.32	1.74	0.0054	0.6985	UBE2Q2	ubiquitin-conjugating enzyme E2Q family member 2	Multiple_Complex
TSUnmapped00000319.hg.1	4.41	4.95	-1.45	0.0055	0.6985	NDUFA6	NADH dehydrogenase (ubiquinone) 1 alpha subcomplex, 6, 14kDa	Coding
TSUnmapped00000657.hg.1	4.92	4.36	1.47	0.0055	0.6985	PRAMEF25	PRAME family member 25	Coding
TSUnmapped00000795.hg.1	4.92	4.36	1.47	0.0055	0.6985	PRAMEF25	PRAME family member 25	Coding
TC1400008636.hg.1	3.77	4.4	-1.55	0.0055	0.6985	METTL3	methyltransferase like 3	Multiple_Complex
TC0X00009117.hg.1	5.3	4.62	1.6	0.0055	0.6985	FANCB	Fanconi anemia complementation group B	Multiple_Complex
TC1900007270.hg.1	4.61	4.2	1.33	0.0055	0.6985	KLF2	Kruppel-like factor 2	Coding
TC0400009518.hg.1	4.52	4.56	-1.03	0.0056	0.6985	SLC25A4	solute carrier family 25 (mitochondrial carrier; adenine nucleotide translocator), member 4	Multiple_Complex
TC1900008114.hg.1	9.3	8.21	2.13	0.0056	0.6985	LTBP4	Transcript Identified by AceView, Entrez Gene ID(s) 8425	Unassigned
TC0100015788.hg.1	6.63	6.08	1.47	0.0056	0.6985	POGZ	Transcript Identified by AceView, Entrez Gene ID(s) 23126	Unassigned
TC2000009376.hg.1	7.56	8.66	-2.15	0.0056	0.6985	STAU1	staufen double-stranded RNA binding protein 1	Multiple_Complex
TC1200011330.hg.1	6.1	5.46	1.56	0.0057	0.6985	E2F7	E2F transcription factor 7	Multiple_Complex
TC0400007868.hg.1	3.46	4.79	-2.53	0.0058	0.6985	PARM1	prostate androgen-regulated mucin-like protein 1	Multiple_Complex
TC1700010413.hg.1	4.67	5.06	-1.32	0.0058	0.6985	NLE1	notchless homolog 1 (Drosophila)	Multiple_Complex
TC1700010923.hg.1	6.74	7.16	-1.33	0.0059	0.6985	RPRML	reprimo-like	Coding
TC0500007432.hg.1	4.74	4.03	1.64	0.0059	0.6985	IL31RA	interleukin 31 receptor A	Multiple_Complex
TC1500007678.hg.1	4.22	3.22	1.99	0.006	0.6985	CORO2B	Memczak2013 ALT_ACCEPTOR, ALT_DONOR, coding, INTERNAL, intronic best transcript NM_001190457	NonCoding
TC0600010095.hg.1	6.73	6.74	-1.01	0.006	0.6985	MAP3K4	mitogen-activated protein kinase kinase kinase 4	Multiple_Complex
TC0300012233.hg.1	4.82	4.93	-1.07	0.006	0.6985	ITGB5	integrin beta 5	Multiple_Complex
TC1700006720.hg.1	3.58	3.19	1.31	0.006	0.6985	BCL6B	B-cell CLL/lymphoma 6, member B	Multiple_Complex
TC0200014249.hg.1	4.43	3.99	1.36	0.006	0.6985	CCDC74B	coiled-coil domain containing 74B	Multiple_Complex
TC1600008567.hg.1	5.6	6.08	-1.4	0.0061	0.6985	CENPN	centromere protein N	Multiple_Complex
TC0500012980.hg.1	8.31	7.44	1.83	0.0061	0.6985	FAM193B	family with sequence similarity 193, member B	Multiple_Complex
TC1900011883.hg.1	7.12	6.39	1.66	0.0061	0.6985	ZNF799	zinc finger protein 799	Multiple_Complex
TC0100013619.hg.1	5.03	5.8	-1.7	0.0061	0.6985	ZBTB8OS	zinc finger and BTB domain containing 8 opposite strand	Multiple_Complex
TC0100009035.hg.1	4.54	6.03	-2.81	0.0061	0.6985	KIAA1107	KIAA1107	Coding
TC0600008255.hg.1	3.91	4.44	-1.45	0.0061	0.6985	EFHC1	EF-hand domain (C-terminal) containing 1	Multiple_Complex
TC0100011163.hg.1	5.79	5.1	1.61	0.0062	0.6985	PKP1	plakophilin 1	Multiple_Complex
TC1100006634.hg.1	3.96	3.48	1.39	0.0062	0.6985	PGAP2	post-GPI attachment to proteins 2	Multiple_Complex
TC1600006738.hg.1	3.6	3.97	-1.29	0.0062	0.6985	DNAJA3	DnaJ (Hsp40) homolog, subfamily A, member 3	Multiple_Complex
TC0700010749.hg.1	4.9	4.42	1.4	0.0063	0.6985	KIAA0895	KIAA0895	Multiple_Complex
TC0700010644.hg.1	4.95	4.59	1.29	0.0063	0.6985	CRHR2	corticotropin releasing hormone receptor 2	Multiple_Complex
TC1300007884.hg.1	5.18	5.99	-1.75	0.0063	0.6985	TPP2	tripeptidyl peptidase II	Multiple_Complex
TC0400010242.hg.1	7.65	9.01	-2.56	0.0064	0.6985	PPARGC1A	peroxisome proliferator-activated receptor gamma, coactivator 1 alpha	Multiple_Complex
TC0700006727.hg.1	4.82	5.13	-1.24	0.0064	0.6985	TMEM106B	transmembrane protein 106B	Multiple_Complex
TC0600014260.hg.1	7.89	10.23	-5.08	0.0064	0.6985	ATP6V1G2	ATPase, H+ transporting, lysosomal 13kDa, V1 subunit G2	Multiple_Complex
TC0800008243.hg.1	8.15	9.5	-2.55	0.0064	0.6985	PDP1	pyruvate dehyrogenase phosphatase catalytic subunit 1	Multiple_Complex
TC0500013373.hg.1	5.62	5.95	-1.26	0.0064	0.6985	SRA1	steroid receptor RNA activator 1	Multiple_Complex
TC0500010308.hg.1	6.99	8.92	-3.8	0.0065	0.6985	CDH10	cadherin 10, type 2 (T2-cadherin)	Multiple_Complex
TC0900011496.hg.1	6.67	7.45	-1.72	0.0065	0.6985	PSMB7	proteasome subunit beta 7	Multiple_Complex
TC0700007121.hg.1	4.89	7.5	-6.12	0.0065	0.6985	AVL9	AVL9 homolog (S. cerevisiase)	Multiple_Complex
TC0200007825.hg.1	6.88	7.39	-1.42	0.0065	0.6985	CEP68	centrosomal protein 68kDa	Multiple_Complex
TC1100006722.hg.1	5.72	5.22	1.42	0.0066	0.6985	CCKBR	cholecystokinin B receptor	Multiple_Complex
TC1400007608.hg.1	5.47	6.32	-1.8	0.0066	0.6985	RGS6	regulator of G-protein signaling 6	NonCoding
TC0900007563.hg.1	4.45	3.56	1.85	0.0066	0.6985	TMC1	transmembrane channel like 1	Multiple_Complex
TC1600011343.hg.1	6.1	5.42	1.6	0.0066	0.6985	CLUAP1	clusterin associated protein 1	Multiple_Complex
TSUnmapped00000823.hg.1	6.3	6.03	1.2	0.0066	0.6985	DUX1	double homeobox 1	Coding
TC1900008691.hg.1	5.45	4.68	1.71	0.0067	0.6985	ZNF766; MIR643	zinc finger protein 766; microRNA 643	Multiple_Complex
TC1700012313.hg.1	6.32	5.9	1.34	0.0067	0.6985	MRPL12	mitochondrial ribosomal protein L12	Multiple_Complex
TC0900011300.hg.1	5.6	4.75	1.81	0.0067	0.6985	TNFSF15	tumor necrosis factor (ligand) superfamily, member 15	Coding
TC2200008837.hg.1	7.07	8.01	-1.92	0.0068	0.6985	SNU13	SNU13 homolog, small nuclear ribonucleoprotein (U4/U6.U5)	Multiple_Complex
TC0700008104.hg.1	5.26	5.88	-1.54	0.0068	0.6985	LOC100133091	uncharacterized LOC100133091; Salzman2013 ANNOTATED, INTERNAL, ncRNA, OVEXON best transcript NR_029411; Transcript Identified by AceView, Entrez Gene ID(s) 554248; 100133091, RefSeq ID(s) NR_029411	Multiple_Complex
TC0900008482.hg.1	5.07	5.59	-1.44	0.0068	0.6985	SLC31A2	solute carrier family 31 (copper transporter), member 2	Multiple_Complex
TC1800009233.hg.1	5.23	4.51	1.65	0.0068	0.6985	ATP8B1	Salzman2013 ANTISENSE, CDS, coding, INTERNAL, intronic, OVCODE, OVERLAPTX, OVEXON, UTR5 best transcript NM_005603	NonCoding
TSUnmapped00000434.hg.1	6.38	5.52	1.82	0.0069	0.6985	HMBS	hydroxymethylbilane synthase	NonCoding
TC1900011957.hg.1	6.95	7.22	-1.21	0.0069	0.6985	GSK3A	glycogen synthase kinase 3 alpha	Multiple_Complex
TC0100007288.hg.1	3.87	4.1	-1.17	0.007	0.6985	EPHA8	EPH receptor A8	Multiple_Complex
TC0100015288.hg.1	5.11	5.62	-1.43	0.007	0.6985	KCND3	potassium channel, voltage gated Shal related subfamily D, member 3	Multiple_Complex
TC1000008452.hg.1	5.75	5.22	1.44	0.007	0.6985	BTAF1	BTAF1 RNA polymerase II, B-TFIID transcription factor-associated, 170kDa	Multiple_Complex
TC1300006960.hg.1	4.38	3.89	1.4	0.007	0.6985	SLC25A15; MIR621	solute carrier family 25 (mitochondrial carrier; ornithine transporter) member 15; microRNA 621	Multiple_Complex
TC0600012960.hg.1	7.09	8.37	-2.44	0.007	0.6985	TSPYL1	TSPY-like 1	Coding
TC0600006793.hg.1	4.13	4.13	-1	0.0071	0.6985	CDYL	chromodomain protein, Y-like	Multiple_Complex
TC1000006924.hg.1	5.58	5.95	-1.29	0.0071	0.6985	ARL5B	ADP-ribosylation factor like GTPase 5B	Multiple_Complex
TC0600011067.hg.1	5.85	5.19	1.58	0.0071	0.6985	TDP2	tyrosyl-DNA phosphodiesterase 2	Multiple_Complex
TC1100010738.hg.1	6.35	5.54	1.75	0.0071	0.6985	PSMC3	proteasome 26S subunit, ATPase 3	Multiple_Complex
TC0100013028.hg.1	4.29	3.92	1.29	0.0072	0.6985	EPHA2	EPH receptor A2	Multiple_Complex
TC0300006542.hg.1	6.18	5.72	1.38	0.0072	0.6985	THUMPD3	THUMP domain containing 3	Multiple_Complex
TC1000009810.hg.1	4.46	5.06	-1.51	0.0073	0.6985	NUDT5	nudix hydrolase 5	Multiple_Complex
TC2000006688.hg.1	5.74	6.77	-2.03	0.0074	0.6985	SNAP25	synaptosome associated protein 25kDa	Multiple_Complex
TC0800011132.hg.1	5.37	5.18	1.14	0.0074	0.6985	GEM	GTP binding protein overexpressed in skeletal muscle	Multiple_Complex
TC0100012490.hg.1	3.93	4.18	-1.19	0.0076	0.6985	C1orf233	chromosome 1 open reading frame 233	Multiple_Complex
TC0100008757.hg.1	5.32	5.04	1.21	0.0077	0.6985	LHX8	LIM homeobox 8	Multiple_Complex
TC1000010039.hg.1	4.44	3.78	1.59	0.0077	0.6985	C10orf67	chromosome 10 open reading frame 67	Coding
TC0700013371.hg.1	6.21	7.83	-3.07	0.0078	0.6985	ZNF138	zinc finger protein 138	Multiple_Complex
TC1000012169.hg.1	5.62	5.18	1.35	0.0079	0.6985	ADAM12	ADAM metallopeptidase domain 12	Multiple_Complex
TC0700011954.hg.1	5.33	4.47	1.82	0.0079	0.6985	CYP3A7; CYP3A7-CYP3A51P	cytochrome P450, family 3, subfamily A, polypeptide 7; CYP3A7-CYP3A51P readthrough	Multiple_Complex
TC0200009428.hg.1	7.02	9.36	-5.05	0.0079	0.6985	CCNT2	cyclin T2	Multiple_Complex
TSUnmapped00000819.hg.1	5.73	5.21	1.43	0.008	0.6985	PCYT1A	phosphate cytidylyltransferase 1, choline, alpha	Coding
TC1700007919.hg.1	4.64	4.27	1.29	0.008	0.6985	AOC3	amine oxidase, copper containing 3	Multiple_Complex
TC0400009132.hg.1	4.84	5.63	-1.73	0.0081	0.6985	ETFDH	electron-transferring-flavoprotein dehydrogenase	Multiple_Complex
TC0X00011389.hg.1	7.41	6.62	1.74	0.0081	0.6985	NKAP	NFKB activating protein	Multiple_Complex
TC0100018480.hg.1	10.7	9.95	1.69	0.0081	0.6985	NBPF14	neuroblastoma breakpoint family, member 14	Coding
TC0300013151.hg.1	5.31	6.08	-1.71	0.0081	0.6985	NCEH1	neutral cholesterol ester hydrolase 1	Multiple_Complex
TC0600011491.hg.1	4.76	4.41	1.27	0.0081	0.6985	HLA-DRB5	major histocompatibility complex, class II, DR beta 5	Multiple_Complex
TC0500006479.hg.1	5.69	5.09	1.52	0.0082	0.6985	NKD2	naked cuticle homolog 2 (Drosophila)	Multiple_Complex
TC0X00011395.hg.1	5.58	4.38	2.3	0.0083	0.6985	USP26	ubiquitin specific peptidase 26	Coding
TSUnmapped00000630.hg.1	5.28	4.69	1.51	0.0083	0.6985	ZNF780A	zinc finger protein 780A	Coding
TC2000007341.hg.1	3.9	4.61	-1.64	0.0083	0.6985	FAM83D	family with sequence similarity 83, member D	Multiple_Complex
TSUnmapped00000765.hg.1	5.94	5.29	1.57	0.0083	0.6985	HNRNPCL4	heterogeneous nuclear ribonucleoprotein C-like 4 [Source:HGNC Symbol;Acc:HGNC:51333]	Coding
TC1500007035.hg.1	5.1	6.6	-2.84	0.0083	0.6985	HAUS2	HAUS augmin like complex subunit 2	Coding
TC2000009922.hg.1	3.86	3.55	1.24	0.0084	0.6985	SGK2	serum/glucocorticoid regulated kinase 2	Multiple_Complex
TC1000008702.hg.1	4.42	4.87	-1.37	0.0085	0.6985	HPS6	Hermansky-Pudlak syndrome 6	Coding
TC1900011884.hg.1	5.2	4.83	1.3	0.0085	0.6985	ZNF443	zinc finger protein 443	Multiple_Complex
TC0900008742.hg.1	4.17	4.95	-1.72	0.0086	0.6985	ARPC5L	actin related protein 2/3 complex subunit 5-like	Multiple_Complex
TC1900007021.hg.1	5.42	4.97	1.36	0.0086	0.6985	TSPAN16	tetraspanin 16	Multiple_Complex
TC0600009270.hg.1	4	3.62	1.3	0.0086	0.6985	PLN	phospholamban	Coding
TC1600006635.hg.1	5.68	5.42	1.2	0.0087	0.6985	PRSS41	protease, serine 41	Multiple_Complex
TC0500008308.hg.1	4.45	4.76	-1.24	0.0087	0.6985	WDR36	WD repeat domain 36	Multiple_Complex
TC0400008641.hg.1	7.24	6.8	1.36	0.0087	0.6985	FAT4	FAT atypical cadherin 4	Multiple_Complex
TC1100013229.hg.1	6.02	6.45	-1.34	0.0088	0.6985	FXYD6; FXYD6-FXYD2; FXYD2	FXYD domain containing ion transport regulator 6; FXYD6-FXYD2 readthrough; FXYD domain containing ion transport regulator 2	Multiple_Complex
TC1200011588.hg.1	4.72	4.18	1.45	0.0088	0.6985	USP44	ubiquitin specific peptidase 44	Multiple_Complex
TC1200009964.hg.1	5.24	4.65	1.5	0.0088	0.6985	MANSC1	MANSC domain containing 1	Coding
TC0100009181.hg.1	6.65	8.21	-2.94	0.0089	0.6985	PLPPR4	phospholipid phosphatase related 4	Multiple_Complex
TC0800009826.hg.1	5.53	5.15	1.31	0.0089	0.6985	NUDT18	nudix hydrolase 18	Multiple_Complex
TC0700013075.hg.1	7.62	6.87	1.67	0.0089	0.6985	CRYGN	crystallin gamma N	Multiple_Complex
TC1900012031.hg.1	6.93	6.47	1.37	0.0089	0.6985	ZNF816	zinc finger protein 816	Coding
TC1400009329.hg.1	9.57	12.26	-6.47	0.009	0.6985	RTN1	reticulon 1	Multiple_Complex
TC1500010947.hg.1	4.55	4.44	1.09	0.009	0.6985	TM2D3	TM2 domain containing 3	Multiple_Complex
TC0900012202.hg.1	5.06	5.22	-1.12	0.009	0.6985	KIAA2026	KIAA2026	Multiple_Complex
TC0200012098.hg.1	3.69	3.52	1.13	0.0091	0.6985	RBKS; BRE-AS1	ribokinase; BRE antisense RNA 1	Multiple_Complex
TC0100012332.hg.1	5.16	5.41	-1.19	0.0091	0.6985	OR2L13	olfactory receptor, family 2, subfamily L, member 13	Coding
TC1100007833.hg.1	8.44	9.52	-2.1	0.0091	0.6985	INCENP	inner centromere protein	Multiple_Complex
TC1000012472.hg.1	8.27	7.94	1.26	0.0092	0.6985	FAM25A	family with sequence similarity 25, member A	Coding
TC0100006822.hg.1	5.43	5.88	-1.36	0.0092	0.6985	PEX14	peroxisomal biogenesis factor 14	Multiple_Complex
TC0500007016.hg.1	6.21	5.64	1.49	0.0092	0.6985	LSP1P3	lymphocyte-specific protein 1 pseudogene 3	Multiple_Complex
TC1200006957.hg.1	6.7	8.15	-2.73	0.0093	0.6985	PTPRO	protein tyrosine phosphatase, receptor type, O	Multiple_Complex
TC1200007866.hg.1	8.25	9.07	-1.76	0.0094	0.6985	SHMT2	serine hydroxymethyltransferase 2 (mitochondrial)	Multiple_Complex
TC1200012679.hg.1	4.12	3.75	1.3	0.0094	0.6985	ACSS3	acyl-CoA synthetase short-chain family member 3	NonCoding
TC1100008071.hg.1	3.49	3.8	-1.24	0.0094	0.6985	TMEM151A	transmembrane protein 151A	Coding
TC0600007087.hg.1	7.23	9.86	-6.21	0.0095	0.6985	CAP2	CAP, adenylate cyclase-associated protein, 2 (yeast)	Multiple_Complex
TC1700009744.hg.1	4.72	4.26	1.37	0.0095	0.6985	MYH1	myosin, heavy chain 1, skeletal muscle, adult	Coding
TC0100008874.hg.1	6.77	8.42	-3.13	0.0095	0.6985	PRKACB	protein kinase, cAMP-dependent, catalytic, beta	Multiple_Complex
TSUnmapped00000161.hg.1	5.04	5.99	-1.92	0.0095	0.6985	SURF1	surfeit 1	Coding
TC0200016673.hg.1	7.8	7.18	1.54	0.0095	0.6985	RTN4	reticulon 4	Multiple_Complex
TC0100017729.hg.1	3.73	3.5	1.18	0.0096	0.6985	EXOC8	exocyst complex component 8	Coding
TC1700012396.hg.1	7.21	6.94	1.2	0.0096	0.6985	TBC1D3C	TBC1 domain family, member 3C	Coding
TC1900011900.hg.1	3.89	3.7	1.14	0.0096	0.6985	CHERP	calcium homeostasis endoplasmic reticulum protein	Multiple_Complex
TC0300008332.hg.1	6.61	7.37	-1.7	0.0097	0.6985	TAGLN3	transgelin 3	Coding
TC0700008023.hg.1	6.46	7.14	-1.6	0.0097	0.6985	GATSL2	GATS protein-like 2	Multiple_Complex
TC0800008183.hg.1	4.81	5.01	-1.15	0.0097	0.6985	OSGIN2	oxidative stress induced growth inhibitor family member 2	Multiple_Complex
TC0800008184.hg.1	7.35	9.45	-4.31	0.0097	0.6985	DECR1	2,4-dienoyl-CoA reductase 1, mitochondrial	Multiple_Complex
TC1100010048.hg.1	5.65	4.98	1.59	0.0097	0.6985	ASCL3	achaete-scute family bHLH transcription factor 3	Coding
TC0500009061.hg.1	4.79	5.27	-1.39	0.0098	0.6985	PCYOX1L	prenylcysteine oxidase 1 like	Multiple_Complex
TC0300013103.hg.1	6.74	5.73	2.02	0.0098	0.6985	RPL22L1	ribosomal protein L22-like 1	Multiple_Complex
TC0200016682.hg.1	4.84	6.81	-3.92	0.0099	0.6985	PPP3R1	protein phosphatase 3, regulatory subunit B, alpha	Coding
TC0300007269.hg.1	6.4	5.81	1.5	0.0099	0.6985	TMIE	transmembrane inner ear	Coding
TC0400007991.hg.1	3.97	4.33	-1.29	0.0099	0.6985	COPS4	COP9 signalosome subunit 4	Multiple_Complex
TC0700011572.hg.1	4.15	3.69	1.37	0.0099	0.6985	SSC4D	scavenger receptor cysteine rich family, 4 domains	Multiple_Complex
TC0500008349.hg.1	5.34	6.2	-1.81	0.0099	0.6985	YTHDC2	YTH domain containing 2	Multiple_Complex
TC0400007928.hg.1	5.74	5.99	-1.19	0.01	0.6985	FRAS1	Fraser extracellular matrix complex subunit 1	Multiple_Complex
TC1700010515.hg.1	6.89	6.26	1.55	0.01	0.6985	TBC1D3	TBC1 domain family, member 3	Coding
TC0X00009803.hg.1	4.7	4.05	1.58	0.01	0.6985	MTRNR2L10	MT-RNR2-like 10	Coding
TC0200007113.hg.1	5.48	4.72	1.7	0.0101	0.6985	FAM179A	family with sequence similarity 179, member A	Multiple_Complex
TC1300007251.hg.1	4.34	5.38	-2.05	0.0101	0.6985	SUGT1	SGT1 homolog, MIS12 kinetochore complex assembly cochaperone	Multiple_Complex
TC1900008623.hg.1	6.24	5.9	1.26	0.0101	0.6985	SIGLEC9	sialic acid binding Ig-like lectin 9	Coding
TC1600007007.hg.1	8.58	7.45	2.19	0.0102	0.6985	PDXDC1	pyridoxal-dependent decarboxylase domain containing 1	Multiple_Complex
TC0300007406.hg.1	4.15	3.74	1.32	0.0103	0.6985	SEMA3F	sema domain, immunoglobulin domain (Ig), short basic domain, secreted, (semaphorin) 3F	Multiple_Complex
TC0300011706.hg.1	4.71	4.42	1.23	0.0103	0.6985	VGLL3	vestigial-like family member 3	Multiple_Complex
TC0600014371.hg.1	4.84	6.49	-3.13	0.0103	0.6985	RNASET2	ribonuclease T2	Multiple_Complex
TC0500011276.hg.1	6.38	5.4	1.97	0.0104	0.6985	FAM151B	Memczak2013 ANTISENSE, coding, INTERNAL, intronic best transcript NM_205548	NonCoding
TC0800011683.hg.1	5.71	7.15	-2.71	0.0104	0.6985	FBXO32	F-box protein 32	Multiple_Complex
TC0100016567.hg.1	5.35	4.93	1.34	0.0104	0.6985	TOR1AIP2	torsin A interacting protein 2	Multiple_Complex
TC1700011066.hg.1	8.68	8.21	1.38	0.0105	0.6985	TAC4	tachykinin 4 (hemokinin)	Multiple_Complex
TC0500007731.hg.1	5.12	5.48	-1.29	0.0105	0.6985	CARTPT	CART prepropeptide	Multiple_Complex
TC1900006892.hg.1	3.97	3.84	1.1	0.0105	0.6985	ANGPTL4	angiopoietin like 4	Multiple_Complex
TC0600013007.hg.1	5.52	6.26	-1.68	0.0105	0.6985	FAM184A	family with sequence similarity 184, member A	Multiple_Complex
TC0100018461.hg.1	4.53	4.1	1.34	0.0106	0.6985	AKNAD1	AKNA domain containing 1	Multiple_Complex
TC0100009273.hg.1	5.8	5.71	1.07	0.0106	0.6985	AMY2A	amylase, alpha 2A (pancreatic)	Multiple_Complex
TC1100009392.hg.1	3.34	3.73	-1.31	0.0106	0.6985	OR8A1	olfactory receptor, family 8, subfamily A, member 1	Coding
TC1000009092.hg.1	3.28	3.51	-1.17	0.0107	0.6985	INPP5F	inositol polyphosphate-5-phosphatase F	Multiple_Complex
TC1200012533.hg.1	4.8	4.41	1.31	0.0107	0.6985	POLE	polymerase (DNA directed), epsilon, catalytic subunit	Multiple_Complex
TC1600009829.hg.1	5.06	4.49	1.48	0.0107	0.6985	NSMCE1	NSE1 homolog, SMC5-SMC6 complex component	Multiple_Complex
TC1200007835.hg.1	6.06	6.93	-1.83	0.0107	0.6985	COQ10A	coenzyme Q10A	Multiple_Complex
TC0100015826.hg.1	3.54	3.15	1.31	0.0107	0.6985	TCHH	trichohyalin	Multiple_Complex
TC0400012796.hg.1	6.63	5.74	1.86	0.0107	0.6985	PDGFRA	platelet-derived growth factor receptor, alpha polypeptide	Multiple_Complex
TC1700007630.hg.1	7.14	6.75	1.31	0.0108	0.6985	TBC1D3G	TBC1 domain family, member 3G	Coding
TC1700008372.hg.1	7.85	8.89	-2.06	0.0108	0.6985	SCPEP1	serine carboxypeptidase 1	Multiple_Complex
TC1700006449.hg.1	5.4	5.15	1.19	0.0109	0.6985	C17orf97	chromosome 17 open reading frame 97	Multiple_Complex
TC1200007713.hg.1	6.71	5.46	2.37	0.011	0.6985	SP1	Sp1 transcription factor	Multiple_Complex
TC0800009157.hg.1	5.9	5.38	1.43	0.011	0.6985	LY6K	lymphocyte antigen 6 complex, locus K	Multiple_Complex
TC0700007949.hg.1	8.9	9.6	-1.62	0.011	0.6985	POM121	POM121 transmembrane nucleoporin	Multiple_Complex
TC0100010140.hg.1	8.35	10.02	-3.2	0.011	0.6985	SYT11	synaptotagmin XI	Coding
TC0700011550.hg.1	8.66	10.26	-3.04	0.011	0.6985	POM121C	POM121 transmembrane nucleoporin C	Multiple_Complex
TC0700010604.hg.1	4.02	3.7	1.25	0.011	0.6985	CPVL	carboxypeptidase, vitellogenic-like	Multiple_Complex
TC1100009649.hg.1	13.49	13.99	-1.41	0.0111	0.6985	SIRT3	sirtuin 3	Multiple_Complex
TC1700006733.hg.1	5.32	6.13	-1.75	0.0111	0.6985	ELP5	elongator acetyltransferase complex subunit 5	Multiple_Complex
TC0X00007227.hg.1	6.34	5.88	1.38	0.0111	0.6985	GAGE10	G antigen 10	Coding
TC1400007710.hg.1	5.72	5.51	1.15	0.0111	0.6985	JDP2	Jun dimerization protein 2	Multiple_Complex
TSUnmapped00000610.hg.1	4.27	3.87	1.32	0.0111	0.6985	HNRNPCL2	heterogeneous nuclear ribonucleoprotein C-like 2 [Source:HGNC Symbol;Acc:HGNC:48813]	Coding
TSUnmapped00000030.hg.1	4.95	4.48	1.38	0.0112	0.6985	OR10A6	olfactory receptor family 10 subfamily A member 6 (gene/pseudogene) [Source:HGNC Symbol;Acc:HGNC:15132]	Pseudogene
TC1500010709.hg.1	6.89	7.61	-1.65	0.0112	0.6985	ARHGAP11B	Rho GTPase activating protein 11B	NonCoding
TC0500007303.hg.1	10.4	10.93	-1.44	0.0112	0.6985	NNT	nicotinamide nucleotide transhydrogenase	Multiple_Complex
TC0X00009836.hg.1	5.9	7.13	-2.34	0.0113	0.6985	SPIN3	spindlin family, member 3	Multiple_Complex
TC1200012653.hg.1	6.18	5.79	1.31	0.0113	0.6985	METTL21B	methyltransferase like 21B	Multiple_Complex
TC1900011014.hg.1	11.13	8.97	4.47	0.0114	0.6985	ZC3H4	zinc finger CCCH-type containing 4	Multiple_Complex
TC0100007550.hg.1	9.44	10.13	-1.62	0.0114	0.6985	ATPIF1	ATPase inhibitory factor 1	Multiple_Complex
TC1700012344.hg.1	10.25	12.05	-3.48	0.0114	0.6985	GABARAP	GABA(A) receptor-associated protein	Multiple_Complex
TC1600010184.hg.1	7.05	7.98	-1.9	0.0115	0.6985	ITFG1	integrin alpha FG-GAP repeat containing 1	Multiple_Complex
TC0500013269.hg.1	5.9	6.97	-2.1	0.0115	0.6985	FAM153B	family with sequence similarity 153, member B	NonCoding
TC1400010614.hg.1	5.44	4.89	1.47	0.0115	0.6985	PCNXL4	pecanex-like 4 (Drosophila)	NonCoding
TC0200012559.hg.1	8.43	9.06	-1.55	0.0116	0.6985	NRXN1	neurexin 1	Multiple_Complex
TC2000009245.hg.1	4.75	5.27	-1.43	0.0117	0.6985	ACOT8	acyl-CoA thioesterase 8	Multiple_Complex
TC1300008179.hg.1	14.85	13.98	1.83	0.0117	0.6985	UPF3A	UPF3 regulator of nonsense transcripts homolog A (yeast)	Multiple_Complex
TC1900007265.hg.1	4.7	4.57	1.09	0.0117	0.6985	FAM32A	family with sequence similarity 32, member A	Coding
TC0200010502.hg.1	7.66	8.23	-1.48	0.0117	0.6985	FAM117B	family with sequence similarity 117, member B	Multiple_Complex
TC1400006905.hg.1	6.04	5.56	1.39	0.0117	0.6985	INSM2	insulinoma-associated 2	Coding
TC0X00007235.hg.1	4.59	4.23	1.29	0.0117	0.6985	GAGE4; GAGE7; GAGE12G	G antigen 4; G antigen 7; G antigen 12G	Coding
TSUnmapped00000052.hg.1	4.6	4.19	1.33	0.0118	0.6985	HHAT	hedgehog acyltransferase	Coding
TC1800007233.hg.1	7.94	7.11	1.78	0.0118	0.6985	KATNAL2	katanin p60 subunit A-like 2	Multiple_Complex
TC1500010740.hg.1	4.83	6.5	-3.17	0.0118	0.6985	DTWD1	DTW domain containing 1	Multiple_Complex
TC0800007459.hg.1	7.11	7.48	-1.3	0.0118	0.6985	POMK	protein-O-mannose kinase	Multiple_Complex
TC0X00009254.hg.1	5.23	7.14	-3.76	0.0118	0.6985	APOO	apolipoprotein O	Multiple_Complex
TC1700007254.hg.1	5.67	5.99	-1.25	0.0119	0.6985	DHRS7B	dehydrogenase/reductase (SDR family) member 7B	Multiple_Complex
TC0X00011288.hg.1	4.09	3.69	1.32	0.0119	0.6985	GAGE12I; GAGE12F	G antigen 12I; G antigen 12F	Coding
TC0900008150.hg.1	8.16	8.72	-1.47	0.0119	0.6985	TMOD1	tropomodulin 1	Multiple_Complex
TC2200008576.hg.1	6.85	7.14	-1.22	0.0119	0.6985	RBFOX2	RNA binding protein, fox-1 homolog (C. elegans) 2	Multiple_Complex
TC0600013762.hg.1	5.82	4.7	2.18	0.012	0.6985	TCP1; SNORA20; SNORA29	t-complex 1; small nucleolar RNA, H/ACA box 20; small nucleolar RNA, H/ACA box 29	Multiple_Complex
TC0500006665.hg.1	5.31	6.24	-1.89	0.0121	0.6985	ADCY2	adenylate cyclase 2 (brain)	Multiple_Complex
TC0700011499.hg.1	4.38	4.34	1.03	0.0121	0.6985	DNAJC30	DnaJ (Hsp40) homolog, subfamily C, member 30	Coding
TC1500010796.hg.1	6.75	6.13	1.53	0.0122	0.6985	SYNM	synemin, intermediate filament protein	Multiple_Complex
TC0200007176.hg.1	5.52	7.57	-4.15	0.0122	0.6985	SLC30A6	solute carrier family 30 (zinc transporter), member 6	Multiple_Complex
TC0100007184.hg.1	9.32	8.3	2.03	0.0122	0.6985	OTUD3	OTU deubiquitinase 3	Multiple_Complex
TC1200011711.hg.1	6.24	7.05	-1.76	0.0122	0.6985	GNPTAB	N-acetylglucosamine-1-phosphate transferase, alpha and beta subunits	Multiple_Complex
TC0600013926.hg.1	7.27	6.87	1.33	0.0123	0.6985	TCP10	t-complex 10	Multiple_Complex
TC0400012057.hg.1	3.91	4.83	-1.89	0.0123	0.6985	SLC10A7	solute carrier family 10, member 7	Multiple_Complex
TC1700006762.hg.1	6.62	6.23	1.31	0.0124	0.6985	SHBG	sex hormone-binding globulin	Multiple_Complex
TC1200010490.hg.1	5.48	6.68	-2.29	0.0125	0.6985	NELL2	neural EGFL like 2	Multiple_Complex
TC0100010855.hg.1	4.59	5.34	-1.68	0.0125	0.6985	NPL	N-acetylneuraminate pyruvate lyase (dihydrodipicolinate synthase)	Multiple_Complex
TC0300007733.hg.1	7.62	10	-5.21	0.0126	0.6985	FAM19A1	family with sequence similarity 19 (chemokine (C-C motif)-like), member A1	Multiple_Complex
TC0400009322.hg.1	4.19	3.59	1.51	0.0126	0.6985	GALNT7	polypeptide N-acetylgalactosaminyltransferase 7	Multiple_Complex
TC1400007504.hg.1	4.68	4.18	1.42	0.0126	0.6985	RDH12	retinol dehydrogenase 12 (all-trans/9-cis/11-cis)	Multiple_Complex
TC0100007694.hg.1	6.65	7.69	-2.05	0.0126	0.6985	HPCA	hippocalcin	Multiple_Complex
TC0200009470.hg.1	5.47	5.08	1.31	0.0127	0.6985	HNMT	histamine N-methyltransferase	Multiple_Complex
TC1900012001.hg.1	3.48	3.9	-1.34	0.0127	0.6985	FUZ	fuzzy planar cell polarity protein	Multiple_Complex
TC1100007095.hg.1	4.91	4.11	1.73	0.0127	0.6985	LUZP2	leucine zipper protein 2	Multiple_Complex
TC0300011175.hg.1	7.83	7.29	1.46	0.0127	0.6985	PBRM1	polybromo 1	Multiple_Complex
TC0X00010431.hg.1	5.86	5.46	1.32	0.0127	0.6985	RAB9B	RAB9B, member RAS oncogene family	Multiple_Complex
TC0500013353.hg.1	3.94	4.42	-1.39	0.0128	0.6985	ACSL6	acyl-CoA synthetase long-chain family member 6	Multiple_Complex
TC2000008198.hg.1	5.35	4.87	1.4	0.0128	0.6985	CPXM1	carboxypeptidase X (M14 family), member 1	Multiple_Complex
TC0X00007231.hg.1	4.52	4.16	1.29	0.0128	0.6985	GAGE12H; GAGE12B; GAGE12C	G antigen 12H; G antigen 12B; G antigen 12C	Coding
TC0X00007232.hg.1	4.52	4.16	1.29	0.0128	0.6985	GAGE12D	G antigen 12D	Coding
TC0X00007233.hg.1	4.52	4.16	1.29	0.0128	0.6985	GAGE12G; GAGE12E	G antigen 12G; G antigen 12E	Coding
TC1600011561.hg.1	6.75	6.33	1.34	0.0129	0.6985	ZNF23	zinc finger protein 23	Multiple_Complex
TC1600009777.hg.1	6.23	5.55	1.61	0.0129	0.6985	ARHGAP17	Rho GTPase activating protein 17	Multiple_Complex
TC2000009887.hg.1	7.6	8.83	-2.34	0.0129	0.6985	PLCB1	phospholipase C, beta 1 (phosphoinositide-specific)	Multiple_Complex
TC2000008684.hg.1	7.69	7.38	1.24	0.013	0.6985	CST2	cystatin SA	Coding
TC1100008354.hg.1	5.37	4.76	1.52	0.0131	0.6985	LINC01537	long intergenic non-protein coding RNA 1537	NonCoding
TC1900011851.hg.1	6.32	8.01	-3.21	0.0132	0.6985	NDUFA11	NADH dehydrogenase (ubiquinone) 1 alpha subcomplex, 11, 14.7kDa	Multiple_Complex
TC0800008845.hg.1	4.57	4	1.48	0.0132	0.6985	MYC	v-myc avian myelocytomatosis viral oncogene homolog	Multiple_Complex
TC1900009842.hg.1	5.5	5.28	1.17	0.0132	0.6985	OR7C1	olfactory receptor, family 7, subfamily C, member 1	Multiple_Complex
TC2000008212.hg.1	7.05	6.78	1.21	0.0132	0.6985	LZTS3; ProSAPiP1	leucine zipper, putative tumor suppressor family member 3; Leucine zipper putative tumor suppressor 3 [Source:UniProtKB/Swiss-Prot;Acc:O60299]; Salzman2013 ANNOTATED, CDS, coding, OVCODE, OVEXON, UTR5 best transcript NM_014731	Multiple_Complex
TC0400007609.hg.1	4	3.37	1.54	0.0132	0.6985	REST	RE1-silencing transcription factor	Multiple_Complex
TC2000009267.hg.1	4.8	5.48	-1.6	0.0132	0.6985	SLC35C2	solute carrier family 35 (GDP-fucose transporter), member C2	Multiple_Complex
TC0300006696.hg.1	6.57	6.01	1.47	0.0133	0.6985	NR2C2	Transcript Identified by AceView, Entrez Gene ID(s) 7182	Unassigned
TC0700011497.hg.1	5.93	6.41	-1.39	0.0133	0.6985	MLXIPL	MLX interacting protein-like	Multiple_Complex
TC0700009646.hg.1	4.97	5.16	-1.14	0.0133	0.6985	SSPO	SCO-spondin	Multiple_Complex
TC1500008986.hg.1	7.29	8.71	-2.68	0.0133	0.6985	LPCAT4	lysophosphatidylcholine acyltransferase 4	Multiple_Complex
TC0800008679.hg.1	4.52	4.03	1.4	0.0133	0.6985	COL14A1	collagen, type XIV, alpha 1	Multiple_Complex
TC0500006744.hg.1	3.85	3.56	1.22	0.0133	0.6985	ROPN1L	rhophilin associated tail protein 1-like	Multiple_Complex
TC1500008271.hg.1	5.5	4.92	1.49	0.0134	0.6985	WDR93	WD repeat domain 93	Multiple_Complex
TC0700013619.hg.1	7.69	7.15	1.45	0.0134	0.6985	RBM28	RNA binding motif protein 28	Multiple_Complex
TC0300007745.hg.1	8.55	8.24	1.24	0.0134	0.6985	ARL6IP5	ADP-ribosylation factor like GTPase 6 interacting protein 5	Multiple_Complex
TC1900009511.hg.1	5.45	5.62	-1.12	0.0134	0.6985	TIMM44	translocase of inner mitochondrial membrane 44 homolog (yeast)	Multiple_Complex
TC1900011056.hg.1	6.55	6.15	1.32	0.0134	0.6985	CABP5	calcium binding protein 5	Multiple_Complex
TC0100007290.hg.1	5.77	5.07	1.62	0.0135	0.6985	C1QA	complement component 1, q subcomponent, A chain	Coding
TC0300007739.hg.1	7.22	7.89	-1.6	0.0136	0.6985	PSMC1	Homo sapiens proteasome (prosome, macropain) 26S subunit, ATPase, 1, mRNA (cDNA clone MGC:8541 IMAGE:2822718), complete cds.; Homo sapiens proteasome (prosome, macropain) 26S subunit, ATPase, 1, mRNA (cDNA clone MGC:24583 IMAGE:4133348), complete cds.; Homo sapiens proteasome (prosome, macropain) 26S subunit, ATPase, 1, mRNA (cDNA clone MGC:86994 IMAGE:5264945), complete cds.; Homo sapiens protea…	Multiple_Complex
TC1100010012.hg.1	3.77	3.22	1.46	0.0136	0.6985	OR10A6	olfactory receptor, family 10, subfamily A, member 6 (gene/pseudogene)	Multiple_Complex
TC1800008259.hg.1	6.47	5.51	1.94	0.0136	0.6985	CTAGE1	cutaneous T-cell lymphoma-associated antigen 1	Coding
TC0X00010990.hg.1	6.03	5.5	1.45	0.0136	0.6985	SPANXC; SPANXD	SPANX family, member C; SPANX family, member D	Coding
TC1500010878.hg.1	5.85	4.72	2.19	0.0137	0.6985	VWA9	von Willebrand factor A domain containing 9	Multiple_Complex
TC1400007774.hg.1	5.25	7.27	-4.08	0.0137	0.6985	NRXN3	neurexin 3	Multiple_Complex
TC0500007691.hg.1	8.8	9.5	-1.63	0.0137	0.6985	SMN1; SMN2	survival of motor neuron 1, telomeric; survival of motor neuron 2, centromeric	Multiple_Complex
TC0900008982.hg.1	6.73	6.45	1.21	0.0137	0.6985	AIF1L	allograft inflammatory factor 1-like	Multiple_Complex
TC1700012240.hg.1	7.46	7.21	1.19	0.0137	0.6985	TBC1D3H; TBC1D3L; TBC1D3I; LOC101060389; TBC1D3C; TBC1D3; TBC1D3D	Homo sapiens TBC1 domain family, member 3H (TBC1D3H), mRNA.; Homo sapiens TBC1 domain family, member 3L (TBC1D3L), mRNA.; Homo sapiens TBC1 domain family, member 3I (TBC1D3I), mRNA.; Homo sapiens TBC1 domain family member-like (LOC101060389), mRNA.; TBC1 domain family member-like; Homo sapiens TBC1 domain family, member 3C, mRNA (cDNA clone MGC:87891 IMAGE:5165385), complete cds.; Homo sapiens TB…	Coding
TC1200010704.hg.1	5.17	4.65	1.44	0.0137	0.6985	CELA1	chymotrypsin-like elastase family, member 1	Coding
TC0600014284.hg.1	6.49	7.4	-1.88	0.0137	0.6985	CPNE5	copine V	Multiple_Complex
TC0900012163.hg.1	3.97	3.3	1.59	0.0138	0.6985	ORM2	orosomucoid 2	Multiple_Complex
TC1900007871.hg.1	9.42	11.26	-3.6	0.0138	0.6985	COX6B1	cytochrome c oxidase subunit VIb polypeptide 1 (ubiquitous)	Multiple_Complex
TC0200009440.hg.1	9.99	12.06	-4.21	0.0139	0.6985	R3HDM1	R3H domain containing 1	Multiple_Complex
TC1200008224.hg.1	4.3	5.14	-1.8	0.0139	0.6985	GLIPR1	GLI pathogenesis-related 1	Multiple_Complex
TC0700009692.hg.1	5.34	4.77	1.48	0.0139	0.6985	SLC4A2	solute carrier family 4 (anion exchanger), member 2	Multiple_Complex
TC0800011579.hg.1	3.38	3.28	1.07	0.0139	0.6985	EXT1	exostosin glycosyltransferase 1	Multiple_Complex
TC2000009204.hg.1	4.54	4.98	-1.35	0.014	0.6985	TOMM34	translocase of outer mitochondrial membrane 34	Multiple_Complex
TC0700011165.hg.1	3.67	3.45	1.16	0.014	0.6985	PHKG1	phosphorylase kinase, gamma 1 (muscle)	Multiple_Complex
TC1500010162.hg.1	6.25	7.35	-2.14	0.014	0.6985	RASGRF1	Ras protein-specific guanine nucleotide-releasing factor 1	Multiple_Complex
TC1900012057.hg.1	4.4	4.81	-1.33	0.0141	0.6985	ZNF814	zinc finger protein 814	Multiple_Complex
TC1700012089.hg.1	7.27	7.79	-1.43	0.0142	0.6985	DCXR	dicarbonyl/L-xylulose reductase	Multiple_Complex
TC0900010969.hg.1	4.8	4.94	-1.1	0.0142	0.6985	CORO2A	coronin, actin binding protein, 2A	Multiple_Complex
TC1400007491.hg.1	7.3	6.73	1.48	0.0143	0.6985	MPP5	membrane protein, palmitoylated 5	Multiple_Complex
TC1100009196.hg.1	3.57	3.34	1.17	0.0143	0.6985	TMPRSS4	transmembrane protease, serine 4	Multiple_Complex
TC1200009432.hg.1	4.66	4.36	1.23	0.0143	0.6985	LOC338797; RP13-507P19.2; RP13-507P19.1	uncharacterized LOC338797; novel transcript	Multiple_Complex
TC1200008800.hg.1	5.12	6.98	-3.63	0.0143	0.6985	UBE3B	ubiquitin protein ligase E3B	Multiple_Complex
TC0100012938.hg.1	5.6	5.26	1.27	0.0144	0.6985	HNRNPCL2	heterogeneous nuclear ribonucleoprotein C-like 2	Coding
TC0X00008754.hg.1	5.71	5.16	1.46	0.0144	0.6985	CSAG3	CSAG family, member 3	Multiple_Complex
TC0400010141.hg.1	5.54	6.96	-2.66	0.0144	0.6985	LDB2	LIM domain binding 2	Multiple_Complex
TC0700009608.hg.1	7.51	7.02	1.4	0.0145	0.6985	ZNF212	zinc finger protein 212	Coding
TC1000008437.hg.1	6.37	5.59	1.72	0.0145	0.6985	HECTD2	Transcript Identified by AceView, Entrez Gene ID(s) 143279	Unassigned
TC1300008645.hg.1	3.91	3.61	1.23	0.0145	0.6985	TRPC4	transient receptor potential cation channel, subfamily C, member 4	Multiple_Complex
TC1700012239.hg.1	6.33	6.13	1.15	0.0145	0.6985	TBC1D3K	TBC1 domain family, member 3K	Coding
TC1900009249.hg.1	8.71	7.95	1.68	0.0146	0.6985	GNG7	Memczak2013 ALT_ACCEPTOR, ALT_DONOR, coding, INTERNAL, intronic best transcript NM_052847	NonCoding
TC1700007344.hg.1	5.96	6.58	-1.54	0.0146	0.6985	NLK	nemo-like kinase	Multiple_Complex
TC1000012495.hg.1	4.08	4.9	-1.76	0.0146	0.6985	BORCS7	BLOC-1 related complex subunit 7	Multiple_Complex
TC0600009261.hg.1	5.16	5.33	-1.12	0.0147	0.6985	NUS1	NUS1 dehydrodolichyl diphosphate synthase subunit	Multiple_Complex
TC0200015082.hg.1	4.6	4.83	-1.17	0.0148	0.6985	FKBP7	FK506 binding protein 7	Multiple_Complex
TC0500008875.hg.1	4.58	4.22	1.28	0.0148	0.6985	PCDHB2	protocadherin beta 2	Coding
TC0500013261.hg.1	6.32	5.82	1.42	0.0148	0.6985	GALNT10	polypeptide N-acetylgalactosaminyltransferase 10	Multiple_Complex
TC1600011045.hg.1	5.15	5.54	-1.31	0.0148	0.6985	MBTPS1	membrane bound transcription factor peptidase, site 1	Multiple_Complex
TC0600007084.hg.1	6.59	7.26	-1.59	0.0149	0.6985	RBM24	RNA binding motif protein 24	Multiple_Complex
TC1600009865.hg.1	8.41	8.15	1.2	0.0149	0.6985	NUPR1	nuclear protein 1, transcriptional regulator	Multiple_Complex
TC1000011635.hg.1	4.41	3.86	1.46	0.0149	0.6985	TLX1NB	TLX1 neighbor	Multiple_Complex
TC1000008212.hg.1	3.95	3.78	1.13	0.0149	0.6985	NUTM2B	NUT family member 2B	Coding
TC0100007669.hg.1	5.11	5.57	-1.37	0.015	0.6985	CCDC28B	coiled-coil domain containing 28B	Multiple_Complex
TC1900011752.hg.1	4.89	5.3	-1.32	0.015	0.6985	ZNF223	zinc finger protein 223	Multiple_Complex
TC1400006546.hg.1	6.12	5.6	1.43	0.015	0.6985	TPPP2	tubulin polymerization-promoting protein family member 2	Multiple_Complex
TC2100008527.hg.1	5.63	6.06	-1.35	0.015	0.6985	SLC37A1	solute carrier family 37 (glucose-6-phosphate transporter), member 1	Multiple_Complex
TC1200010850.hg.1	7.75	9.24	-2.81	0.015	0.6985	TESPA1	thymocyte expressed, positive selection associated 1	Multiple_Complex
TC1400010759.hg.1	4.37	4.43	-1.04	0.0151	0.6985	ATP6V1D	ATPase, H+ transporting, lysosomal 34kDa, V1 subunit D	NonCoding
TC2000008130.hg.1	6.54	7.64	-2.15	0.0151	0.6985	TBC1D20	TBC1 domain family, member 20	Multiple_Complex
TC1200009132.hg.1	7.12	6.61	1.42	0.0151	0.6985	RNF10	ring finger protein 10	Multiple_Complex
TC0100010518.hg.1	5.8	7.67	-3.65	0.0151	0.6985	DCAF6	DDB1 and CUL4 associated factor 6	Multiple_Complex
TC0800007653.hg.1	5.37	4.8	1.49	0.0152	0.6985	MRPL15	mitochondrial ribosomal protein L15	Coding
TC0200014181.hg.1	6.58	6.09	1.41	0.0152	0.6985	LIMS2	LIM and senescent cell antigen-like domains 2	Multiple_Complex
TSUnmapped00000600.hg.1	7.36	7.69	-1.26	0.0153	0.6985	SURF1	surfeit 1	NonCoding
TC1000008092.hg.1	5.46	7.14	-3.21	0.0153	0.6985	VDAC2	voltage-dependent anion channel 2	Multiple_Complex
TC0100015990.hg.1	5.39	4.66	1.66	0.0153	0.6985	PAQR6	progestin and adipoQ receptor family member VI	Multiple_Complex
TC1100007728.hg.1	5.46	4.93	1.44	0.0153	0.6985	FAM111A	family with sequence similarity 111, member A	Multiple_Complex
TC0100011203.hg.1	5.33	4.69	1.56	0.0154	0.6985	RNPEP	arginyl aminopeptidase (aminopeptidase B)	Multiple_Complex
TC0800007460.hg.1	7.01	6.91	1.07	0.0154	0.6985	HGSNAT	heparan-alpha-glucosaminide N-acetyltransferase	Multiple_Complex
TC0500009606.hg.1	5.54	5.96	-1.34	0.0154	0.6985	ZNF346	zinc finger protein 346	Multiple_Complex
TC1000009387.hg.1	4.42	3.93	1.41	0.0155	0.6985	PPP2R2D	protein phosphatase 2, regulatory subunit B, delta	Multiple_Complex
TC0500009141.hg.1	5.73	5.12	1.52	0.0155	0.6985	GRIA1	glutamate receptor, ionotropic, AMPA 1	Multiple_Complex
TC1600009349.hg.1	5.07	5.79	-1.65	0.0155	0.6985	GRIN2A	glutamate receptor, ionotropic, N-methyl D-aspartate 2A	Multiple_Complex
TC0100011267.hg.1	9.73	11.93	-4.59	0.0155	0.6985	ATP2B4	ATPase, Ca++ transporting, plasma membrane 4	Multiple_Complex
TC1000012498.hg.1	5.49	5.92	-1.35	0.0156	0.6985	GSTO2	glutathione S-transferase omega 2	Multiple_Complex
TC1000011521.hg.1	5.63	5.51	1.08	0.0156	0.6985	TLL2	tolloid like 2	Multiple_Complex
TC0300013108.hg.1	6.97	9.32	-5.1	0.0156	0.6985	TNIK	TRAF2 and NCK interacting kinase	Multiple_Complex
TC1700012445.hg.1	6.85	7.96	-2.15	0.0157	0.6985	STRADA	STE20-related kinase adaptor alpha	Multiple_Complex
TC1100012033.hg.1	4.55	3.88	1.59	0.0157	0.6985	MTMR2	myotubularin related protein 2	Multiple_Complex
TC2200006642.hg.1	5.19	5.41	-1.16	0.0157	0.6985	RANBP1	Zhang2013 ALT_ACCEPTOR, ALT_DONOR, coding, INTERNAL, intronic best transcript NM_002882	NonCoding
TC1000008579.hg.1	7.03	6.6	1.35	0.0157	0.6985	UBTD1	ubiquitin domain containing 1	Multiple_Complex
TC0100015588.hg.1	5.94	7.49	-2.91	0.0159	0.6985	RNF115	ring finger protein 115	Multiple_Complex
TC1100009702.hg.1	4.84	5.35	-1.43	0.0159	0.6985	CEND1	cell cycle exit and neuronal differentiation 1	Multiple_Complex
TC1600009210.hg.1	6.12	5.68	1.35	0.016	0.6985	ADCY9	adenylate cyclase 9	Multiple_Complex
TC1300007761.hg.1	4.84	5.8	-1.93	0.0161	0.6985	HS6ST3	heparan sulfate 6-O-sulfotransferase 3	Coding
TC0500013292.hg.1	6.88	7.18	-1.23	0.0161	0.6985	2011-03-01	membrane associated ring finger 11	Coding
TC1700012252.hg.1	7.01	7.33	-1.25	0.0161	0.6985	KRTAP4-9	keratin associated protein 4-9	Coding
TC0X00009302.hg.1	4.76	4.39	1.29	0.0161	0.6985	DCAF8L1	DDB1 and CUL4 associated factor 8-like 1	Coding
TC1000011718.hg.1	6.13	5.42	1.64	0.0162	0.6985	CALHM2	calcium homeostasis modulator 2	Multiple_Complex
TC0100012434.hg.1	6.03	5.66	1.29	0.0162	0.6985	HES4	hes family bHLH transcription factor 4	Multiple_Complex
TC0600011470.hg.1	6.32	5.68	1.56	0.0162	0.6985	NELFE; MIR1236	negative elongation factor complex member E; microRNA 1236	Multiple_Complex
TC1400007165.hg.1	4.98	4.52	1.38	0.0164	0.6985	PTGER2	prostaglandin E receptor 2	Coding
TC1200009122.hg.1	5.39	5.01	1.3	0.0164	0.6985	SIRT4	sirtuin 4	Multiple_Complex
TC0800012351.hg.1	6.21	5.34	1.83	0.0165	0.6985	WDYHV1	WDYHV motif containing 1	Multiple_Complex
TC0900009255.hg.1	4.13	3.6	1.45	0.0165	0.6985	C9orf139	chromosome 9 open reading frame 139	Multiple_Complex
TC0300006781.hg.1	4.25	6.48	-4.68	0.0165	0.6985	KCNH8	potassium channel, voltage gated eag related subfamily H, member 8	Multiple_Complex
TC0700007137.hg.1	4.18	5.35	-2.25	0.0166	0.6985	BBS9	Bardet-Biedl syndrome 9	Multiple_Complex
TC1200008845.hg.1	5.18	4.59	1.51	0.0166	0.6985	RAD9B	RAD9 checkpoint clamp component B	Multiple_Complex
TC1700011096.hg.1	5.8	6.71	-1.89	0.0166	0.6985	MRPL27	mitochondrial ribosomal protein L27	Multiple_Complex
TC0100017505.hg.1	5.53	4.66	1.83	0.0166	0.6985	SDE2	SDE2 telomere maintenance homolog (S. pombe)	Multiple_Complex
TC1900008292.hg.1	5.35	4.71	1.56	0.0166	0.6985	TOMM40	translocase of outer mitochondrial membrane 40 homolog (yeast)	Multiple_Complex
TC0X00011290.hg.1	4.08	3.84	1.18	0.0166	0.6985	GAGE1	G antigen 1	Multiple_Complex
TC0400009109.hg.1	5.93	6.87	-1.92	0.0168	0.6985	GLRB	glycine receptor beta	Multiple_Complex
TC1900011872.hg.1	6.41	5.5	1.88	0.0168	0.6985	ECSIT	ECSIT signalling integrator	Multiple_Complex
TC0900008849.hg.1	7.81	7.27	1.46	0.0168	0.6985	C9orf16	chromosome 9 open reading frame 16	Multiple_Complex
TC1700007677.hg.1	4.06	4.49	-1.35	0.0168	0.6985	DUSP14	dual specificity phosphatase 14	Coding
TC0200007257.hg.1	5.69	6.4	-1.63	0.0168	0.6985	NDUFAF7	NADH dehydrogenase (ubiquinone) complex I, assembly factor 7	Multiple_Complex
TC0100017193.hg.1	7.6	8.77	-2.25	0.0168	0.6985	KCNH1	potassium channel, voltage gated eag related subfamily H, member 1	Multiple_Complex
TC1300007484.hg.1	7.16	8.24	-2.11	0.0169	0.6985	PIBF1	progesterone immunomodulatory binding factor 1	Multiple_Complex
TC0X00008608.hg.1	5.71	5.38	1.26	0.0169	0.6985	SPANXA2	SPANX family, member A2	Coding
TC1700011055.hg.1	5.9	5.44	1.38	0.0169	0.6985	SPOP	speckle-type POZ protein	Multiple_Complex
TC0500013244.hg.1	6.95	6.17	1.72	0.017	0.6985	PCDHB16	protocadherin beta 16	Coding
TC0600009080.hg.1	6.52	5.94	1.49	0.017	0.6985	CEP57L1	centrosomal protein 57kDa-like 1	Multiple_Complex
TC0100012849.hg.1	4.88	4.59	1.22	0.017	0.6985	CASZ1	castor zinc finger 1	Multiple_Complex
TC0800010880.hg.1	4.47	3.97	1.41	0.017	0.6985	IL7	interleukin 7	Multiple_Complex
TSUnmapped00000699.hg.1	6.49	7	-1.42	0.0171	0.6985	NDUFA10	NADH dehydrogenase (ubiquinone) 1 alpha subcomplex, 10, 42kDa	Coding
TC1900006683.hg.1	5.83	5.44	1.31	0.0171	0.6985	CCDC94	coiled-coil domain containing 94	Multiple_Complex
TC1100012794.hg.1	9.54	9.91	-1.3	0.0171	0.6985	ARHGAP32	Rho GTPase activating protein 32	Multiple_Complex
TC1600011472.hg.1	9.17	8.9	1.2	0.0171	0.6985	NMRAL1	NmrA-like family domain containing 1	Multiple_Complex
TC0200008323.hg.1	6.46	6.13	1.25	0.0171	0.6985	PLGLB2	plasminogen-like B2	Multiple_Complex
TC1600007619.hg.1	4.07	3.77	1.23	0.0171	0.6985	TP53TG3B	TP53 target 3B	Multiple_Complex
TC0500010872.hg.1	4.95	4.32	1.55	0.0171	0.6985	ERCC8	excision repair cross-complementation group 8	Multiple_Complex
TC0100014134.hg.1	7.42	7.75	-1.25	0.0172	0.6985	BEND5	BEN domain containing 5	Multiple_Complex
TC0100009901.hg.1	7.76	9.53	-3.42	0.0172	0.6985	MRPS21	mitochondrial ribosomal protein S21	Multiple_Complex
TC0300008484.hg.1	5.83	5.29	1.46	0.0173	0.6985	PLA1A	phospholipase A1 member A	Multiple_Complex
TC1700012322.hg.1	4.09	3.87	1.17	0.0173	0.6985	GLOD4	glyoxalase domain containing 4	Multiple_Complex
TC0800006603.hg.1	5.17	4.68	1.41	0.0173	0.6985	DEFB105B; DEFB105A	defensin, beta 105B; defensin, beta 105A	Coding
TC1000012429.hg.1	7.41	6.59	1.77	0.0173	0.6985	PRPF18	pre-mRNA processing factor 18	Multiple_Complex
TC0100015206.hg.1	6.95	6.63	1.24	0.0174	0.6985	GNAT2	guanine nucleotide binding protein (G protein), alpha transducing activity polypeptide 2	Coding
TC1100011022.hg.1	4.9	4.46	1.37	0.0174	0.6985	VPS37C	vacuolar protein sorting 37 homolog C (S. cerevisiae)	Multiple_Complex
TC0300009843.hg.1	5.5	5.35	1.11	0.0174	0.6985	TP63	tumor protein p63	Multiple_Complex
TC0100016639.hg.1	4.49	4.12	1.29	0.0174	0.6985	SHCBP1L	SHC SH2-domain binding protein 1-like	Multiple_Complex
TSUnmapped00000187.hg.1	4.75	4.49	1.2	0.0175	0.6985	ZNF197	zinc finger protein 197	Coding
TC1200012640.hg.1	8.79	10.83	-4.11	0.0175	0.6985	BLOC1S1	biogenesis of lysosomal organelles complex-1, subunit 1	Multiple_Complex
TC0100010148.hg.1	5.4	6.43	-2.05	0.0175	0.6985	LAMTOR2	late endosomal/lysosomal adaptor, MAPK and MTOR activator 2	Multiple_Complex
TC0600009545.hg.1	7.35	8.74	-2.62	0.0175	0.6985	PDE7B	phosphodiesterase 7B	Multiple_Complex
TC1700012395.hg.1	7.79	7.3	1.41	0.0176	0.6985	TBC1D3L	TBC1 domain family, member 3L	Coding
TC0800010678.hg.1	4.82	5.06	-1.19	0.0177	0.6985	CRH	corticotropin releasing hormone	Coding
TC0X00009208.hg.1	4.92	4.5	1.34	0.0177	0.6985	CXorf23	chromosome X open reading frame 23	Multiple_Complex
TC1500007196.hg.1	4.63	4.24	1.31	0.0177	0.6985	SLC27A2	solute carrier family 27 (fatty acid transporter), member 2	Multiple_Complex
TC1100008983.hg.1	5.79	5.08	1.64	0.0178	0.6985	ACAT1	acetyl-CoA acetyltransferase 1	Multiple_Complex
TC0X00008786.hg.1	8.64	9.24	-1.52	0.0178	0.6985	ATP2B3	ATPase, Ca++ transporting, plasma membrane 3	Multiple_Complex
TC1900009492.hg.1	6.33	6.14	1.14	0.0178	0.6985	CLEC4G	C-type lectin domain family 4, member G	Multiple_Complex
TC0100016755.hg.1	4.36	3.68	1.6	0.0178	0.6985	BRINP3	bone morphogenetic protein/retinoic acid inducible neural-specific 3	Multiple_Complex
TC0400009978.hg.1	4.33	4.67	-1.27	0.0179	0.6985	ACOX3	acyl-CoA oxidase 3, pristanoyl	Multiple_Complex
TC1000006917.hg.1	7.97	9.24	-2.4	0.0179	0.6985	CACNB2	calcium channel, voltage-dependent, beta 2 subunit	Multiple_Complex
TC0200010806.hg.1	5.44	5.87	-1.35	0.018	0.6985	STK36	serine/threonine kinase 36	Multiple_Complex
TC0800007245.hg.1	4.84	4.13	1.64	0.018	0.6985	MAK16	MAK16 homolog	Multiple_Complex
TC1600011339.hg.1	4.64	4.46	1.13	0.018	0.6985	ZNF263	zinc finger protein 263	Multiple_Complex
TC1500010738.hg.1	4.12	4.21	-1.06	0.018	0.6985	CTXN2	cortexin 2	Coding
TC0100009511.hg.1	4.54	3.98	1.47	0.0183	0.6985	TSHB	thyroid stimulating hormone, beta	Coding
TC1000011696.hg.1	5.45	4.98	1.38	0.0183	0.6985	CYP17A1	cytochrome P450, family 17, subfamily A, polypeptide 1	Multiple_Complex
TC0300013945.hg.1	3.43	3.66	-1.17	0.0184	0.6985	METTL6	methyltransferase like 6	Multiple_Complex
TC1500010921.hg.1	6.05	6.43	-1.3	0.0184	0.6985	MRPL46	mitochondrial ribosomal protein L46	Multiple_Complex
TC0X00006443.hg.1	4.31	3.94	1.29	0.0184	0.6985	SHOX	short stature homeobox	Multiple_Complex
TC0100014612.hg.1	4.78	4.54	1.18	0.0185	0.6985	CRYZ	crystallin zeta	Multiple_Complex
TC0300009524.hg.1	5.85	4.98	1.83	0.0185	0.6985	ECT2	epithelial cell transforming 2	Multiple_Complex
TC1900011467.hg.1	6.04	5.68	1.28	0.0185	0.6985	IL11	interleukin 11	Coding
TC1500009804.hg.1	5.97	6.73	-1.69	0.0185	0.6985	DENND4A	DENN/MADD domain containing 4A	Multiple_Complex
TC0400010688.hg.1	5.55	5.96	-1.33	0.0186	0.6985	USP46	ubiquitin specific peptidase 46	Multiple_Complex
TC1100006656.hg.1	6.88	6.14	1.67	0.0186	0.6985	OR52K2	olfactory receptor, family 52, subfamily K, member 2	Coding
TC0500010731.hg.1	3.37	3.8	-1.34	0.0186	0.6985	ARL15	ADP-ribosylation factor like GTPase 15	Multiple_Complex
TC0500009012.hg.1	9.01	8.45	1.47	0.0186	0.6985	TCERG1	Transcript Identified by AceView, Entrez Gene ID(s) 10915	Unassigned
TC1100011404.hg.1	5.52	5.9	-1.3	0.0186	0.6985	MRPL21	mitochondrial ribosomal protein L21	Multiple_Complex
TC0600013054.hg.1	6.49	7.04	-1.47	0.0187	0.6985	SERINC1	serine incorporator 1	Multiple_Complex
TC0800012435.hg.1	5.41	5.42	-1	0.0187	0.6985	ZFAND1	zinc finger, AN1-type domain 1	Multiple_Complex
TC1000008927.hg.1	10.66	9.28	2.61	0.0188	0.6985	VTI1A	vesicle transport through interaction with t-SNAREs 1A	Multiple_Complex
TC1100012966.hg.1	6.93	7.83	-1.87	0.0188	0.6985	MICAL2	microtubule associated monooxygenase, calponin and LIM domain containing 2	Multiple_Complex
TSUnmapped00000019.hg.1	4.95	4.55	1.31	0.0188	0.6985	DYRK1B	dual specificity tyrosine-(Y)-phosphorylation regulated kinase 1B	Coding
TC0800008145.hg.1	5.7	5.07	1.55	0.0189	0.6985	WWP1	WW domain containing E3 ubiquitin protein ligase 1	Multiple_Complex
TC0600013273.hg.1	7.46	6.97	1.41	0.0189	0.6985	BCLAF1	Memczak2013 ALT_DONOR, coding, INTERNAL, intronic best transcript NM_014739	NonCoding
TC0400011440.hg.1	4.88	6.86	-3.94	0.0189	0.6985	PPP3CA	protein phosphatase 3, catalytic subunit, alpha isozyme	Multiple_Complex
TC1100006750.hg.1	4.82	4.37	1.37	0.0189	0.6985	NLRP14	NLR family, pyrin domain containing 14	Multiple_Complex
TC0200015429.hg.1	4.58	4.3	1.22	0.0189	0.6985	ALS2CR11	amyotrophic lateral sclerosis 2 chromosome region candidate 11	Multiple_Complex
TC0600012740.hg.1	6.89	7.86	-1.97	0.019	0.6985	RTN4IP1	reticulon 4 interacting protein 1	Multiple_Complex
TC2000008213.hg.1	8.85	11.29	-5.44	0.0191	0.6985	DDRGK1	DDRGK domain containing 1	Multiple_Complex
TC0100018515.hg.1	4.21	3.77	1.35	0.0191	0.6985	CFAP45	cilia and flagella associated protein 45	Multiple_Complex
TC0300013866.hg.1	9	9.06	-1.04	0.0191	0.6985	ALG1L2	ALG1, chitobiosyldiphosphodolichol beta-mannosyltransferase-like 2	Multiple_Complex
TC2200007087.hg.1	3.78	3.44	1.26	0.0192	0.6985	RNF185	Transcript Identified by AceView, Entrez Gene ID(s) 91445	Unassigned
TC0100017073.hg.1	4.76	5.09	-1.26	0.0192	0.6985	SLC45A3	solute carrier family 45, member 3	Multiple_Complex
TC1900009755.hg.1	5.61	5.45	1.12	0.0192	0.6985	KLF1	Kruppel-like factor 1 (erythroid)	Multiple_Complex
TC1100009450.hg.1	3.58	3.96	-1.3	0.0192	0.6985	DCPS	decapping enzyme, scavenger	Multiple_Complex
TC0100016470.hg.1	8.49	9.39	-1.86	0.0192	0.6985	MRPS14	mitochondrial ribosomal protein S14	Multiple_Complex
TC1700008144.hg.1	6.5	7.43	-1.9	0.0193	0.6985	SP2	Sp2 transcription factor	Multiple_Complex
TC0300008563.hg.1	5.99	5.92	1.05	0.0194	0.6985	DIRC2	disrupted in renal carcinoma 2	Multiple_Complex
TC1700006735.hg.1	5.24	4.79	1.36	0.0194	0.6985	SLC2A4	solute carrier family 2 (facilitated glucose transporter), member 4	Coding
TC0600007262.hg.1	4.19	3.95	1.18	0.0194	0.6985	HIST1H3A	histone cluster 1, H3a	Coding
TC1600008840.hg.1	4.06	3.78	1.21	0.0195	0.6985	LOC339059; RP5-1142A6.8	uncharacterized LOC339059; novel transcript, antisense to FAM38A	Multiple_Complex
TC1400010768.hg.1	5.93	6.77	-1.79	0.0195	0.6985	MED6	mediator complex subunit 6	Multiple_Complex
TC1200006472.hg.1	6.58	5.54	2.06	0.0195	0.6985	ADIPOR2	adiponectin receptor 2	Multiple_Complex
TC1500010756.hg.1	5.16	4.44	1.64	0.0196	0.6985	RAB11A	RAB11A, member RAS oncogene family	NonCoding
TC1200012256.hg.1	3.58	3.62	-1.02	0.0197	0.6985	ABCB9	ATP binding cassette subfamily B member 9	Multiple_Complex
TC1100008370.hg.1	6.39	5.57	1.76	0.0197	0.6985	ATG16L2	autophagy related 16-like 2	Multiple_Complex
TC0600008146.hg.1	5.26	4.94	1.25	0.0197	0.6985	RUNX2	runt-related transcription factor 2	Multiple_Complex
TC1500009728.hg.1	5.11	4.84	1.21	0.0198	0.6985	DAPK2	death-associated protein kinase 2	Multiple_Complex
TC0700012971.hg.1	5.43	5.21	1.17	0.0198	0.6985	ZNF425	zinc finger protein 425	Multiple_Complex
TC0100015795.hg.1	5.38	4.49	1.85	0.0198	0.6985	POGZ	Transcript Identified by AceView, Entrez Gene ID(s) 23126	Unassigned
TC1200009671.hg.1	5.34	5	1.27	0.0199	0.6985	FGF6	fibroblast growth factor 6	Multiple_Complex
TC1900008445.hg.1	5.99	5.53	1.37	0.0199	0.6985	ZNF114	zinc finger protein 114	Multiple_Complex
TC0500011705.hg.1	9.42	10.05	-1.55	0.0199	0.6985	NREP	neuronal regeneration related protein	Multiple_Complex
TSUnmapped00000146.hg.1	5.72	5.12	1.52	0.02	0.6985	ZNF780A	zinc finger protein 780A	Coding
TC2100007446.hg.1	7.27	5.96	2.49	0.02	0.6985	COL6A1	collagen, type VI, alpha 1	Multiple_Complex
TC0100013013.hg.1	6.19	6.55	-1.29	0.02	0.6985	UQCRHL	ubiquinol-cytochrome c reductase hinge protein like	Multiple_Complex
TC1900008965.hg.1	5.35	5.02	1.26	0.02	0.6985	ZFP28	ZFP28 zinc finger protein	Multiple_Complex
TC0300010557.hg.1	5.56	7.67	-4.32	0.02	0.6985	NEK10	NIMA-related kinase 10	Multiple_Complex
TC0100015577.hg.1	5.12	6.03	-1.88	0.02	0.6985	PPIAL4F; PPIAL4D	peptidylprolyl isomerase A (cyclophilin A)-like 4F; peptidylprolyl isomerase A (cyclophilin A)-like 4D	Coding
TC1300008080.hg.1	5.3	4.57	1.66	0.02	0.6985	TUBGCP3	Memczak2013 ANTISENSE, coding, INTERNAL, intronic best transcript NM_006322	NonCoding
TC0700007398.hg.1	6.14	5.91	1.17	0.0201	0.6985	ZMIZ2	zinc finger, MIZ-type containing 2	Multiple_Complex
TC0200013046.hg.1	5.75	6.84	-2.13	0.0201	0.6985	EXOC6B	exocyst complex component 6B	Multiple_Complex
TC1200011767.hg.1	5.19	4.17	2.03	0.0201	0.6985	SLC41A2	solute carrier family 41 (magnesium transporter), member 2	Multiple_Complex
TC0100018137.hg.1	4.49	6.34	-3.6	0.0201	0.6985	OR14I1	olfactory receptor, family 14, subfamily I, member 1	Coding
TC0500013220.hg.1	5.02	4.61	1.33	0.0201	0.6985	FAM170A	family with sequence similarity 170, member A	Coding
TC0100017948.hg.1	2.91	3.32	-1.33	0.0202	0.6985	CHML	choroideremia-like (Rab escort protein 2)	Multiple_Complex
TC0200012072.hg.1	6.07	7.73	-3.16	0.0202	0.6985	MPV17	MpV17 mitochondrial inner membrane protein	Multiple_Complex
TC0800009418.hg.1	6.5	5.09	2.66	0.0202	0.6985	ANGPT2	angiopoietin 2	Multiple_Complex
TC2000008445.hg.1	5.75	6.38	-1.54	0.0203	0.6985	FLRT3	fibronectin leucine rich transmembrane protein 3	Multiple_Complex
TC0300007393.hg.1	7.51	6.83	1.61	0.0203	0.6985	UBA7	Memczak2013 ANTISENSE, coding, INTERNAL, intronic best transcript NM_003335	NonCoding
TC1000010101.hg.1	5.83	6.61	-1.71	0.0204	0.6985	ABI1	abl-interactor 1	Multiple_Complex
TC1900010574.hg.1	6.4	5.7	1.63	0.0204	0.6985	ZNF571	zinc finger protein 571	Multiple_Complex
TC0600012529.hg.1	5.22	5.53	-1.24	0.0204	0.6985	RNGTT	RNA guanylyltransferase and 5-phosphatase	Multiple_Complex
TC2200008620.hg.1	6.04	7.28	-2.36	0.0204	0.6985	IFT27	intraflagellar transport 27	Multiple_Complex
TC0400012755.hg.1	7.72	7.64	1.05	0.0204	0.6985	ZNF141	zinc finger protein 141	NonCoding
TC1200010205.hg.1	4.89	4.4	1.41	0.0205	0.6985	C12orf71	chromosome 12 open reading frame 71	Coding
TC0100010713.hg.1	4.32	3.66	1.57	0.0205	0.6985	PAPPA2	pappalysin 2	Multiple_Complex
TC1100012358.hg.1	4.23	4.65	-1.33	0.0206	0.6985	USP28	ubiquitin specific peptidase 28	Multiple_Complex
TC0400011279.hg.1	4.77	4.04	1.66	0.0206	0.6985	ABCG2	ATP binding cassette subfamily G member 2 (Junior blood group)	Multiple_Complex
TC1700007811.hg.1	4.86	5.48	-1.53	0.0206	0.6985	TMEM99	transmembrane protein 99	Multiple_Complex
TC1000011382.hg.1	5.64	6.88	-2.36	0.0206	0.6985	PANK1	pantothenate kinase 1	Multiple_Complex
TC1900010523.hg.1	6.55	5.96	1.5	0.0206	0.6985	ZFP82	ZFP82 zinc finger protein	Multiple_Complex
TC1700007974.hg.1	4.73	4.4	1.26	0.0206	0.6985	NAGS	N-acetylglutamate synthase	Multiple_Complex
TC0500007729.hg.1	4.94	5.48	-1.45	0.0207	0.6985	MCCC2	methylcrotonoyl-CoA carboxylase 2	Multiple_Complex
TC0900008933.hg.1	5.13	5.47	-1.26	0.0209	0.6985	TOR1B	torsin family 1, member B (torsin B)	Multiple_Complex
TC1700009540.hg.1	5.09	4.77	1.24	0.0209	0.6985	SPAG7	sperm associated antigen 7	Multiple_Complex
TC1100006719.hg.1	4.94	4.55	1.32	0.0209	0.6985	OR52W1	olfactory receptor, family 52, subfamily W, member 1	Coding
TC1700007859.hg.1	4.03	3.74	1.22	0.0209	0.6985	KLHL10	kelch-like family member 10	Multiple_Complex
TC0500012531.hg.1	4.98	4.54	1.36	0.021	0.6985	NMUR2	neuromedin U receptor 2	Multiple_Complex
TSUnmapped00000382.hg.1	5.38	5.18	1.15	0.0211	0.6985	DGKD	diacylglycerol kinase, delta 130kDa	NonCoding
TC0900012120.hg.1	6.72	7.01	-1.22	0.0211	0.6985	IL11RA	interleukin 11 receptor, alpha	Multiple_Complex
TC2000007516.hg.1	6.8	7.51	-1.64	0.0211	0.6985	SLC12A5	solute carrier family 12 (potassium/chloride transporter), member 5	Multiple_Complex
TC0300012200.hg.1	4.34	4.66	-1.25	0.0212	0.6985	SEMA5B	sema domain, seven thrombospondin repeats (type 1 and type 1-like), transmembrane domain (TM) and short cytoplasmic domain, (semaphorin) 5B	Multiple_Complex
TC0700006499.hg.1	4.3	4	1.23	0.0212	0.6985	UNCX	UNC homeobox	Coding
TC0600012188.hg.1	4.55	3.76	1.72	0.0212	0.6985	LGSN	lengsin, lens protein with glutamine synthetase domain	Coding
TC0600013258.hg.1	9.66	11.03	-2.59	0.0212	0.6985	AHI1	Abelson helper integration site 1	Multiple_Complex
TC1900011729.hg.1	5.91	5.36	1.46	0.0212	0.6985	TIMM50	translocase of inner mitochondrial membrane 50 homolog (S. cerevisiae)	Multiple_Complex
TC0900006736.hg.1	6.14	5.63	1.42	0.0213	0.6985	CNTLN	centlein, centrosomal protein	Multiple_Complex
TC0X00011402.hg.1	6.86	6.37	1.41	0.0213	0.6985	SPANXA1	sperm protein associated with the nucleus, X-linked, family member A1	Coding
TC1700007931.hg.1	6.49	6.17	1.25	0.0213	0.6985	IFI35	interferon-induced protein 35	Multiple_Complex
TC0100007315.hg.1	5.97	6.36	-1.31	0.0214	0.6985	ZNF436-AS1	ZNF436 antisense RNA 1	Multiple_Complex
TC0700011944.hg.1	5.06	4.63	1.35	0.0214	0.6985	ZNF394	zinc finger protein 394	Multiple_Complex
TC0300011107.hg.1	7.39	6.99	1.32	0.0214	0.6985	ZMYND10	zinc finger, MYND-type containing 10	Multiple_Complex
TC0200012030.hg.1	5.13	5.84	-1.65	0.0214	0.6985	HADHA	hydroxyacyl-CoA dehydrogenase/3-ketoacyl-CoA thiolase/enoyl-CoA hydratase (trifunctional protein), alpha subunit	Multiple_Complex
TC0200014860.hg.1	5.49	4.75	1.67	0.0214	0.6985	CCDC173	coiled-coil domain containing 173	Coding
TC1700010672.hg.1	4.67	4.31	1.29	0.0215	0.6985	KRT32	keratin 32, type I	Coding
TC0200016598.hg.1	8.86	8.46	1.31	0.0215	0.6985	SPEG	SPEG complex locus	Multiple_Complex
TC0300013707.hg.1	7.29	6.72	1.48	0.0215	0.6985	WDR53	WD repeat domain 53	Coding
TC0X00007236.hg.1	4.05	3.61	1.35	0.0215	0.6985	GAGE12C; GAGE12E; GAGE12H	G antigen 12C; G antigen 12E; G antigen 12H	Coding
TC1400009629.hg.1	6.28	5.78	1.41	0.0216	0.6985	ZFYVE1	zinc finger, FYVE domain containing 1	Multiple_Complex
TC0400011685.hg.1	7.18	6.46	1.65	0.0216	0.6985	PRSS12	protease, serine, 12 (neurotrypsin, motopsin)	Multiple_Complex
TC1700007519.hg.1	4.34	4.4	-1.04	0.0216	0.6985	PSMD11	proteasome 26S subunit, non-ATPase 11	Multiple_Complex
TC1700010252.hg.1	3.31	3.68	-1.3	0.0216	0.6985	CORO6	coronin 6	Multiple_Complex
TC1600010772.hg.1	4.62	4.81	-1.14	0.0216	0.6985	VAC14	Vac14 homolog (S. cerevisiae)	Multiple_Complex
TC0200012009.hg.1	5.51	6.55	-2.05	0.0217	0.6985	DTNB	dystrobrevin beta	Multiple_Complex
TC1700009745.hg.1	5.04	4.67	1.3	0.0217	0.6985	MYH2	myosin, heavy chain 2, skeletal muscle, adult	Multiple_Complex
TC0900010946.hg.1	5.06	4.69	1.29	0.0218	0.6985	TSTD2	thiosulfate sulfurtransferase (rhodanese)-like domain containing 2	Multiple_Complex
TC1200010065.hg.1	6.55	5.26	2.45	0.0219	0.6985	PLCZ1	phospholipase C, zeta 1	Multiple_Complex
TC1200010806.hg.1	5.21	6.66	-2.72	0.022	0.6985	MAP3K12	mitogen-activated protein kinase kinase kinase 12	Multiple_Complex
TC1500010846.hg.1	5.09	4.48	1.53	0.0221	0.6985	GOLGA8K; ULK4P1	golgin A8 family, member K; ULK4 pseudogene 1	Multiple_Complex
TC0100009955.hg.1	9.81	10.9	-2.13	0.0222	0.6985	PSMB4	proteasome subunit beta 4	Multiple_Complex
TC1100007740.hg.1	4.02	3.56	1.37	0.0222	0.6985	OR4D9	olfactory receptor, family 4, subfamily D, member 9	Coding
TC2000008030.hg.1	7.84	9.94	-4.27	0.0223	0.6985	OGFR	opioid growth factor receptor	Multiple_Complex
TC0100007486.hg.1	6.1	5.7	1.32	0.0223	0.6985	SFN	stratifin	Coding
TC0400007023.hg.1	5.84	5.16	1.6	0.0224	0.6985	PACRGL	PARK2 co-regulated like	Multiple_Complex
TC0100017568.hg.1	5.65	5.12	1.44	0.0224	0.6985	JMJD4	jumonji domain containing 4	Multiple_Complex
TC2000008985.hg.1	11.66	9.77	3.71	0.0224	0.6985	RBM39	RNA binding motif protein 39	Multiple_Complex
TC1700010440.hg.1	3.94	4.15	-1.16	0.0225	0.6985	MMP28	matrix metallopeptidase 28	Multiple_Complex
TC0800008546.hg.1	6.15	8.61	-5.52	0.0225	0.6985	ENY2	enhancer of yellow 2 homolog (Drosophila)	Multiple_Complex
TC0100016339.hg.1	5.37	4.89	1.4	0.0225	0.6985	DPT	dermatopontin	Coding
TC1100013021.hg.1	5.91	5.34	1.48	0.0225	0.6985	FEN1	flap structure-specific endonuclease 1	Coding
TC0300011485.hg.1	10.31	10.93	-1.54	0.0225	0.6985	FOXP1	forkhead box P1	Multiple_Complex
TC0600011927.hg.1	5.96	6.83	-1.82	0.0225	0.6985	SUPT3H	SPT3 homolog, SAGA and STAGA complex component	Multiple_Complex
TC0700008375.hg.1	6.28	5.47	1.75	0.0226	0.6985	PPP1R9A	protein phosphatase 1, regulatory subunit 9A	Multiple_Complex
TC1700011250.hg.1	6.4	5.87	1.44	0.0226	0.6985	BZRAP1	benzodiazepine receptor (peripheral) associated protein 1	Multiple_Complex
TC0100013417.hg.1	5.32	6.31	-1.99	0.0227	0.6985	SLC9A1	solute carrier family 9, subfamily A (NHE1, cation proton antiporter 1), member 1	Multiple_Complex
TC0200007606.hg.1	4	3.43	1.48	0.0227	0.6985	C2orf73	chromosome 2 open reading frame 73	Multiple_Complex
TC0100008607.hg.1	6.32	6.56	-1.18	0.0227	0.6985	RAVER2	ribonucleoprotein, PTB-binding 2	Multiple_Complex
TC0200015424.hg.1	7.64	7.49	1.11	0.0228	0.6985	ALS2CR12	amyotrophic lateral sclerosis 2 chromosome region candidate 12	Multiple_Complex
TC0300011154.hg.1	5.28	4.88	1.32	0.0229	0.6985	POC1A	POC1 centriolar protein A	Multiple_Complex
TSUnmapped00000646.hg.1	5.16	4.6	1.48	0.0229	0.6985	HNRNPCL3	heterogeneous nuclear ribonucleoprotein C-like 3 [Source:HGNC Symbol;Acc:HGNC:51235]	Coding
TC0900008316.hg.1	4.85	5.28	-1.35	0.0229	0.6985	FKTN	fukutin	Multiple_Complex
TC0800010360.hg.1	5.52	4.3	2.34	0.023	0.6985	PRKDC	protein kinase, DNA-activated, catalytic polypeptide	Multiple_Complex
TC0900009846.hg.1	4.32	4.48	-1.12	0.023	0.6985	B4GALT1	UDP-Gal:betaGlcNAc beta 1,4- galactosyltransferase, polypeptide 1	Multiple_Complex
TC1900011903.hg.1	4.39	4.19	1.15	0.0231	0.6985	NR2F6	nuclear receptor subfamily 2, group F, member 6	Multiple_Complex
TC0100007971.hg.1	5.01	4.56	1.37	0.0231	0.6985	KCNQ4	potassium channel, voltage gated KQT-like subfamily Q, member 4	Multiple_Complex
TC1800008650.hg.1	5.39	4.96	1.35	0.0231	0.6985	SMAD7	SMAD family member 7	Multiple_Complex
TC0200013515.hg.1	5.82	6.8	-1.98	0.0231	0.6985	STARD7	StAR-related lipid transfer domain containing 7	Multiple_Complex
TC0200010516.hg.1	4.22	3.78	1.35	0.0231	0.6985	CYP20A1	cytochrome P450, family 20, subfamily A, polypeptide 1	Multiple_Complex
TC0400008534.hg.1	7.54	8.93	-2.62	0.0231	0.6985	NDST3	N-deacetylase/N-sulfotransferase (heparan glucosaminyl) 3	Multiple_Complex
TC1300006643.hg.1	5.18	5.56	-1.3	0.0231	0.6985	ATP8A2	ATPase, aminophospholipid transporter, class I, type 8A, member 2	Multiple_Complex
TC0200013330.hg.1	4.95	4.09	1.81	0.0232	0.6985	PLGLB1; PLGLB2	plasminogen-like B1; plasminogen-like B2	Multiple_Complex
TC0900006564.hg.1	4.34	4.58	-1.18	0.0232	0.6985	RIC1	RIC1 homolog, RAB6A GEF complex partner 1	Multiple_Complex
TC1200007105.hg.1	6.95	5.93	2.02	0.0232	0.6985	LYRM5	LYR motif containing 5	Multiple_Complex
TC0X00007704.hg.1	6.57	7.42	-1.8	0.0233	0.6985	COX7B	cytochrome c oxidase subunit VIIb	Multiple_Complex
TC1300008997.hg.1	4.42	3.86	1.48	0.0233	0.6985	DHRS12	dehydrogenase/reductase (SDR family) member 12	Multiple_Complex
TC1400008055.hg.1	11.74	11.36	1.3	0.0233	0.6985	IFI27L1	interferon, alpha-inducible protein 27-like 1	Multiple_Complex
TC1000010239.hg.1	6.85	6.26	1.51	0.0233	0.6985	ARHGAP12	Rho GTPase activating protein 12	Multiple_Complex
TC1700007429.hg.1	7.21	6.99	1.16	0.0233	0.6985	ANKRD13B	ankyrin repeat domain 13B	Multiple_Complex
TC0800006752.hg.1	4.81	4.54	1.2	0.0233	0.6985	GATA4	GATA binding protein 4	Multiple_Complex
TC1100006911.hg.1	4.42	3.77	1.57	0.0233	0.6985	SPON1	spondin 1, extracellular matrix protein	Multiple_Complex
TC0200007050.hg.1	6.12	6.18	-1.04	0.0234	0.6985	AGBL5	ATP/GTP binding protein-like 5	Multiple_Complex
TC1900012025.hg.1	4.91	4.19	1.65	0.0234	0.6985	ZNF28	zinc finger protein 28	Multiple_Complex
TC0600013427.hg.1	7.85	7.18	1.6	0.0234	0.6985	FUCA2	fucosidase, alpha-L- 2, plasma	Multiple_Complex
TC1100012976.hg.1	7.31	7.94	-1.55	0.0236	0.6985	NUCB2	nucleobindin 2	Multiple_Complex
TC1400010576.hg.1	14	15.36	-2.57	0.0236	0.6985	PABPN1	poly(A) binding protein, nuclear 1	Multiple_Complex
TC1500009261.hg.1	5.11	4.8	1.24	0.0237	0.6985	SPG11	spastic paraplegia 11 (autosomal recessive)	Multiple_Complex
TC1200007295.hg.1	5.39	4.82	1.48	0.0237	0.6985	ALG10	ALG10, alpha-1,2-glucosyltransferase	Multiple_Complex
TC1600007262.hg.1	11.42	12.33	-1.87	0.0237	0.6985	TNRC6A	trinucleotide repeat containing 6A	Multiple_Complex
TC0700011924.hg.1	8.22	9.4	-2.28	0.0237	0.6985	TMEM130	transmembrane protein 130	Multiple_Complex
TC0100015982.hg.1	6.88	8.04	-2.23	0.0237	0.6985	SSR2	signal sequence receptor, beta (translocon-associated protein beta)	Multiple_Complex
TC0200014620.hg.1	8.93	9.28	-1.28	0.0238	0.6985	CACNB4	calcium channel, voltage-dependent, beta 4 subunit	Multiple_Complex
TC2000008107.hg.1	5.54	6.53	-1.98	0.0238	0.6985	TCEA2	transcription elongation factor A (SII), 2	Multiple_Complex
TC0600013409.hg.1	6.61	7.85	-2.36	0.0238	0.6985	HIVEP2	human immunodeficiency virus type I enhancer binding protein 2	Multiple_Complex
TC1100009334.hg.1	3.92	3.55	1.3	0.0238	0.6985	CRTAM	cytotoxic and regulatory T-cell molecule	Multiple_Complex
TC0300007483.hg.1	8.81	8.26	1.46	0.0238	0.6985	NISCH	Zhang2013 ALT_DONOR, coding, INTERNAL, intronic best transcript NM_007184	NonCoding
TC1600006790.hg.1	4.06	4.4	-1.27	0.0239	0.6985	A2BP1	Transcript Identified by AceView, Entrez Gene ID(s) 54715	Unassigned
TC0100011026.hg.1	4.83	5.42	-1.5	0.0239	0.6985	TROVE2	TROVE domain family, member 2	Multiple_Complex
TC1600011427.hg.1	7.26	8.43	-2.25	0.0239	0.6985	IST1	increased sodium tolerance 1 homolog (yeast)	Multiple_Complex
TC1400010039.hg.1	11.78	13.1	-2.49	0.0239	0.6985	DDX24	DEAD (Asp-Glu-Ala-Asp) box helicase 24	Multiple_Complex
TC1700011002.hg.1	3.73	3.32	1.33	0.024	0.6985	PRAC1	prostate cancer susceptibility candidate 1	Coding
TC0300011943.hg.1	4.36	4.83	-1.39	0.024	0.6985	KIAA1524	KIAA1524	Multiple_Complex
TC0600012175.hg.1	9.34	10.45	-2.15	0.024	0.6985	KHDRBS2	KH domain containing, RNA binding, signal transduction associated 2	Multiple_Complex
TC1500009082.hg.1	6.24	5.61	1.54	0.024	0.6985	BMF	Bcl2 modifying factor	Multiple_Complex
TC1900007885.hg.1	6.9	7.65	-1.68	0.024	0.6985	ARHGAP33	Rho GTPase activating protein 33	Multiple_Complex
TC0500013224.hg.1	5.09	4.27	1.76	0.0241	0.6985	SLC27A6	solute carrier family 27 (fatty acid transporter), member 6	Coding
TC1600007739.hg.1	6.01	6.56	-1.47	0.0241	0.6985	PHKB	phosphorylase kinase, beta	Multiple_Complex
TC0800012478.hg.1	5.96	6.28	-1.25	0.0241	0.6985	FBXL6	F-box and leucine-rich repeat protein 6	Multiple_Complex
TC1900008112.hg.1	6.29	6.06	1.17	0.0241	0.6985	SHKBP1	SH3KBP1 binding protein 1	Multiple_Complex
TC0X00010406.hg.1	4.7	4.21	1.41	0.0242	0.6985	TCEAL8	transcription elongation factor A (SII)-like 8	Multiple_Complex
TC0500008466.hg.1	4.65	4.35	1.23	0.0242	0.6985	FTMT	ferritin mitochondrial	Coding
TC1600007952.hg.1	5.93	5.05	1.84	0.0242	0.6985	OGFOD1	2-oxoglutarate and iron-dependent oxygenase domain containing 1	Multiple_Complex
TC2200008974.hg.1	5.17	4.62	1.46	0.0243	0.6985	SMC1B	structural maintenance of chromosomes 1B	Coding
TC1700012269.hg.1	4.54	4.71	-1.12	0.0243	0.6985	MGC57346-CRHR1; RP11-105N13.4	Homo sapiens MGC57346-CRHR1 readthrough (MGC57346-CRHR1), transcript variant 5, mRNA.; Homo sapiens MGC57346-CRHR1 readthrough (MGC57346-CRHR1), transcript variant 6, mRNA.; novel transcript	Multiple_Complex
TC1000011940.hg.1	4.5	4.27	1.17	0.0243	0.6985	VAX1	ventral anterior homeobox 1	Coding
TC1500009904.hg.1	5.95	6.57	-1.53	0.0243	0.6985	TLE3	transducin-like enhancer of split 3	Multiple_Complex
TC1700010426.hg.1	3.91	3.63	1.22	0.0244	0.6985	SLFN13	schlafen family member 13	Multiple_Complex
TC1600011546.hg.1	6.12	6.7	-1.49	0.0244	0.6985	PLLP	plasmolipin	Multiple_Complex
TC1500009561.hg.1	7.9	7.1	1.73	0.0245	0.6985	ALDH1A2	aldehyde dehydrogenase 1 family, member A2	Multiple_Complex
TC0800010034.hg.1	5.71	6.56	-1.8	0.0245	0.6985	GSR	glutathione reductase	Multiple_Complex
TC0800009154.hg.1	4.62	4.47	1.11	0.0246	0.6985	PSCA	prostate stem cell antigen	Multiple_Complex
TC1700007288.hg.1	5.31	4.87	1.36	0.0246	0.6985	FAM27L	family with sequence similarity 27-like	Multiple_Complex
TC1300008225.hg.1	9.34	9.02	1.24	0.0246	0.6985	PSPC1	paraspeckle component 1	Multiple_Complex
TC0400006994.hg.1	4.7	4.58	1.09	0.0246	0.6985	NCAPG	non-SMC condensin I complex subunit G	Multiple_Complex
TC0800009487.hg.1	4.94	4.61	1.25	0.0246	0.6985	DEFB105A	defensin, beta 105A	Multiple_Complex
TC1900008134.hg.1	4.42	3.89	1.45	0.0247	0.6985	CYP2B6	cytochrome P450, family 2, subfamily B, polypeptide 6	Multiple_Complex
TC0100014448.hg.1	5.8	5.15	1.57	0.0247	0.6985	ROR1-AS1	ROR1 antisense RNA 1	NonCoding
TC0300008198.hg.1	6.15	5.21	1.92	0.0248	0.6985	ZPLD1	zona pellucida-like domain containing 1	NonCoding
TC0100018512.hg.1	6.29	5.54	1.69	0.0248	0.6985	C1orf61; RP11-98G7.1	Transcript Identified by AceView, Entrez Gene ID(s) 10485; novel transcript	NonCoding
TC1000012474.hg.1	5.47	5.08	1.31	0.0248	0.6985	NUTM2D	NUT family member 2D	Multiple_Complex
TC0400008388.hg.1	5.92	5.16	1.7	0.0248	0.6985	GAR1	GAR1 homolog, ribonucleoprotein	Multiple_Complex
TC1800008549.hg.1	4.96	4.74	1.16	0.0249	0.6985	RIT2	Ras-like without CAAX 2	Multiple_Complex
TC0300012813.hg.1	5.46	4.98	1.39	0.0249	0.6985	P2RY14	purinergic receptor P2Y, G-protein coupled, 14	Coding
TC0X00008468.hg.1	4.55	5.1	-1.47	0.025	0.6985	CCDC160	coiled-coil domain containing 160	Multiple_Complex
TC1100012375.hg.1	3.93	3.55	1.3	0.025	0.6985	C11orf71	chromosome 11 open reading frame 71	Multiple_Complex
TC0X00007587.hg.1	9.76	9.17	1.5	0.025	0.6985	PIN4	peptidylprolyl cis/trans isomerase, NIMA-interacting 4	Multiple_Complex
TC0200012383.hg.1	5.02	4.58	1.36	0.0251	0.6985	HAAO	3-hydroxyanthranilate 3,4-dioxygenase	Multiple_Complex
TC1000009873.hg.1	4.77	4.47	1.24	0.0251	0.6985	DCLRE1C	DNA cross-link repair 1C	Multiple_Complex
TC0600012540.hg.1	4.54	4.14	1.31	0.0251	0.6985	GABRR2	gamma-aminobutyric acid (GABA) A receptor, rho 2	Multiple_Complex
TSUnmapped00000614.hg.1	5.47	4.5	1.96	0.0252	0.6985	ZNF660	zinc finger protein 660	NonCoding
TC1700007605.hg.1	5.89	5.75	1.1	0.0252	0.6985	C17orf50	chromosome 17 open reading frame 50	Coding
TC0700011973.hg.1	6.39	5.83	1.47	0.0252	0.6985	TAF6	TAF6 RNA polymerase II, TATA box binding protein (TBP)-associated factor, 80kDa	Multiple_Complex
TC0900010351.hg.1	3.62	3.36	1.2	0.0253	0.6985	APBA1	amyloid beta (A4) precursor protein-binding, family A, member 1	NonCoding
TC2200006432.hg.1	6.91	6.43	1.4	0.0253	0.6985	BAGE5	Synthetic construct Homo sapiens clone IMAGE:100062553, MGC:190557 B melanoma antigen family, member 5 (BAGE5) mRNA, encodes complete protein.; B melanoma antigen family, member 5 [Source:EntrezGene;Acc:85316]	Multiple_Complex
TSUnmapped00000399.hg.1	4.04	3.56	1.4	0.0253	0.6985	ZNF852	zinc finger protein 852	Coding
TC0500007895.hg.1	3.94	4.55	-1.53	0.0254	0.6985	CMYA5	cardiomyopathy associated 5	Multiple_Complex
TC0800009266.hg.1	5.75	6.61	-1.81	0.0254	0.6985	MFSD3	major facilitator superfamily domain containing 3	Multiple_Complex
TC0200009331.hg.1	4.31	3.89	1.34	0.0254	0.6985	POTEE	POTE ankyrin domain family, member E	Coding
TC0700009099.hg.1	4.99	5.11	-1.09	0.0254	0.6985	NRF1	nuclear respiratory factor 1	Multiple_Complex
TC0100009899.hg.1	5.03	4.87	1.12	0.0254	0.6985	C1orf54	chromosome 1 open reading frame 54	Multiple_Complex
TC1600007784.hg.1	4.42	4.12	1.22	0.0254	0.6985	C16orf78	chromosome 16 open reading frame 78	Coding
TC1500008829.hg.1	5.27	6.14	-1.82	0.0254	0.6985	FAM189A1	family with sequence similarity 189, member A1	Multiple_Complex
TC1200011908.hg.1	4.77	4.3	1.38	0.0255	0.6985	GPN3	GPN-loop GTPase 3	Multiple_Complex
TC0600014089.hg.1	6.66	6.38	1.22	0.0255	0.6985	PGBD1	piggyBac transposable element derived 1	Multiple_Complex
TC1500010098.hg.1	5.41	4.79	1.53	0.0256	0.6985	SCAPER	Transcript Identified by AceView, Entrez Gene ID(s) 49855	Unassigned
TC1400009016.hg.1	3.49	3.74	-1.19	0.0256	0.6985	FBXO33	F-box protein 33	Multiple_Complex
TC1900011734.hg.1	6.58	6.36	1.17	0.0256	0.6985	MIA; RAB4B; MIA-RAB4B	melanoma inhibitory activity; RAB4B, member RAS oncogene family; MIA-RAB4B readthrough (NMD candidate)	Multiple_Complex
TC1600009779.hg.1	4	4.24	-1.18	0.0256	0.6985	ARHGAP17	Memczak2013 ALT_ACCEPTOR, ALT_DONOR, coding, INTERNAL, intronic best transcript NM_001006634	NonCoding
TC0300007055.hg.1	5.28	6.08	-1.73	0.0256	0.6985	CTDSPL	CTD small phosphatase like	Multiple_Complex
TC0200016582.hg.1	4.95	4.42	1.45	0.0257	0.6985	NABP1	nucleic acid binding protein 1	Multiple_Complex
TC1400009388.hg.1	5.35	6.03	-1.6	0.0257	0.6985	PPP2R5E	protein phosphatase 2, regulatory subunit B, epsilon isoform	Multiple_Complex
TC1900008528.hg.1	5.31	5.03	1.22	0.0258	0.6985	TRPM4	transient receptor potential cation channel, subfamily M, member 4	Multiple_Complex
TC1400007666.hg.1	6.21	6.68	-1.38	0.0258	0.6985	LIN52	lin-52 DREAM MuvB core complex component	Multiple_Complex
TC0Y00006440.hg.1	4.58	4.18	1.32	0.0258	0.6985	SHOX	short stature homeobox	Multiple_Complex
TC1100010932.hg.1	6.15	5.33	1.77	0.0258	0.6985	OR10W1	olfactory receptor, family 10, subfamily W, member 1	Coding
TC0400012917.hg.1	6.43	7.85	-2.68	0.0258	0.6985	ARAP2	ArfGAP with RhoGAP domain, ankyrin repeat and PH domain 2	Multiple_Complex
TC0900008515.hg.1	6.36	6.16	1.15	0.0259	0.6985	ATP6V1G1	ATPase, H+ transporting, lysosomal 13kDa, V1 subunit G1	Multiple_Complex
TC0100010764.hg.1	5.3	4.97	1.26	0.0259	0.6985	TOR3A	torsin family 3, member A	Multiple_Complex
TC0200016018.hg.1	8.71	8.22	1.4	0.026	0.6985	NCL	nucleolin	Multiple_Complex
TC2000009789.hg.1	5.13	5.3	-1.13	0.026	0.6985	BHLHE23	basic helix-loop-helix family, member e23	Coding
TC0X00007134.hg.1	7.24	8.56	-2.49	0.0261	0.6985	USP11	ubiquitin specific peptidase 11	Multiple_Complex
TC0300011566.hg.1	5.72	7.19	-2.77	0.0261	0.6985	CNTN3	contactin 3 (plasmacytoma associated)	Multiple_Complex
TC0500009342.hg.1	5.01	5.49	-1.39	0.0261	0.6985	TENM2	teneurin transmembrane protein 2	Multiple_Complex
TC0300007296.hg.1	7.33	6.66	1.59	0.0261	0.6985	SCAP	Memczak2013 ANTISENSE, CDS, coding, INTERNAL best transcript NM_012235	NonCoding
TC0100013042.hg.1	4.2	3.89	1.24	0.0262	0.6985	SPATA21	spermatogenesis associated 21	Multiple_Complex
TC1500010360.hg.1	5.34	4.83	1.42	0.0262	0.6985	DET1	de-etiolated homolog 1 (Arabidopsis)	NonCoding
TC1500007077.hg.1	5.53	4.92	1.52	0.0262	0.6985	WDR76	WD repeat domain 76	Multiple_Complex
TC1000006624.hg.1	6.63	6.14	1.4	0.0263	0.6985	CALML3	calmodulin-like 3	Coding
TC1700009713.hg.1	8.15	9.22	-2.1	0.0263	0.6985	STX8	syntaxin 8	Multiple_Complex
TC1100012165.hg.1	7.04	5.17	3.66	0.0263	0.6985	CASP4	caspase 4	Multiple_Complex
TC0900007816.hg.1	5.38	5.12	1.2	0.0263	0.6985	CTSL	cathepsin L	Multiple_Complex
TC0700013354.hg.1	4.74	3.94	1.75	0.0263	0.6985	GPR141	G protein-coupled receptor 141	Multiple_Complex
TC1700009707.hg.1	5.62	5.13	1.41	0.0264	0.6985	PIK3R6	phosphoinositide-3-kinase, regulatory subunit 6	Multiple_Complex
TC1900011981.hg.1	4.66	5.25	-1.51	0.0264	0.6985	ERCC2	excision repair cross-complementation group 2	Multiple_Complex
TC1700012460.hg.1	6.53	7.52	-1.99	0.0264	0.6985	ABCA5	ATP binding cassette subfamily A member 5	Multiple_Complex
TC1500009574.hg.1	8.02	8.01	1.01	0.0264	0.6985	ADAM10	ADAM metallopeptidase domain 10	Multiple_Complex
TC0300009613.hg.1	5.65	6.66	-2.01	0.0265	0.6985	USP13	ubiquitin specific peptidase 13 (isopeptidase T-3)	Multiple_Complex
TC1100012659.hg.1	5.55	4.97	1.5	0.0265	0.6985	OR8D1	olfactory receptor, family 8, subfamily D, member 1	Coding
TC0300011859.hg.1	3.81	4.87	-2.08	0.0266	0.6985	ZBTB11	zinc finger and BTB domain containing 11	Multiple_Complex
TC0800007416.hg.1	5.24	4.73	1.42	0.0267	0.6985	GINS4	GINS complex subunit 4 (Sld5 homolog)	Multiple_Complex
TC2200008571.hg.1	5.61	5.31	1.23	0.0267	0.6985	MB	myoglobin	Multiple_Complex
TC2000007666.hg.1	4.9	5.27	-1.29	0.0267	0.6985	RNF114	ring finger protein 114	Multiple_Complex
TC1200008568.hg.1	5.25	4.47	1.71	0.0268	0.6985	TMPO	thymopoietin	Multiple_Complex
TC1700007262.hg.1	7.1	6.59	1.43	0.027	0.6985	MAP2K3	mitogen-activated protein kinase kinase 3	Multiple_Complex
TC0400008043.hg.1	4.81	3.95	1.82	0.027	0.6985	PTPN13	Transcript Identified by AceView, Entrez Gene ID(s) 5783	Unassigned
TC0900012161.hg.1	6.24	6.33	-1.06	0.0271	0.6985	DNAJC25-GNG10	DNAJC25-GNG10 readthrough	Coding
TC1700010582.hg.1	4.17	4.49	-1.24	0.0271	0.6985	PGAP3	post-GPI attachment to proteins 3	Multiple_Complex
TC0400010770.hg.1	8.25	8.58	-1.25	0.0272	0.6985	PPAT	phosphoribosyl pyrophosphate amidotransferase	Multiple_Complex
TC1600007431.hg.1	7.52	8.01	-1.4	0.0272	0.6985	ASPHD1	aspartate beta-hydroxylase domain containing 1	Multiple_Complex
TC0600007092.hg.1	5.07	5.76	-1.61	0.0272	0.6985	FAM8A1	family with sequence similarity 8, member A1	Multiple_Complex
TC0100015716.hg.1	6.11	6.37	-1.2	0.0273	0.6985	MTMR11	myotubularin related protein 11	Multiple_Complex
TC2200009333.hg.1	8.07	9.26	-2.28	0.0274	0.6985	AP1B1	adaptor-related protein complex 1, beta 1 subunit	Multiple_Complex
TC1500006977.hg.1	3.74	3.45	1.23	0.0274	0.6985	VPS18	VPS18 CORVET/HOPS core subunit	Multiple_Complex
TC0100006502.hg.1	4.8	4.5	1.23	0.0274	0.6985	TAS1R3	taste receptor, type 1, member 3	Coding
TC1200009065.hg.1	4.64	4.64	1	0.0275	0.6985	RFC5	replication factor C subunit 5	Multiple_Complex
TC0700012813.hg.1	7.15	6.44	1.63	0.0275	0.6985	DENND2A	DENN/MADD domain containing 2A	Multiple_Complex
TC0200010236.hg.1	6.45	6.53	-1.06	0.0275	0.6985	GULP1	GULP, engulfment adaptor PTB domain containing 1	Multiple_Complex
TC1100011895.hg.1	6.88	7.83	-1.93	0.0275	0.6985	GRM5	glutamate receptor, metabotropic 5	Multiple_Complex
TC1300009218.hg.1	4.64	4.3	1.26	0.0276	0.6985	DACH1	dachshund family transcription factor 1	Multiple_Complex
TC1600007183.hg.1	6.05	7.81	-3.38	0.0276	0.6985	UQCRC2	ubiquinol-cytochrome c reductase core protein II	Multiple_Complex
TC0100010926.hg.1	5.14	5.84	-1.63	0.0277	0.6985	OCLM	Transcript Identified by AceView, Entrez Gene ID(s) 10896	Unassigned
TC0700009083.hg.1	6.23	5.84	1.31	0.0277	0.6985	AHCYL2	adenosylhomocysteinase-like 2	Multiple_Complex
TC0100014193.hg.1	5.82	5.29	1.44	0.0277	0.6985	TXNDC12; KTI12	thioredoxin domain containing 12 (endoplasmic reticulum); KTI12 chromatin associated homolog	Multiple_Complex
TC1900007878.hg.1	4.3	3.91	1.31	0.0278	0.6985	KMT2B	lysine (K)-specific methyltransferase 2B	Multiple_Complex
TC0900011378.hg.1	7.05	8.69	-3.12	0.0278	0.6985	CDK5RAP2	CDK5 regulatory subunit associated protein 2	Multiple_Complex
TC1600008738.hg.1	4.63	4.42	1.15	0.0279	0.6985	FOXC2	forkhead box C2	Coding
TC1200006686.hg.1	7.24	6.53	1.64	0.0279	0.6985	DPPA3	developmental pluripotency associated 3	Coding
TC0200008481.hg.1	5.58	5.1	1.4	0.0279	0.6985	TRIM43	tripartite motif containing 43	Coding
TC1200012238.hg.1	8.07	7.5	1.49	0.0279	0.6985	ZCCHC8	zinc finger, CCHC domain containing 8	Multiple_Complex
TC0700008264.hg.1	6.94	6.1	1.79	0.0279	0.6985	DBF4	Transcript Identified by AceView, Entrez Gene ID(s) 10926	Unassigned
TC1100011122.hg.1	4.63	4.2	1.34	0.0279	0.6985	HRASLS5	HRAS-like suppressor family, member 5	Multiple_Complex
TC1500009438.hg.1	4.69	4.12	1.48	0.0281	0.6985	LYSMD2	LysM, putative peptidoglycan-binding, domain containing 2	Coding
TC1900006470.hg.1	6.89	8.37	-2.79	0.0282	0.6985	BSG	basigin (Ok blood group)	Multiple_Complex
TC1000012423.hg.1	10.54	9.66	1.84	0.0282	0.6985	PFKP	phosphofructokinase, platelet	Multiple_Complex
TC1500007659.hg.1	5.56	8.02	-5.53	0.0282	0.6985	PIAS1	protein inhibitor of activated STAT 1	Multiple_Complex
TC0800009971.hg.1	6.61	6.07	1.45	0.0282	0.6985	SCARA5	scavenger receptor class A, member 5	Coding
TC0800009600.hg.1	4.7	5.13	-1.35	0.0283	0.6985	FAM167A	family with sequence similarity 167, member A	Multiple_Complex
TC0200014610.hg.1	5.25	4.55	1.63	0.0283	0.6985	NMI	N-myc (and STAT) interactor	Multiple_Complex
TC1000011660.hg.1	5.42	6.61	-2.29	0.0283	0.6985	MGEA5	Salzman2013 ALT_ACCEPTOR, ALT_DONOR, coding, INTERNAL, intronic best transcript NM_012215	NonCoding
TC1900011938.hg.1	5.23	4.92	1.24	0.0284	0.6985	ZNF573	zinc finger protein 573	Multiple_Complex
TC0100009524.hg.1	3.67	3.97	-1.23	0.0284	0.6985	VANGL1	VANGL planar cell polarity protein 1	Multiple_Complex
TC1400008645.hg.1	5.47	4.98	1.41	0.0285	0.6985	OR4E1	olfactory receptor family 4 subfamily E member 1 (gene/pseudogene) [Source:HGNC Symbol;Acc:HGNC:8296]	Pseudogene
TC1100013185.hg.1	5.02	5.39	-1.29	0.0286	0.6985	FAU	Finkel-Biskis-Reilly murine sarcoma virus (FBR-MuSV) ubiquitously expressed	Multiple_Complex
TC0800009444.hg.1	4.11	4.51	-1.31	0.0286	0.6985	DEFA5	defensin, alpha 5, Paneth cell-specific	Coding
TC0200010726.hg.1	4.86	4.97	-1.08	0.0287	0.6985	TMEM169	transmembrane protein 169	Coding
TC1000010980.hg.1	5.6	4.74	1.81	0.0287	0.6985	ASCC1	activating signal cointegrator 1 complex subunit 1	Multiple_Complex
TSUnmapped00000803.hg.1	4.01	3.56	1.36	0.0287	0.6985	OR5P3	olfactory receptor, family 5, subfamily P, member 3	Coding
TC1000012566.hg.1	4.4	5.17	-1.71	0.0288	0.6985	MRPS16	mitochondrial ribosomal protein S16	Multiple_Complex
TC1500006522.hg.1	7.5	7	1.41	0.0288	0.6985	GOLGA8DP	golgin A8 family, member D, pseudogene	Multiple_Complex
TC1100009971.hg.1	4.55	4.77	-1.17	0.0288	0.6985	TRIM3	tripartite motif containing 3	Multiple_Complex
TC1700012402.hg.1	6.03	6.54	-1.43	0.0288	0.6985	KRT222	keratin 222, type II	Coding
TC0100014428.hg.1	6.46	7.95	-2.82	0.0289	0.6985	ITGB3BP	integrin beta 3 binding protein (beta3-endonexin)	Multiple_Complex
TC0400009223.hg.1	5.41	5.99	-1.5	0.029	0.6985	CPE	carboxypeptidase E	Coding
TC1200012702.hg.1	5.21	4.83	1.3	0.029	0.6985	FICD	FIC domain containing	Coding
TC1100009989.hg.1	4.05	3.73	1.25	0.029	0.6985	OR2AG2	olfactory receptor, family 2, subfamily AG, member 2	Coding
TSUnmapped00000034.hg.1	4.28	4	1.22	0.029	0.6985	TRAPPC4	trafficking protein particle complex 4	Coding
TC1600006789.hg.1	4.36	3.74	1.53	0.0291	0.6985	A2BP1	Transcript Identified by AceView, Entrez Gene ID(s) 54715	Unassigned
TC1900007053.hg.1	8.4	7.66	1.67	0.0292	0.6985	ZNF69	zinc finger protein 69	Coding
TC0X00008830.hg.1	7.54	7.07	1.38	0.0292	0.6985	TAZ	tafazzin	Multiple_Complex
TC0400011234.hg.1	8.24	9.24	-1.99	0.0292	0.6985	MAPK10	mitogen-activated protein kinase 10	Multiple_Complex
TC1100006577.hg.1	4.85	4.62	1.17	0.0292	0.6985	TSSC4	tumor suppressing subtransferable candidate 4	Multiple_Complex
TC1100007063.hg.1	4.03	4.29	-1.2	0.0292	0.6985	ANO5	anoctamin 5	Multiple_Complex
TC0600013361.hg.1	4.92	5.58	-1.57	0.0292	0.6985	CITED2	Cbp/p300-interacting transactivator, with Glu/Asp rich carboxy-terminal domain, 2	Coding
TC1600006893.hg.1	5.76	6.06	-1.23	0.0292	0.6985	CLEC16A	C-type lectin domain family 16, member A	Multiple_Complex
TC0100006781.hg.1	5.55	5.34	1.15	0.0292	0.6985	SLC25A33	solute carrier family 25 (pyrimidine nucleotide carrier), member 33	Multiple_Complex
TC0200011014.hg.1	9.9	9.3	1.51	0.0295	0.6985	FBXO36	Transcript Identified by AceView, Entrez Gene ID(s) 130888	Unassigned
TSUnmapped00000183.hg.1	7.14	8.15	-2.02	0.0295	0.6985	VPS11	VPS11, CORVET/HOPS core subunit [Source:HGNC Symbol;Acc:HGNC:14583]	NonCoding
TC1200006574.hg.1	8.34	7.84	1.41	0.0295	0.6985	KCNA5	potassium channel, voltage gated shaker related subfamily A, member 5	Coding
TC0300010561.hg.1	8.59	9.09	-1.42	0.0295	0.6985	SLC4A7	solute carrier family 4, sodium bicarbonate cotransporter, member 7	Multiple_Complex
TC0200015951.hg.1	4.82	4.19	1.54	0.0296	0.6985	PID1	phosphotyrosine interaction domain containing 1	Multiple_Complex
TC0700009253.hg.1	4.16	4.13	1.02	0.0296	0.6985	NUP205	nucleoporin 205kDa	Multiple_Complex
TC0800007767.hg.1	6.88	6.25	1.54	0.0296	0.6985	RAB2A	Memczak2013 ALT_ACCEPTOR, ALT_DONOR, coding, INTERNAL, intronic best transcript NM_002865	NonCoding
TC0100009715.hg.1	11.09	12.18	-2.13	0.0296	0.6985	PPIAL4F	peptidylprolyl isomerase A (cyclophilin A)-like 4F	Coding
TC1600011553.hg.1	3.8	4.54	-1.67	0.0297	0.6985	PSMB10	proteasome subunit beta 10	Multiple_Complex
TC1600006585.hg.1	5.19	4.66	1.45	0.0298	0.6985	SLC9A3R2	solute carrier family 9, subfamily A (NHE3, cation proton antiporter 3), member 3 regulator 2	Multiple_Complex
TC0500008784.hg.1	6.43	7.13	-1.63	0.0298	0.6985	REEP2	receptor accessory protein 2	Multiple_Complex
TC0X00008874.hg.1	6.74	7	-1.2	0.0298	0.6985	F8A2	coagulation factor VIII-associated 2	Coding
TC1200011301.hg.1	7.24	7.56	-1.25	0.0299	0.6985	KRR1	KRR1, small subunit (SSU) processome component, homolog (yeast)	Multiple_Complex
TC0X00008064.hg.1	5.27	4.48	1.73	0.0299	0.6985	PIH1D3	PIH1 domain containing 3	Coding
TC0700007925.hg.1	7.24	8.42	-2.26	0.03	0.6985	WBSCR17	Williams-Beuren syndrome chromosome region 17	Multiple_Complex
TC1900008240.hg.1	5.58	6.18	-1.51	0.03	0.6985	ZNF283	zinc finger protein 283	Multiple_Complex
TC1100007805.hg.1	5.56	5.23	1.25	0.03	0.6985	TMEM216	transmembrane protein 216	Multiple_Complex
TC1600008498.hg.1	4.51	4.44	1.05	0.0301	0.6985	VAT1L	vesicle amine transport 1-like	Multiple_Complex
TC1300006690.hg.1	8.22	7.23	1.98	0.0301	0.6985	POLR1D	polymerase (RNA) I polypeptide D	Multiple_Complex
TC1200011865.hg.1	4.39	4.06	1.26	0.0302	0.6985	FOXN4	forkhead box N4	Coding
TC1900011748.hg.1	5.3	4.95	1.27	0.0302	0.6985	SRRM5	serine/arginine repetitive matrix 5	Coding
TC1100011605.hg.1	6.17	5.95	1.16	0.0302	0.6985	UCP3	uncoupling protein 3 (mitochondrial, proton carrier)	Multiple_Complex
TC0100013809.hg.1	7.03	6.57	1.38	0.0302	0.6985	TRIT1	tRNA isopentenyltransferase 1	Multiple_Complex
TC1900006603.hg.1	3.6	3.23	1.29	0.0302	0.6985	ZNF556	zinc finger protein 556	Coding
TC0700010185.hg.1	8.14	9.58	-2.71	0.0302	0.6985	EIF2AK1	eukaryotic translation initiation factor 2-alpha kinase 1	Multiple_Complex
TC0500008454.hg.1	4.16	4.56	-1.31	0.0302	0.6985	PRR16	proline rich 16	Multiple_Complex
TC0500007890.hg.1	4.84	5.92	-2.12	0.0302	0.6985	PAPD4	PAP associated domain containing 4	Multiple_Complex
TC0X00008052.hg.1	5.95	5.32	1.54	0.0303	0.6985	CXorf57	chromosome X open reading frame 57	Multiple_Complex
TC0800006738.hg.1	4.6	4.62	-1.01	0.0303	0.6985	MTMR9	myotubularin related protein 9	Multiple_Complex
TC0200008502.hg.1	4.9	4.58	1.25	0.0303	0.6985	NCAPH	non-SMC condensin I complex subunit H	Multiple_Complex
[truncated: 617 more rows]

## Sheet: (Astrocyte) PSND vs Control
Transcriptomic profiling reveals discrete post-stroke dementia neuronal and gliovascular signatures
[truncated: 1,572 more rows]

[truncated: 4 more sheets: (Astrocyte) PSD vs PSND, (E.cell) PSD vs Control, (E.cell) PSND vs Control, (E.cell) PSD vs PSND]
