# Supplementary material for: Transcriptomic Profiling Reveals Discrete Poststroke Dementia Neuronal and Gliovascular Signatures
Source: Transl Stroke Res. 2022 May 31;14(3):383–96. doi: 10.1007/s12975-022-01038-z (PMC10160172; doi:10.1007/s12975-022-01038-z)
Supplement: Supplementary file 6 — Supplementary file6 (XLSX 28 kb) Supplementary Table 5_KEGG pathway analysis [file 12975_2022_1038_MOESM6_ESM.xlsx]

## Sheet: PSD vs Control (KEGG)
Transcriptomic profiling reveals discrete post-stroke dementia neuronal and gliovascular signatures
Translational Stroke Research
Rachel Waller, Yoshiki Hase, Julie E. Simpson, Paul R. Heath, Matthew Wyles, Rajesh N. Kalaria, Stephen B. Wharton
Corresponding author affiliation: Sheffield Institute for Translational Neuroscience, University of Sheffield, Sheffield, S10 2HQ, UK.
Corresponding author email: R.Waller@sheffield.ac.uk
	PSD vs. Control
	Neurons
	Down regulated genes in PSD
	Term	Gene Count	P_Value	Benjamini	Genes
	hsa00020:Citrate cycle (TCA cycle)	5	0.00913	0.887	SDHC, SUCLG1, IDH3B, OGDH, PDHB
	hsa04932:Non-alcoholic fatty liver disease (NAFLD)	11	0.00942	0.676	UQCRC2, CEBPA, UQCR10, NDUFB5, SDHC, PRKAG1, NFKB1, PRKAA2, NDUFA10, PIK3R1, UQCRHL
	hsa05010:Alzheimer's disease	11	0.0188	0.779	UQCRC2, UQCR10, NDUFB5, ATP2A2, SDHC, ATP5B, BACE1, CALM3, NDUFA10, CDK5, UQCRHL
	hsa04620:Toll-like receptor signaling pathway	8	0.0283	0.819	CTSK, IFNA7, MAPK14, TLR3, NFKB1, PIK3R1, TRAF3, IFNAR1
	hsa05222:Small cell lung cancer	7	0.031	0.776	LAMA2, RXRB, NFKB1, ITGA3, LAMB1, PIK3R1, TRAF3
	hsa01130:Biosynthesis of antibiotics	12	0.0345	0.751	DBT, LDHB, ATIC, SDHC, SUCLG1, PGAM1, IDH3B, BPGM, OGDH, PCCB, ALDH3A2, PDHB
	hsa04144:Endocytosis	13	0.0368	0.721	VPS29, PRKCZ, VPS37C, CAPZB, AP2B1, GBF1, ARF1, CCDC53, GIT2, RAB5A, VPS26B, RAB10, IQSEC1
	hsa05012:Parkinson's disease	9	0.0447	0.744	UQCRC2, UQCR10, NDUFB5, UBA1, SDHC, ATP5B, PRKACB, NDUFA10, UQCRHL
	hsa03450:Non-homologous end-joining	3	0.0494	0.738	XRCC5, XRCC6, LIG4
	Up regulated genes in PSD
	Term	Gene Count	P_Value	Benjamini	Genes
	hsa03010:Ribosome	23	1.84e-09	4.36e-07	RPL36A, RPS15A, RPS9, RPL23A, RPL37, RPS4X, RPS6, RPL39, RPS3, RPL30, RPS27, RPS28, RPL7, RPS17, RPL31, RPS4Y2, RPL21, RPL34, RPS4Y1, RPL37A, RPS20, RPL12, RPS21
	hsa04740:Olfactory transduction	23	0.0266	0.959	OR5I1, OR2AP1, OR5M11, OR5H2, OR5K1, OR4F16, OR10J3, CNGA4, OR4F29, OR5B2, OR7G3, OR5AK2, OR3A3, OR8K5, OR4K15, OR4N5, OR6C1, OR52W1, OR13F1, OR8B2, OR13C8, OR8D4, OR51V1
	hsa05218:Melanoma	7	0.0401	0.96	MAP2K1, FGF9, ARAF, FGF11, MDM2, CDH1, HGF
	Combined up and down regulated genes in PSD
	Term	Gene Count	P_Value	Benjamini	Genes
	hsa03010:Ribosome	25	3.39e-06	0.000926	RPL36A, MRPS11, RPS15A, RPL37, RPL39, RPS3, RPS27, RPL30, RPS28, RPL7, MRPL15, RPL31, RPL34, RPS20, RPL12, RPS21, RPS9, RPL23A, RPS4X, RPS6, RPS17, RPS4Y2, RPL21, RPS4Y1, RPL37A
	hsa00534:Glycosaminoglycan biosynthesis - heparan sulfate / heparin	6	0.0153	0.878	NDST3, HS3ST3A1, HS3ST2, EXT1, EXT2, HS2ST1
	hsa04010:MAPK signaling pathway	25	0.0287	0.93	MEF2C, FGFR2, MAP2K1, FGF9, NLK, GNA12, FGF11, PTPRR, NFKB1, CACNB3, CACNG2, PPM1B, MECOM, CDC25B, MAP3K6, MAP4K4, BDNF, MAP3K3, MAP3K1, MAPK14, PAK1, FAS, PRKACB, IL1A, DUSP6
	Astrocytes
	Down regulated genes in PSD
	Term	Gene Count	P_Value	Benjamini	Genes
	hsa05012:Parkinson's disease	18	4.4e-06	0.00101	UQCRC2, NDUFB11, SLC25A4, NDUFA6, ATP5B, NDUFA7, COX7B, NDUFA10, VDAC2, NDUFA1, UQCRHL, NDUFA11, SDHA, HTRA2, COX6B1, ATP5O, PRKACA, PRKACB
	hsa00190:Oxidative phosphorylation	17	7.96e-06	0.000911	UQCRC2, NDUFB11, COX10, NDUFA6, ATP5B, NDUFA7, COX7B, ATP6V1G2, NDUFA10, ATP6V1D, NDUFA1, UQCRHL, NDUFA11, SDHA, COX6B1, ATP5L, ATP5O
	hsa05010:Alzheimer's disease	19	1.11e-05	0.00085	UQCRC2, NDUFB11, NDUFA6, ATP5B, NDUFA7, COX7B, PPP3R1, GRIN2A, NDUFA10, NDUFA1, CDK5, ITPR1, UQCRHL, NDUFA11, SDHA, COX6B1, ATP5O, PPP3CA, PLCB1
	hsa05016:Huntington's disease	20	1.98e-05	0.00113	UQCRC2, NDUFB11, SLC25A4, NDUFA6, ATP5B, NDUFA7, COX7B, NDUFA10, VDAC2, NDUFA1, PPARGC1A, ITPR1, UQCRHL, NDUFA11, GRM5, SDHA, NRF1, COX6B1, ATP5O, PLCB1
	hsa04020:Calcium signaling pathway	18	9.25e-05	0.00423	ADCY1, ADCY2, SLC25A4, PHKB, GRIN2A, PPP3R1, VDAC2, GRM1, ITPR1, GRM5, ATP2B3, ATP2B4, CACNA1E, PRKACA, PPP3CA, PRKACB, PLCB1, HTR2A
	hsa04114:Oocyte meiosis	13	0.000309	0.0117	YWHAZ, ADCY1, ADCY2, PPP2R5A, BTRC, PPP3R1, ITPR1, PPP2R5E, PRKACA, ANAPC7, PPP3CA, PRKACB, CUL1
	hsa04720:Long-term potentiation	10	0.000314	0.0102	GRM5, ADCY1, PPP3R1, GRIN2A, PRKACA, PRKACB, PPP3CA, PLCB1, GRM1, ITPR1
	hsa04932:Non-alcoholic fatty liver disease (NAFLD)	15	0.000495	0.0141	UQCRC2, NDUFB11, NDUFA6, PRKAG1, NDUFA7, COX7B, MLXIPL, MAPK10, NDUFA10, NDUFA1, UQCRHL, NDUFA11, SDHA, GSK3A, COX6B1
	hsa04970:Salivary secretion	11	0.000547	0.0138	ADCY1, ATP2B3, ADCY2, ATP2B4, SLC12A2, PRKACA, PRKACB, VAMP2, PLCB1, ITPR1, SLC9A1
	hsa04261:Adrenergic signaling in cardiomyocytes	14	0.000674	0.0153	CACNA2D1, ADCY1, ADCY2, PPP2R5A, CACNB2, CACNB4, ATP2B3, ATP2B4, ATF6B, PRKACA, PPP2R5E, PRKACB, PLCB1, SLC9A1
	hsa04724:Glutamatergic synapse	12	0.00142	0.0292	GRM5, ADCY1, DLGAP1, ADCY2, PPP3R1, GRIN2A, PRKACA, PRKACB, PPP3CA, PLCB1, GRM1, ITPR1
	hsa04915:Estrogen signaling pathway	11	0.00165	0.031	ADCY1, HSP90B1, ADCY2, ATF6B, GABBR1, PRKACA, PRKACB, PLCB1, SHC3, GRM1, ITPR1
	hsa04723:Retrograde endocannabinoid signaling	11	0.00192	0.0333	GRM5, GABRG2, ADCY1, ADCY2, PRKACA, PRKACB, MAPK10, PLCB1, RIMS1, GRM1, ITPR1
	hsa04911:Insulin secretion	10	0.00201	0.0324	ADCY1, ADCY2, ADCYAP1R1, KCNN2, ATF6B, PRKACA, PRKACB, VAMP2, PLCB1, SNAP25
	hsa04918:Thyroid hormone synthesis	9	0.00218	0.0328	GSR, ADCY1, HSP90B1, ADCY2, ATF6B, PRKACA, PRKACB, PLCB1, ITPR1
	hsa04540:Gap junction	10	0.00256	0.0361	GRM5, ADCY1, ADCY2, TUBA4A, PRKACA, PRKACB, PLCB1, GRM1, ITPR1, HTR2A
	hsa04922:Glucagon signaling pathway	10	0.00566	0.0736	ADCY2, PHKB, PRKAG1, PPP3R1, PRKACA, PRKACB, PPP3CA, PLCB1, PPARGC1A, ITPR1
	hsa04728:Dopaminergic synapse	11	0.0104	0.124	PPP2R5A, GSK3A, ATF6B, GRIN2A, PRKACA, PPP2R5E, PRKACB, PPP3CA, MAPK10, PLCB1, ITPR1
	hsa03015:mRNA surveillance pathway	9	0.0108	0.123	PABPN1, EIF4A3, PPP2R5A, NXF5, DDX39B, PELO, PPP2R5E, CPSF1, RNGTT
	hsa04912:GnRH signaling pathway	9	0.0108	0.123	ADCY1, MAP3K4, ADCY2, MAP2K4, PRKACA, PRKACB, MAPK10, PLCB1, ITPR1
	hsa04921:Oxytocin signaling pathway	12	0.0115	0.124	ADCY1, CACNA2D1, ADCY2, PRKAG1, PPP3R1, CACNB2, PRKACA, PRKACB, PPP3CA, CACNB4, PLCB1, ITPR1
	hsa04260:Cardiac muscle contraction	8	0.0123	0.126	UQCRC2, CACNA2D1, COX7B, COX6B1, CACNB2, CACNB4, SLC9A1, UQCRHL
	hsa04924:Renin secretion	7	0.0195	0.185	ADCYAP1R1, PPP3R1, PRKACA, PRKACB, PPP3CA, PLCB1, ITPR1
	hsa05414:Dilated cardiomyopathy	8	0.0218	0.197	ADCY1, CACNA2D1, ADCY2, CACNB2, ITGB5, PRKACA, PRKACB, CACNB4
	hsa04360:Axon guidance	10	0.026	0.223	SEMA5B, EPHB6, EPHA8, PPP3R1, NTN4, EFNA5, PPP3CA, CXCL12, CDK5, SLIT2
	hsa04976:Bile secretion	7	0.0272	0.223	ADCY1, ADCY2, NCEH1, KCNN2, PRKACA, PRKACB, SLC9A1
	hsa04971:Gastric acid secretion	7	0.0346	0.267	ADCY1, ADCY2, PRKACA, PRKACB, PLCB1, ITPR1, SLC9A1
	hsa04972:Pancreatic secretion	8	0.0355	0.264	ADCY1, ATP2B3, ADCY2, ATP2B4, SLC12A2, PLCB1, ITPR1, SLC9A1
	hsa03010:Ribosome	10	0.0381	0.272	MRPL2, MRPL11, MRPS16, RPS28, MRPL21, MRPS14, MRPL27, RPL26L1, FAU, MRPS21
	hsa04022:cGMP-PKG signaling pathway	11	0.0386	0.267	ADCY1, ATP2B3, ADCY2, ATP2B4, SLC25A4, ATF6B, PPP3R1, PPP3CA, VDAC2, PLCB1, ITPR1
	hsa04713:Circadian entrainment	8	0.0392	0.263	ADCY1, ADCY2, ADCYAP1R1, GRIN2A, PRKACA, PRKACB, PLCB1, ITPR1
	hsa04310:Wnt signaling pathway	10	0.0412	0.267	VANGL1, BTRC, NLK, PPP3R1, PRKACA, PRKACB, PPP3CA, MAPK10, PLCB1, CUL1
	hsa04750:Inflammatory mediator regulation of TRP channels	8	0.0452	0.282	ADCY1, ADCY2, PRKACA, PRKACB, MAPK10, PLCB1, ITPR1, HTR2A
	Up regulated genes in PSD
	Term	Gene Count	P_Value	Benjamini	Genes
	hsa04740:Olfactory transduction	25	0.0209	0.995	OR10A6, OR52H1, OR51F2, OR6C2, CALML3, OR7C1, OR5AP2, OR10W1, OR5P3, OR2AG2, OR10S1, OR52I2, OR4M2, OR4D9, OR1S2, OR1S1, OR52K2, OR52K1, OR3A2, OR52W1, OR8D1, OR5H6, OR8D2, OR10V1, OR4C46
	hsa03030:DNA replication	5	0.0494	1	RFC5, LIG1, POLE, MCM5, FEN1
	Combined up and down regulated genes in PSD
	Term	Gene Count	P_Value	Benjamini	Genes
	hsa05016:Huntington's disease	29	0.000261	0.0679	UQCRC2, DNAH17, ATP5B, COX7B, REST, DNAH7, DNAH8, COX6B1, ATP5O, PLCB1, HIP1, NDUFB11, TAF4, SLC25A4, NDUFA6, NDUFA7, VDAC2, NDUFA10, PPARGC1A, NDUFA1, ITPR1, UQCRHL, NDUFA11, SDHA, GRM5, NRF1, SP1, BBC3, DNAL4
	hsa04723:Retrograde endocannabinoid signaling	19	0.000289	0.0381	GABRG2, GABRA2, ADCY1, ADCY2, GABRA1, GNG13, MAPK10, GRM1, RIMS1, ITPR1, ITPR2, GABRR2, GRM5, ADCY9, GRIA1, PRKACA, PRKACB, PLCB1, GNG7
	hsa04020:Calcium signaling pathway	26	0.00105	0.0901	PLCZ1, ADCY1, ADCY2, PHKB, PPP3R1, ATP2B3, ATP2B4, CALML3, PRKACA, PPP3CA, PRKACB, PLCB1, CCKBR, SLC25A4, PHKG1, GRIN2A, VDAC2, GRM1, ITPR1, ITPR2, GRM5, ADCY9, PLN, PDGFRA, CACNA1E, HTR2A
	hsa04970:Salivary secretion	16	0.00115	0.0742	ADCY1, ADCY2, SLC12A2, CST2, ITPR1, ITPR2, ATP2B3, ATP2B4, ADCY9, CALML3, SLC4A2, PRKACA, VAMP2, PRKACB, PLCB1, SLC9A1
	hsa04114:Oocyte meiosis	18	0.00243	0.123	PLCZ1, YWHAZ, ADCY1, ADCY2, PPP2R5A, BTRC, PPP3R1, ITPR1, ITPR2, ADCY9, CALML3, PPP2R5E, PRKACA, ANAPC7, PPP3CA, PRKACB, CUL1, SMC1B
	hsa04720:Long-term potentiation	13	0.00243	0.103	ADCY1, PPP3R1, GRIN2A, GRM1, ITPR1, ITPR2, GRM5, CALML3, GRIA1, PRKACA, PPP3CA, PRKACB, PLCB1
	hsa00190:Oxidative phosphorylation	19	0.00708	0.239	UQCRC2, NDUFB11, COX10, NDUFA6, ATP5B, NDUFA7, COX7B, ATP6V1G2, ATP6V1G1, NDUFA10, NDUFA1, ATP6V1D, PPA2, UQCRHL, NDUFA11, SDHA, COX6B1, ATP5L, ATP5O
	hsa04724:Glutamatergic synapse	17	0.00766	0.228	DLGAP1, ADCY1, ADCY2, GRIN2A, PPP3R1, GNG13, GRM1, ITPR1, ITPR2, GRM5, ADCY9, GRIA1, PRKACA, PPP3CA, PRKACB, PLCB1, GNG7
	hsa05010:Alzheimer's disease	22	0.00946	0.247	UQCRC2, NDUFB11, ADAM10, NDUFA6, ATP5B, NDUFA7, COX7B, GRIN2A, PPP3R1, NDUFA10, NDUFA1, CDK5, ITPR1, UQCRHL, ITPR2, NDUFA11, SDHA, CALML3, COX6B1, ATP5O, PPP3CA, PLCB1
	hsa04540:Gap junction	14	0.0102	0.241	GRM5, ADCY1, ADCY2, ADCY9, PDGFRA, TUBA4A, PDGFC, PRKACA, PRKACB, PLCB1, GRM1, ITPR1, HTR2A, ITPR2
	hsa04261:Adrenergic signaling in cardiomyocytes	19	0.0103	0.224	CACNA2D1, ADCY1, ADCY2, PPP2R5A, CACNB2, MYH6, CACNB4, ATP2B3, ATP2B4, ADCY9, CALML3, PLN, ATF6B, PPP2R5E, PRKACA, PRKACB, PLCB1, PPP2R2D, SLC9A1
	hsa04918:Thyroid hormone synthesis	12	0.0112	0.223	GSR, ADCY1, HSP90B1, ADCY2, ADCY9, ATF6B, PRKACA, TSHB, PRKACB, PLCB1, ITPR1, ITPR2
	hsa04915:Estrogen signaling pathway	15	0.0114	0.212	ADCY1, ADCY2, GABBR1, GRM1, ITPR1, ITPR2, HSP90B1, SP1, ADCY9, CALML3, ATF6B, PRKACA, PRKACB, SHC3, PLCB1
	hsa05032:Morphine addiction	14	0.0134	0.228	GABRG2, ADCY1, GABRA2, ADCY2, GABRA1, GNG13, GABBR1, PDE4C, GABRR2, PDE7B, ADCY9, PRKACA, PRKACB, GNG7
	hsa05012:Parkinson's disease	19	0.0136	0.218	UQCRC2, NDUFB11, SLC25A4, NDUFA6, ATP5B, NDUFA7, COX7B, UBA7, NDUFA10, VDAC2, NDUFA1, UQCRHL, NDUFA11, SDHA, HTRA2, COX6B1, ATP5O, PRKACA, PRKACB
	hsa04971:Gastric acid secretion	12	0.0151	0.226	ADCY1, ADCY2, CCKBR, ADCY9, CALML3, PRKACA, SLC4A2, PRKACB, PLCB1, ITPR1, SLC9A1, ITPR2
	hsa04727:GABAergic synapse	13	0.0187	0.258	GABRR2, GABRG2, GABRA2, ADCY1, GABRA1, ADCY2, ADCY9, GABBR1, GNG13, PRKACA, PRKACB, GABARAP, GNG7
	hsa04728:Dopaminergic synapse	17	0.0218	0.281	PPP2R5A, GNG13, GRIN2A, MAPK10, ITPR1, ITPR2, CALML3, GRIA1, GSK3A, ATF6B, PPP2R5E, PRKACA, PPP3CA, PRKACB, PLCB1, PPP2R2D, GNG7
	hsa04976:Bile secretion	11	0.0257	0.309	ADCY1, ADCY2, NCEH1, SULT2A1, ADCY9, KCNN2, PRKACA, SLC4A2, PRKACB, SLC9A1, ABCG2
	hsa05014:Amyotrophic lateral sclerosis (ALS)	9	0.0258	0.297	GRIA1, MAP2K3, PPP3R1, GRIN2A, TOMM40, CAT, PPP3CA, BCL2L1, NEFM
	hsa04912:GnRH signaling pathway	13	0.0303	0.326	ADCY1, MAP3K4, ADCY2, ADCY9, CALML3, MAP2K3, MAP2K4, PRKACA, PRKACB, MAPK10, PLCB1, ITPR1, ITPR2
	hsa04972:Pancreatic secretion	13	0.0351	0.354	ADCY1, ADCY2, SLC12A2, ITPR1, ITPR2, ATP2B3, ATP2B4, ADCY9, CPA2, RAB11A, SLC4A2, PLCB1, SLC9A1
	hsa04924:Renin secretion	10	0.0396	0.377	PTGER2, CALML3, ADCYAP1R1, PPP3R1, PRKACA, PRKACB, PPP3CA, PLCB1, ITPR1, ITPR2
	hsa04310:Wnt signaling pathway	17	0.0404	0.37	WNT5A, NKD1, NKD2, VANGL1, BTRC, NLK, VANGL2, PPP3R1, MAPK10, DKK1, LRP6, PRKACA, PPP3CA, PRKACB, PLCB1, MYC, CUL1
	hsa04713:Circadian entrainment	13	0.0405	0.359	ADCY1, ADCY2, ADCY9, CALML3, GRIA1, ADCYAP1R1, GRIN2A, GNG13, PRKACA, PRKACB, PLCB1, ITPR1, GNG7
	hsa00630:Glyoxylate and dicarboxylate metabolism	6	0.0417	0.357	SHMT2, AMT, CAT, ACAT1, MDH2, HYI
	hsa04911:Insulin secretion	12	0.0418	0.347	TRPM4, ADCY1, ADCY2, ADCY9, ADCYAP1R1, KCNN2, ATF6B, PRKACA, PRKACB, VAMP2, PLCB1, SNAP25
	hsa04750:Inflammatory mediator regulation of TRP channels	13	0.0496	0.387	PTGER2, ADCY1, ADCY2, ADCY9, CALML3, MAP2K3, PRKACA, PRKACB, MAPK10, PLCB1, ITPR1, HTR2A, ITPR2
	Endothelial Cells
	Down regulated genes in PSD
	Term	Gene Count	P_Value	Benjamini	Genes
	hsa03040:Spliceosome	8	0.0275	0.998	TCERG1, LSM8, USP39, LSM3, SNRPC, SF3B5, RBM25, PRPF38B
	hsa03010:Ribosome	8	0.0306	0.971	RPL13, MRPL27, FAU, RPS13, RPL4, RPL10A, MRPS7, RPS3
	hsa05034:Alcoholism	9	0.0419	0.961	HIST2H2AA3, HIST1H2BM, GNAI2, HIST1H2BE, HIST2H2AC, CALM3, GNG2, HIST1H2AK, HIST1H4H
	Up regulated genes in PSD
	Term	Gene Count	P_Value	Benjamini	Genes
	n/a	n/a	n/a	n/a	n/a
	Combined up and down regulated genes in PSD
	Term	Gene Count	P_Value	Benjamini	Genes
	hsa04922:Glucagon signaling pathway	12	0.0349	1	PPP4R3B; PHKA2; LDHC; AKT1; PPP4R3A; PRKAB1; CAMK2D; CALM3; PDE3B; CAMK2B; ACACB; PCK2
	hsa04922:Glucagon signaling pathway	14	0.0406	0.979	LDHC, PHKA2, PPP4R3B, PPP4R3A, LDHA, PRKAB1, ACACB, SIRT1, PPARGC1A, PDHB, AKT1, PLCB4, GCK, AKT3

## Sheet: PSND vs Control (KEGG)
Transcriptomic profiling reveals discrete post-stroke dementia neuronal and gliovascular signatures
Translational Stroke Research
Rachel Waller, Yoshiki Hase, Julie E. Simpson, Paul R. Heath, Matthew Wyles, Rajesh N. Kalaria, Stephen B. Wharton
Corresponding author affiliation: Sheffield Institute for Translational Neuroscience, University of Sheffield, Sheffield, S10 2HQ, UK.
Corresponding author email: R.Waller@sheffield.ac.uk
	PSND vs. Control
	Neurons
	Down regulated genes in PSND
	Term	Gene Count	P_Value	Benjamini	Genes
	n/a	n/a	n/a	n/a	n/a
	Up regulated genes in PSND
	Term	Gene Count	P_Value	Benjamini	Genes
	hsa03010:Ribosome	10	1.47e-05	0.00169	MRPL22, RPS19, RPS17, RPL34, MRPL36, FAU, RPS9, RPS4Y1, RPL39, RPS5
	hsa03018:RNA degradation	4	0.0513	0.952	PARN, LSM8, EXOSC7, LSM3
	Combined up and down regulated genes in PSND
	Term	Gene Count	P_Value	Benjamini	Genes
	hsa03010:Ribosome	10	0.000423	0.0619	MRPL22, RPS19, RPS17, RPL34, MRPL36, FAU, RPS9, RPS4Y1, RPL39, RPS5
	hsa03022:Basal transcription factors	4	0.0389	0.95	TAF5L, TAF3, TAF1L, TAF7L
	Astrocytes
	Down regulated genes in PSND
	Term	Gene Count	P_Value	Benjamini	Genes
	hsa04721:Synaptic vesicle cycle	13	1.55e-06	0.000349	SYT1, STXBP1, ATP6V1G2, RIMS1, SLC17A7, ATP6V1A, AP2A2, ATP6V1E1, ATP6V0A1, VAMP2, SNAP25, DNM1, NSF
	hsa04723:Retrograde endocannabinoid signaling	13	0.00021	0.0234	GABRG2, ADCY1, GABRA1, GABRB3, GABRB2, GABRA5, RIMS1, GRM1, GRM5, SLC17A7, PRKACB, GNG3, PLCB1
	hsa05033:Nicotine addiction	8	0.000433	0.0319	SLC17A7, GABRG2, GABRA1, GABRB3, GABRB2, GABRA5, GRIN2A, GRIN3A
	hsa04724:Glutamatergic synapse	13	0.000649	0.0359	DLGAP1, ADCY1, GRIN2A, PPP3R1, GRIN3A, GRM1, GRM5, SLC17A7, DLG4, PPP3CA, GNG3, PRKACB, PLCB1
	hsa00190:Oxidative phosphorylation	14	0.000795	0.0351	ATP5D, NDUFA6, ATP5B, NDUFA7, COX7B, COX4I1, ATP6V1G2, COX5A, NDUFA10, SDHA, ATP6V1A, ATP6V1E1, ATP5L, ATP6V0A1
	hsa05032:Morphine addiction	11	0.00131	0.0478	GABRG2, ADCY1, PDE7B, GABRA1, PDE1B, GABRB3, GABRB2, GABRA5, PDE4C, PRKACB, GNG3
	hsa04727:GABAergic synapse	10	0.00292	0.0898	GABRG2, ADCY1, GABARAPL1, GABRA1, GABRB3, GABRB2, GABRA5, PRKACB, GNG3, NSF
	hsa05016:Huntington's disease	16	0.00314	0.0847	ATP5D, SLC25A4, NDUFA6, ATP5B, NDUFA7, COX7B, COX4I1, DNAH1, COX5A, NDUFA10, PPARGC1A, GRM5, SDHA, AP2A2, DLG4, PLCB1
	hsa05010:Alzheimer's disease	14	0.00633	0.147	ATP5D, NDUFA6, ATP5B, NDUFA7, COX7B, PPP3R1, GRIN2A, COX4I1, COX5A, NDUFA10, CDK5, SDHA, PPP3CA, PLCB1
	hsa04922:Glucagon signaling pathway	10	0.00803	0.166	LDHB, PRKAG1, PRKAB1, PPP3R1, PGAM1, PRKACB, PPP3CA, PDHA1, PLCB1, PPARGC1A
	hsa04720:Long-term potentiation	8	0.00831	0.157	GRM5, ADCY1, PPP3R1, GRIN2A, PRKACB, PPP3CA, PLCB1, GRM1
	hsa05012:Parkinson's disease	12	0.0115	0.195	SDHA, ATP5D, SLC25A4, NDUFA6, ATP5B, NDUFA7, COX7B, UCHL1, COX4I1, PRKACB, NDUFA10, COX5A
	hsa04360:Axon guidance	11	0.0141	0.218	SEMA5B, NGEF, EPHB6, PAK3, LIMK1, PPP3R1, ROBO2, EFNA5, PPP3CA, PAK1, CDK5
	hsa04921:Oxytocin signaling pathway	12	0.0168	0.239	ADCY1, CAMK1G, PRKAG1, PRKAB1, PPP3R1, CACNB2, RYR2, CACNB3, PRKACB, PPP3CA, CACNB4, PLCB1
	hsa01200:Carbon metabolism	10	0.0181	0.24	SDHA, SHMT2, GOT1, GLUD2, OGDHL, PGAM1, ECHS1, CAT, PDHA1, MDH2
	hsa04710:Circadian rhythm	5	0.0226	0.275	BTRC, PRKAG1, PRKAB1, SKP1, CUL1
	hsa05110:Vibrio cholerae infection	6	0.0356	0.381	ATP6V1A, ATP6V1E1, ATP6V0A1, ATP6V1G2, PRKACB, KDELR1
	hsa04932:Non-alcoholic fatty liver disease (NAFLD)	11	0.0408	0.406	SDHA, GSK3A, NDUFA6, PRKAG1, NDUFA7, COX7B, PRKAB1, MLXIPL, COX4I1, NDUFA10, COX5A
	hsa04114:Oocyte meiosis	9	0.0421	0.399	ADCY1, BTRC, PPP3R1, PPP2R5E, PRKACB, PPP3CA, SKP1, CDC27, CUL1
	hsa04260:Cardiac muscle contraction	7	0.0485	0.429	COX7B, CACNB2, COX4I1, RYR2, CACNB3, CACNB4, COX5A
	Up regulated genes in PSND
	Term	Gene Count	P_Value	Benjamini	Genes
	hsa04666:Fc gamma R-mediated phagocytosis	10	0.00989	0.921	CDC42, DOCK2, INPPL1, FCGR1A, ASAP2, RPS6KB2, ASAP1, INPP5D, ASAP3, VASP
	hsa04640:Hematopoietic cell lineage	10	0.0123	0.794	IL1R1, IL9R, DNTT, CD44, IL7, FCGR1A, HLA-DRB5, MME, CD1D, IL11
	hsa04390:Hippo signaling pathway	13	0.0297	0.923	BMP4, WNT5A, TCF7, NF2, CDH1, SMAD1, SCRIB, CCND1, CSNK1E, CTGF, BMP7, PPP2R2A, AXIN1
	hsa04974:Protein digestion and absorption	9	0.0355	0.9	COL27A1, COL3A1, SLC3A2, MME, PGA3, PGA4, COL1A1, COL4A5, XPNPEP2
	Combined up and down regulated genes in PSND
	Term	Gene Count	P_Value	Benjamini	Genes
	hsa04721:Synaptic vesicle cycle	15	0.000297	0.0811	SYT1, STXBP1, ATP6V1G2, RIMS1, SLC17A7, ATP6V1A, AP2A2, ATP6V1E1, ATP6V0A1, ATP6V1G3, SLC18A1, VAMP2, SNAP25, DNM1, NSF
	hsa05033:Nicotine addiction	10	0.00323	0.369	GABRR2, SLC17A7, GABRG2, GABRA1, GABRB3, GRIA1, GABRB2, GABRA5, GRIN2A, GRIN3A
	hsa04723:Retrograde endocannabinoid signaling	17	0.00515	0.388	GABRG2, ADCY1, ADCY2, GABRA1, GABRB3, GABRB2, ADCY5, GABRA5, GRM1, RIMS1, GABRR2, SLC17A7, GRM5, GRIA1, GNG3, PRKACB, PLCB1
	hsa04666:Fc gamma R-mediated phagocytosis	14	0.0134	0.618	CDC42, DOCK2, LIMK1, INPPL1, ARPC2, FCGR1A, ARPC5L, ASAP2, ASAP1, RPS6KB2, PAK1, INPP5D, ASAP3, VASP
	hsa04724:Glutamatergic synapse	17	0.0161	0.604	DLGAP1, ADCY1, ADCY2, ADCY5, GRIN2A, PPP3R1, GRIN3A, GRM1, SLC17A7, GRM5, GRIA1, SLC1A7, DLG4, GNG3, PPP3CA, PRKACB, PLCB1
	hsa04310:Wnt signaling pathway	19	0.0224	0.659	WNT5A, NKD1, TCF7, NKD2, BTRC, NLK, VANGL2, PPP3R1, SKP1, CCND1, CSNK1E, CCND2, SFRP2, PPP3CA, PRKACB, PLCB1, BAMBI, CUL1, AXIN1
	hsa05032:Morphine addiction	14	0.0249	0.642	GABRG2, ADCY1, GABRA1, ADCY2, GABRB3, GABRB2, ADCY5, GABRA5, PDE4C, GABRR2, PDE7B, PDE1B, GNG3, PRKACB
	hsa05012:Parkinson's disease	19	0.029	0.649	ATP5D, SNCAIP, NDUFA8, SLC25A4, NDUFA6, ATP5B, ADCY5, NDUFA7, COX7B, UCHL1, UBA7, ATP5F1, COX4I1, UBE2L6, COX5A, NDUFA10, SDHA, SLC18A1, PRKACB
	hsa05414:Dilated cardiomyopathy	13	0.0305	0.625	ADCY1, ADCY2, TNNC1, ADCY5, CACNB2, ITGB5, CACNB3, CACNB4, TTN, PLN, ITGA7, RYR2, PRKACB
	hsa04727:GABAergic synapse	13	0.0331	0.616	GABRR2, GABRG2, ADCY1, GABARAPL1, GABRA1, ADCY2, GABRB3, GABRB2, ADCY5, GABRA5, GNG3, PRKACB, NSF
	hsa04360:Axon guidance	17	0.0399	0.652	NGEF, LIMK1, PPP3R1, CDK5, EPHA2, CDC42, SEMA5B, EPHB6, PAK3, RGS3, ROBO2, EFNA5, PAK1, PPP3CA, SEMA4D, ABL1, SRGAP1
	hsa05016:Huntington's disease	23	0.0464	0.676	ATP5D, DNAH10, TAF4, NDUFA8, SLC25A4, NDUFA6, ATP5B, NDUFA7, COX7B, ATP5F1, COX4I1, DNAH1, COX5A, NDUFA10, PPARGC1A, DNAH8, GRM5, SDHA, AP2A2, HDAC1, DLG4, PLCB1, DNAL4
	Endothelial Cells
	Down regulated genes in PSND
	Term	Gene Count	P_Value	Benjamini	Genes
	hsa03010:Ribosome	13	0.00103	0.206	MRPS14, MRPS7, RPL28, MRPL20, RPS3, MRPL24, RPS18, MRPL27, FAU, RPS13, RPL4, MRPL34, RPS24
	hsa04152:AMPK signaling pathway	11	0.00482	0.419	AKT1, SCD, PRKAB1, RAB14, FBP1, ELAVL1, ACACB, SIRT1, PPARGC1A, AKT3, PPP2R3C
	hsa04141:Protein processing in endoplasmic reticulum	11	0.0376	0.944	HSP90AB1, HYOU1, NPLOC4, MAN1A2, CRYAB, DNAJB2, UGGT2, EIF2AK2, MARCH6, SEC24D, EIF2AK4
	hsa00590:Arachidonic acid metabolism	6	0.0405	0.902	CYP2J2, PTGDS, PLA2G12B, LTA4H, CYP2E1, CBR3
	Up regulated genes in PSND
	Term	Gene Count	P_Value	Benjamini	Genes
	hsa00600:Sphingolipid metabolism	7	0.0214	0.997	SGPL1, GBA2, SPTLC3, UGCG, ACER1, GALC, SMPD3
	hsa00030:Pentose phosphate pathway	5	0.0444	0.997	PFKL, PFKP, TKTL2, TKT, TKTL1
	Combined up and down regulated genes in PSD
	Term	Gene Count	P_Value	Benjamini	Genes
	hsa00030:Pentose phosphate pathway	7	0.0213	0.998	PFKL, FBP1, PFKP, TKTL2, TKT, TKTL1, PRPS1
	hsa00600:Sphingolipid metabolism	9	0.0261	0.975	SGPL1, GBA2, SPTLC3, SGPP2, UGCG, ACER1, GALC, SMPD3, DEGS2
	hsa04922:Glucagon signaling pathway	14	0.0406	0.979	LDHC, PHKA2, PPP4R3B, PPP4R3A, LDHA, PRKAB1, ACACB, SIRT1, PPARGC1A, PDHB, AKT1, PLCB4, GCK, AKT3

## Sheet: PSND vs PSD (KEGG)
Transcriptomic profiling reveals discrete post-stroke dementia neuronal and gliovascular signatures
Translational Stroke Research
Rachel Waller, Yoshiki Hase, Julie E. Simpson, Paul R. Heath, Matthew Wyles, Rajesh N. Kalaria, Stephen B. Wharton
Corresponding author affiliation: Sheffield Institute for Translational Neuroscience, University of Sheffield, Sheffield, S10 2HQ, UK.
Corresponding author email: R.Waller@sheffield.ac.uk
	PSND vs. PSD
	Neurons
	Down regulated genes in PSND
	Term	Gene Count	P_Value	Benjamini	Genes
	hsa05031:Amphetamine addiction	6	0.0393	1	DDC, MAOB, FOSB, PDYN, CACNA1C, CALM2
	Up regulated genes in PSND
	Term	Gene Count	P_Value	Benjamini	Genes
	hsa03050:Proteasome	10	3.21e-06	0.000719	PSMB5, PSMB6, PSMA6, PSMB1, PSMC4, PSMD11, PSMB3, PSMD2, PSMD4, PSMD7
	hsa04144:Endocytosis	17	0.00143	0.148	CAPZA2, VPS45, KIAA0196, ARPC4, ARF5, AP2B1, SH3GLB2, TFRC, ARPC2, CCDC53, RAB22A, SNF8, GIT2, RAB5A, VPS35, RAB10, VPS36
	hsa05131:Shigellosis	7	0.00965	0.515	PFN1, ARPC2, MAPK14, BTRC, NFKB1, ARPC4, MAPK11
	hsa03420:Nucleotide excision repair	6	0.0106	0.449	DDB1, PCNA, GTF2H3, ERCC4, RBX1, RPA3
	hsa05169:Epstein-Barr virus infection	9	0.0234	0.654	PSMC4, PSMD11, PIK3CB, MAPK14, PSMD2, NFKB1, PSMD4, MAPK11, PSMD7
	hsa00970:Aminoacyl-tRNA biosynthesis	6	0.04	0.782	IARS, YARS, GARS, FARSB, QARS, FARSA
	hsa01130:Biosynthesis of antibiotics	12	0.0406	0.735	SDHA, BCKDHA, DBT, AKR1A1, PGAM1, BPGM, OAT, AK6, PAICS, ALDH3A2, PDHB, NSDHL
	hsa04120:Ubiquitin mediated proteolysis	9	0.0425	0.704	CUL2, UBA1, BTRC, DDB1, UBE2W, CDC23, UBOX5, UBE2E1, RBX1
	hsa05216:Thyroid cancer	4	0.049	0.713	KRAS, RXRB, NCOA4, TFG
	Combined up and down regulated genes in PSND
	Term	Gene Count	P_Value	Benjamini	Genes
	hsa03050:Proteasome	11	0.000145	0.037	PSMB5, PSMB6, PSMA6, PSMB1, PSMC4, PSMD11, PSMB3, POMP, PSMD2, PSMD4, PSMD7
	hsa00534:Glycosaminoglycan biosynthesis - heparan sulfate / heparin	6	0.0103	0.741	NDST1, HS6ST1, EXT1, EXTL2, EXT2, HS2ST1
	hsa04120:Ubiquitin mediated proteolysis	15	0.0246	0.885	BTRC, DDB1, PPIL2, CDC23, UBE2L6, UBOX5, RBX1, CUL2, UBE2D3, MGRN1, UBA1, MAP3K1, UBE2W, PIAS2, UBE2E1
	hsa03460:Fanconi anemia pathway	8	0.0303	0.865	WDR48, REV1, BLM, EME1, MUS81, MLH1, ERCC4, RPA3
	hsa04144:Endocytosis	22	0.0351	0.844	SNX5, VPS45, CAPZA2, KIAA0196, ARPC4, ARF5, LDLRAP1, AP2B1, TFRC, SH3GLB2, ACAP3, ARPC2, CCDC53, SNF8, RAB22A, GIT2, RAB5A, SPG20, VPS35, AGAP1, RAB10, VPS36
	hsa04622:RIG-I-like receptor signaling pathway	9	0.0456	0.868	DDX58, OTUD5, IFNA7, TKFC, MAPK14, MAP3K1, IFNA4, NFKB1, MAPK11
	Astrocytes
	Down regulated genes in PSND
	Term	Gene Count	P_Value	Benjamini	Genes
	hsa04144:Endocytosis	9	0.0223	0.976	AP2A2, CHMP5, WWP1, KIF5C, PDGFRA, PSD3, RAB11B, ITCH, AGAP2
	hsa04110:Cell cycle	6	0.0328	0.937	CCNE1, PLK1, CDC27, ORC1, MYC, STAG1
	Up regulated genes in PSND
	Term	Gene Count	P_Value	Benjamini	Genes
	hsa04360:Axon guidance	7	0.0458	1	ABLIM1, ROCK1, SEMA4F, PLXNB2, EFNA3, SEMA3A, CXCL12
	Combined up and down regulated genes in PSND
	Term	Gene Count	P_Value	Benjamini	Genes
	hsa05168:Herpes simplex infection	14	0.0118	0.938	SRSF1, IL6, TAF3, TAF6, C3, C5, ALYREF, OAS2, TAF6L, TNFRSF1A, SRSF6, TAP1, IFNA8, TRAF3
	hsa04360:Axon guidance	11	0.0134	0.794	EPHA5, ABLIM1, NGEF, ROCK1, SEMA4F, PLXNB2, SEMA3F, EFNA3, SEMA4C, SEMA3A, CXCL12
	hsa00600:Sphingolipid metabolism	6	0.0234	0.844	ACER3, SGPP2, SMPD1, PLPP1, ASAH1, GBA
	hsa00520:Amino sugar and nucleotide sugar metabolism	6	0.0254	0.78	AMDHD2, GFPT2, NPL, GALT, TSTA3, CYB5RL
	hsa05222:Small cell lung cancer	8	0.0289	0.748	COL4A3, CCNE1, CKS1B, LAMB4, RB1, RARB, MYC, TRAF3
	hsa04010:MAPK signaling pathway	16	0.0316	0.716	MEF2C, FGFR3, MAPKAPK5, NF1, MAP4K2, FGF23, MAPKAPK2, TNFRSF1A, DUSP4, DUSP3, RPS6KA1, PDGFRA, MYC, MAP3K13, MAP2K6, PPP5C
	Endothelial Cells
	Down regulated genes in PSND
	Term	Gene Count	P_Value	Benjamini	Genes
	hsa04910:Insulin signaling pathway	8	0.00425	0.518	SREBF1, PPP1R3C, SOCS2, SORBS1, PHKG2, PHKA1, SOCS4, AKT3
	Up regulated genes in PSND
	Term	Gene Count	P_Value	Benjamini	Genes
	hsa04924:Renin secretion	5	0.0137	0.911	PLCB4, CLCA4, ADCY5, CALM1, ADCYAP1
	hsa05202:Transcriptional misregulation in cancer	7	0.0343	0.953	HIST2H3A, PROM1, IL3, FCGR1A, PER2, CD40, HIST2H3D
	hsa05322:Systemic lupus erythematosus	6	0.0451	0.932	HIST2H3A, FCGR1A, ACTN1, HIST1H2AH, CD40, HIST2H3D
	Combined up and down regulated genes in PSD
	Term	Gene Count	P_Value	Benjamini	Genes
	hsa05202:Transcriptional misregulation in cancer	12	0.00989	0.901	HIST2H3A, PROM1, IL3, SS18, FCGR1A, PER2, BMP2K, MLLT1, CD40, ATM, MLF1, HIST2H3D
	hsa04924:Renin secretion	6	0.0392	0.99	PLCB4, CLCA4, ADCY5, CTSB, CALM1, ADCYAP1
	hsa04910:Insulin signaling pathway	9	0.0498	0.981	SREBF1, PPP1R3C, SOCS2, SORBS1, PHKG2, PHKA1, SOCS4, AKT3, CALM1
