# Supplementary material for: Transcriptomic Profiling Reveals Discrete Poststroke Dementia Neuronal and Gliovascular Signatures
Source: Transl Stroke Res. 2022 May 31;14(3):383–96. doi: 10.1007/s12975-022-01038-z (PMC10160172; doi:10.1007/s12975-022-01038-z)
Supplement: Supplementary file 7 — Supplementary file7 (XLSX 38 kb) Supplementary Table 6_ FAC analysis [file 12975_2022_1038_MOESM7_ESM.xlsx]

## Sheet: PSD vs Control (FAC)
Transcriptomic profiling reveals discrete post-stroke dementia neuronal and gliovascular signatures
Translational Stroke Research
Rachel Waller, Yoshiki Hase, Julie E. Simpson, Paul R. Heath, Matthew Wyles, Rajesh N. Kalaria, Stephen B. Wharton
Corresponding author affiliation: Sheffield Institute for Translational Neuroscience, University of Sheffield, Sheffield, S10 2HQ, UK.
Corresponding author email: R.Waller@sheffield.ac.uk
	PSD vs Control
	Neurons
	Down regulated genes in PSD
	Enrichment score	Cluster	Gene Count	P_Value	Benjamini	Genes
	1.9	Nucleotide-binding	69	0.00096	0.05	NT5C2, ARF1, ARL15, ACTR1A, ACTR2, ACTR3, ABCE1, ABCG4, ATP5B, ATP1A1, ATP2A2, CBWD2, LIG4, GSPT1, MKKS, RAB10, RAB14, RAB1A, RAB27B, RAB5A, RIOK3, RTCB, ROCK2, SMARCA2, SKIV2L2, VPS11, XRCC5, XRCC6, ACSL3, ASNS, CASK, CHD8, CDK5, CMPK2, DRG1, EFTUD2, EIF4A2, GSS, GARS, GMPS, HPRT1, HYOU1, IP6K1, IARS, KIF21B, MAPK14, MOCS3, MYO1D, NLK, PAK1, FARSB, PLK2, PCCB, PRKAA2, PRKAG1, PRKCD, PRKCZ, PRKAC…
	1.68	Mitochondrion	44	0.0069	0.18	BDH1, ABCE1, ATPAF1, ATP5B, BAK1, MPV17, NDUFA10, NDUFB5, OGT, TAMM41, TRAF3, ACSL3, ACOT7, C19orf12, CMPK2, DBT, FAM162A, GLS, GARS, HSDL1, IMMT, IDH3B, MMADHC, MRPL15, MRPL43, MRPS11, OXR1, OGDH, PTCD1, PCCB, PDHB, RTN4IP1, SLC25A11, SLC25A26, SLC25A46, SDHC, SUCLG1, TRAK2, TIMM23, UQCC1, UQCRC2, UQCRHL, UQCR10, UBA1
	1.64	Citrate cycle (TCA cycle)	5	0.0091	0.89	IDH3B, OGDH, PDHB, SDHC, SUCLG1
	1.37	Ubl conjugation pathway	29	0.012	0.25	BTBD1, DCAF5, FBXL20, OTUD5, OTUB1, RABGEF1, SH3RF2, TRAF3, WSB1, ASB16, ASB8, BTRC, BRE, CUL2, DDB1, KLHL12, KLHL7, MKRN1, MED8, MARCH6, NFX1, RNF128, RNF167, RNF25, UBA1, UBA5, UBR3, USP4, ZYG11B
	Up regulated genes in PSD
	Enrichment score	Cluster	Gene Count	P_Value	Benjamini	Genes
	6.89	Ribosome	23	1.8e-09	4.4e-07	RPL12, RPL21, RPL23A, RPL30, RPL31, RPL34, RPL36A, RPL37, RPL37A, RPL39, RPL7, RPS15A, RPS17, RPS20, RPS21, RPS27, RPS28, RPS3, RPS4X, RPS4Y1, RPS4Y2, RPS6, RPS9
	2.52	rRNA-binding	6	0.00093	0.085	RPL23A, RPL37, RPS4X, RPS4Y1, RPS4Y2, RPS9
	2.14	Calponin homology domain	9	0.0041	0.59	IQGAP1, CNN3, CEP95, DST, MICAL3, NAV2, PLEC, VAV2, VAV3
	1.84	Olfaction	28	0.0015	0.11	CNGA4, OR1E3, OR10J3, OR10J4, OR11H2, OR11H7, OR13C8, OR13F1, OR2AP1, OR3A3, OR4E1, OR4F16, OR4F29, OR4K15, OR4N5, OR5AK2, OR5B2, OR5H2, OR5I1, OR5K1, OR5M11, OR51V1, OR52W1, OR6C1, OR7G3, OR8B2, OR8D4, OR8K5
	1.73	Glycoprotein	181	0.0022	0.11	ADAM9, ADAMTS1, ADAMTS19, ADAMTS9, AEBP1, ABCA8, ABCC6, ABCC9, CLEC4A, CLEC4E, CLEC5A, CD274, CHRFAM7A, DNAJB11, EMC1, FAS, FCGR2C, GPRC5B, HCG22, IGFL4, LY75-CD302, RSPO2, SLAMF6, ST3GAL2, TEK, TRIL, UGT2A3, UGT2B11, WBSCR17, ADGRD1, ADGRG1, A4GALT, AMTN, AGTR2, APLNR, AQP1, AQP4, ARSJ, BMP7, BTN1A1, CDH1, CDH19, CDH6, CACNG2, CPS1, CPB2, CNDP1, CTSH, CHI3L2, CLCA2, CLCN3, CHSY1, C21orf62, C22or…
	1.45	Cell membrane	128	0.0079	0.24	ADAM9, ABCA8, ABCC6, ATP8B1, CLEC5A, CD274, CHRFAM7A, FAS, FCGR2C, GNGT1, GPRC5B, IQGAP1, SLAMF6, TEK, TXK, ADD3, ADGRD1, ADGRG1, AGTR2, APLNR, AQP1, CDH1, CDH19, CDH6, CTNNAL1, CLCA2, CSF1R, CSF1, CPNE2, CNNM3, DCHS1, DOCK5, DST, ERVK13-1, ECE1, EPS8, ERBB2, FGFR2, FNBP1L, FMNL3, FKRP, GJC3, GSDMD, GDPD2, GPC5, GHRHR, HEG1, ICOS, INPP5D, IFITM2, IFITM3, IL17RB, IL17RC, JAM3, LRFN3, LNPEP, LAMP1,…
	1.36	Cell surface receptor IPT/TIG	5	0.02	0.89	EBF3, EBF4, PLXNB1, PKHD1L1, RBPJ
	1.31	ATP-binding	61	0.016	0.33	ARAF, ABCA8, ABCC6, ABCC9, ATAD3B, ATP8B1, CLK2, DDX11, HELB, NLRP4, TEK, TXK, AACS, ACSM3, AK4, RARS2, CPS1, CSNK1A1L, CSNK1G2, CLCN3, CSF1R, CDK12, DGKD, DPH6, DYRK1B, ERBB2, FGFR2, GTF2F2, HIPK2, ITPKB, KIF15, KIF16B, KIF18B, KIF27, KIF5B, KIF7, MAGI3, MASTL, MAP2K1, MAP3K1, MAP3K19, MAP3K3, MAP3K6, MAP4K4, MSH6, MYO1E, MYO1F, NAV2, NMNAT1, PIK3C2B, PHKG1, PRKD1, PKMYT1, PTK2, RIMKLB, SGK3, TE…
	Combined up and down regulated genes in PSD
	Enrichment score	Cluster	Gene Count	P_Value	Benjamini	Genes
	4.77	Ribosome	25	3.4e-06	0.00093	MRPL15, MRPS11, RPL12, RPL21, RPL23A, RPL30, RPL31, RPL34, RPL36A, RPL37, RPL37A, RPL39, RPL7, RPS15A, RPS17, RPS20, RPS21, RPS27, RPS28, RPS3, RPS4X, RPS4Y1, RPS4Y2, RPS6, RPS9
	1.84	RNA-binding S4 domain	4	0.0039	0.9	RPS4X, RPS4Y1, RPS4Y2, RPS9
	1.81	Leucine-rich repeat, typical subtype	22	0.0028	0.92	SLITRK3, SLITRK5, TRIL, ECM2, KERA, LRFN3, LRRC28, LRRC37A3, LRRC40, LRRC58, LRRC66, LRRC8B, LRRN1, LRRTM4, LRIT1, LRIG1, OMG, PKD1, RXFP2, RTN4RL2, SCRIB, TLR3
	1.59	DNA-binding, integrase-type	4	0.026	1	BAZ2A, BAZ2B, MBD1, MECP2
	1.5	Nucleotide-binding	139	0.00042	0.028	NT5M, NT5C2, ARAF, ARF1, ARL15, ACTR1A, ACTR2, ACTR3, ABCA8, ABCC6, ABCC9, ABCE1, ABCG4, ATP5B, ATP1A1, ATAD3B, ATP8B1, ATP2A2, AGAP1, CLK2, CBWD2, DDX11, HELB, LIG4, GNA12, GSPT1, MKKS, NLRP4, RABL2B, RAB10, RAB14, RAB1A, RAB27B, RAB31, RAB5A, RIOK3, RTCB, ROCK2, SMARCA2, SKIV2L2, TEK, TXK, VPS11, XRCC5, XRCC6, AACS, ACSL3, ACSM3, AK4, RARS2, ASNS, CASK, CPS1, CSNK1A1L, CSNK1G2, CLCN3, CHD8, CSF…
	1.34	Cadherin binding involved in cell-cell adhesion	28	0.022	0.85	ATIC, IQGAP1, PPFIBP1, RAB10, RAB1A, ANLN, ARGLU1, CDH1, CAST, CNN3, CAPZB, CTNND1, EXOC3, FASN, FNBP1L, FMNL2, JUP, KIF5B, PLEC, PFN1, PCMT1, RPL23A, RPL34, SCRIB, SDCBP, YWHAE, YWHAZ, UNC45A
	Astrocytes
	Down regulated genes in PSD
	Enrichment score	Cluster	Gene Count	P_Value	Benjamini	Genes
	6.13	Mitochondrial inner membrane	41	4e-09	1.9e-06	ABCB7, ATP5O, ATP5B, ATP5L, COX10, MPV17, NDUFAF4, NDUFAF5, NDUFA1, NDUFA10, NDUFA11, NDUFA6, NDUFA7, NDUFB11, OCIAD2, SURF1, CRLS1, COQ10A, COX6B1, COX7B, ETFDH, HADHA, MDH2, MRPL11, MRPL2, MRPL21, MRPL27, MRPL46, MRPS14, MRPS16, MRPS21, NNT, SHMT2, SIRT3, SLC25A36, SLC25A4, SDHA, TIMM44, UQCRC2, UQCRHL, VDAC2
	2.47	Protein phosphorylation	31	0.00029	0.49	ABCB7, ATP5O, ATP5B, ATP5L, MPV17, NDUFAF5, NDUFA1, NDUFA11, NDUFA6, NDUFA7, NDUFB11, SURF1, APOO, CRLS1, COQ10A, COX7B, ETFDH, NNT, SHMT2, SLC25A36, SLC25A4, SDHA, TIMM44, UQCRC2, UQCRHL
	2.44	Synapse	25	0.00027	0.012	EPHB6, ERCC2, FASTKD1, NEK10, NEK9, SMAD2, STRADA, STRADB, TNIK, COL4A3BP, CCNT2, CDK14, CDKL1, EIF2AK4, GSK3A, HUNK, KALRN, LATS1, MAPK10, MAP3K12, NLK, OBSCN, PHKB, PRKAG1, PRKACA , PRKACB, POMK, RYK, STK19, STK36, ULK1
	1.62	Membrane	274	0.00011	0.0055	COPS4, DLGAP1, DNAJA3, ARHGAP32, ABI1, CHRNB2, CDK5, DRP2, GABRG2, GABBR1, GRIN2A, GLRB, GAP43, LGI1, LRRC7, NRXN1, KCNAB2, KCND2, RIMS1, SEPT3, SNAP25, SYT11, TENM2, VAMP1, VAMP2
	1.51	Calcium signaling pathway	18	9.2e-05	0.0042	HTR2A, ADAM23, ADCYAP1R1, ARL6IP1, ABCA5, ABCB7, ABCB9, ATP5O, ATP5B, ATP5L, ATP13A2, ATP6V1D, ATP8A2, ATP2B3, ATP2B4, AVL9, BORCS7, BBS9, CCR5, CLEC16A, CAP2, CISD1, CDK5RAP2, CHML, COX10, DLGAP1, DNAJC25-GNG10, DNAJA3, EPHA8, EPHB6, FKBP11, FXYD6, FRAS1, GPR142, GPR176, GABARAP, GLIPR1, HPS6, HTRA2, KIAA1109, KIAA1324, KIAA1524, LMBRD1, MAGEE1, MPV17, NAALAD2, GNPTAB, NDST3, NDUFAF4, NDUFAF5, N…
	1.5	mRNA export from nucleus	10	0.0059	0.71	HTR2A, ATP2B3, ATP2B4, ADCY1, ADCY2, CACNA1E, GRIN2A, GRM1, GRM5, ITPR1, PLCB1, PHKB, PRKACA, PRKACB, PPP3CA, PPP3R1, SLC25A4, VDAC2
	1.43	RhoGAP	7	0.013	0.65	ARAP2, ARHGAP11B, ARHGAP17, ARHGAP32, ARHGAP33, ARHGAP35, FAM13A
	1.39	mRNA transport	10	0.0051	0.077	DDX25, DDX39B, ENY2, G3BP2, POM121C, CHTOP, EIF4A3, EIF5A, NXF5
	Up regulated genes in PSD
	Enrichment score	Cluster	Gene Count	P_Value	Benjamini	Genes
	2.33	Nucleus	266	1.5e-05	0.0062	ARID4B, BTAF1, BCL6B, BARX1, BCLAF1, BCL2L1, BACH2, CIPC, DBF4, DCLRE1C, LIG1, DNMT1, POLE, E2F7, ECSIT, ERCC8, FANCB, GNL3L, GAR1, GATA4, GATA6, GINS4, GLI2, GPN1, HMGXB4, INO80D, INSM2, JDP2, KLF1, KLF2, LEO1, LHX8, LIMS2, MACROD1, MAK16, MOB1B, MORC4, NAA11, NKAP, NKX1-2, NLRP1, NLRP6, NOC2L, NSMCE1, NSMCE2, NMRAL1, PDS5B, PHF11, POU4F2, RANBP6, REST, RBM15B, RBM28, RBM39, RBM45, POLR1D, RIT2,…
	1.52	Rab-GTPase-TBC domain	9	0.0021	0.49	TBC1D28, TBC1D3, TBC1D3B, TBC1D3C, TBC1D3G, TBC1D3H, TBC1D3K, TBC1D3L, USP6
	Combined up & down regulated genes in PSD
	Enrichment score	Cluster	Gene Count	P_Value	Benjamini	Genes
	2.78	Mitochondrion	111	0.000259	0.0318	DECR1, ABCB7, ABCG2, ATP5O, ATP5B, ATP5L, ATPIF1, BBC3, BCL2L1, BLID, BRINP3, CISD1, COX10, DDX28, DNAJA3, ECSIT, FASTKD1, GRAMD4, HTRA2, MPV17, NAGS, NDUFAF4, NDUFAF5, NDUFAF7, NDUFA1, NDUFA10, NDUFA11, NDUFA6, NDUFA7, NDUFB11, PET100, SURF1, STARD7, ACAT1, ACSL5, ACSL6, ACSS3, AMT, APOO, APOPT1, BECN1, BLOC1S1, CRLS1, CASP4, CARD19, C10orf67, CXorf23, COQ10A, COX6B1, COX7B, DUT, DMGDH, ETFDH, E…
	1.67	Rab-GTPase-TBC domain	11	0.00726	1	TBC1D20, TBC1D28, TBC1D3, TBC1D3B, TBC1D3C,TBC1D3G, TBC1D3H, TBC1D3K, TBC1D3L, SGSM1, USP6
	1.44	Oxidative phosphorylation	19	0.00708	0.237	ATP5O, ATP5B, ATP5L, ATP6V1D, ATP6V1G1, ATP6V1G2, COX10, NDUFA1, NDUFA10, NDUFA11, NDUFA6, NDUFA7, NDUFB11, COX6B1, COX7B, PPA2, SDHA, UQCRC2, UQCRHL
	1.4	Metal-binding	301	0.00172	0.122	OGFOD1, HAAO, NT5DC4, ADAM10, ADAM12, AEBP2, ATMIN, AGBL5, ATP13A2, ATP8A2, ATP8B1, ATP8B2, ATP2B3, ATP2B4, AGAP4, ARAP2, BSPRY, BCL6B, CISD1, CTDSPL, DBF4, LIG1, DNMT1, POLE, DNAJA3, ERCC2, FKBP7, FYCO1, FRAS1, GNAT2, GNAT3, GATA4, GATA6, GATAD2B, GLI2, GTPBP8, INSM2, KLF1, KLF12, KLF2, LASP1, LHX8, LIMS2, MICALL2, MIS18A, MOB1B, MORC4, NAALAD2, GNPTAB, NEK10, NEK9, NSMCE1, NSMCE2, OTUD7A, PHF1,…
	1.38	Carboxypeptidase	9	0.00175	0.122	AGBL5, NAALAD2, CPA2, CPA4, CPE, CPO, CPXM1, CPVL, SCPEP1
	1.35	ATP-binding	123	0.00745	0.29	ABCA5, ABCB7, ABCB9, ABCC12, ABCD1, ABCG2, ATP5B, ATP13A2, ATP8A2, ATP8B1, ATP8B2, ATP2B3, ATP2B4, BTAF1, DDX24, DDX25, DDX28, DDX39B, LIG1, EPHA2, EPHA8, EPHB6, ERCC2, FICD, NEK10, NEK9, NLRP1, NLRP14, NLRP6, SGK2, SPEG, STRADA, STRADB, TNIK, YTHDC2, ACSL5, ACSL6, ACSS3, ADCY1, ADCY2, ADCY9, AK5, CAD, CCT4, CLCN6, CHD1L, CDK14, CDK5, CDKL1, DAPK2, DCAKD, DGKD, PPIP5K2, DYRK1B, DNAH17, DNAH7, DNA…
	Endothelial cells
	Down regulated genes in PSD
	Enrichment score	Cluster	Gene Count	P_Value	Benjamini	Genes
	3.34	Mitochondrion	41	5.2e-05	0.0085	OAS1, DECR1, ATP5G1, ATPIF1, CISD1, CDS2, DNAJA3, ERAL1, TAMM41, YME1L1, ACACB, BCKDHA, CHCHD10, CHCHD2, COX4I1, DHTKD1, ETFB, ECI1, FTMT, MTUS1, MTFR1, MTFR2, MRPL27, MRPS7, NTHL1, PDE12, PABPC5, PCCA, RHOT1, RPS3, SEPT4, SLC25A27, SLC25A28, SDHC, TIMM10, TIMM13, TIMM23, TIMM8B, UQCRH, UQCR11, VAMP1
	1.9	Translocation	8	0.00093	0.074	ENY2, SEC62, SEC61G, NUP43, TIMM10, TIMM13, TIMM23, TIMM8B
	1.38	Ribonucleoprotein	15	0.0013	0.081	FAU, KRR1, LSM3, LSM8, ZFP36L2, FBL, MRPL27, MRPS7, RPL10A, RPL13, RPL4, RPS13, RPS3, SNRPC, SNRPN
	Up regulated genes in PSD
	Enrichment score	Cluster	Gene Count	P_Value	Benjamini	Genes
	1.75	Pleckstrin homology-like domain	28	0.008	0.96	ASAP3, FGD3, IQSEC2, RANBP2, ARHGAP15, ARHGEF10, ARHGEF25, ARHGEF26, ARHGEF2, SHC2, CYTH1, DCP1A, DGKK, FERMT3, IRS2, MSN, MTMR1, PREX1, PLCL2, PLEKHG7, PLEK, PPP4R3A, PPP4R3B, RTKN, SPTBN4, SNTB2, TEC, TECPR1
	1.6	Protein transporter activity	10	0.0019	0.8	RANGRF, RUFY1, AP1G1, AP1S1, AP3S2, AP4B1, XPO6, IPO5, IPO8, KPNB1
	1.47	Zinc finger, C2H2-like	47	0.0016	0.86	DNAJC21, GLI4, IKZF3, INSM2, JAZF1, PRDM1, PRDM13, ZFP14, POGZ, TRPS1, ZFR, ZBTB21, ZBTB3, ZBTB45, ZSCAN5A, ZNF121, ZNF124, ZNF180, ZNF212, ZNF264, ZNF273, ZNF382, ZNF429, ZNF45, ZNF470, ZNF501, ZNF502, ZNF512, ZNF512B, ZNF517, ZNF526, ZNF527, ZNF549, ZNF550, ZNF565, ZNF621, ZNF699, ZNF705D, ZNF705G, ZNF740, ZNF747, ZNF780A, ZNF793, ZNF8, ZNF833P, ZFPM2, ZKSCAN7
	1.36	C-type lectin	9	0.021	0.98	CLEC10A, CLEC18C, CLEC4E, DGCR2, KLRC4-KLRK1, ACAN, COLEC10, SELE, SFTPD
	Combined up and down regulated genes in PSD
	Enrichment score	Cluster	Gene Count	P_Value	Benjamini	Genes
	1.49	Metal ion binding	149	0.006	0.97	OAS1, ARL3, ATP2B2, ATP2A2, ASAP3, CISD1, CISD2, CTDSP2, DDHD1, DEAF1, DNAJA3, ERCC2, FEZF1, FLYWCH1, FGD3, GNAI2, GLI4, IKZF3, INSM2, JAZF1, LYAR, MOB1A, NAIP, PRDM1, PRDM13, PTGES3L-AARSD1, RAD50, RBM26, RACGAP1, RASSF5, ARHGEF2, SMYD3, SLX1A, ST20-MTHFS, TIPARP, YME1L1, ZFP14, ZFP36L2, ACACB, ACO1, ADARB2, ADAR, ACAN, ALPL, A3GALT2, ALAD, AMY1A, ANGPT2, ASPA, B3GAT1, BMPR1B, BCKDHA, CSGALNACT1…
	1.38	Ran GTPase binding	7	0.0072	0.93	RANBP2, RANGRF, CSE1L, XPO6, IPO5, IPO8, KPNB1

## Sheet: PSND vs Control  (FAC)
Transcriptomic profiling reveals discrete post-stroke dementia neuronal and gliovascular signatures
Translational Stroke Research
Rachel Waller, Yoshiki Hase, Julie E. Simpson, Paul R. Heath, Matthew Wyles, Rajesh N. Kalaria, Stephen B. Wharton
Corresponding author affiliation: Sheffield Institute for Translational Neuroscience, University of Sheffield, Sheffield, S10 2HQ, UK.
Corresponding author email: R.Waller@sheffield.ac.uk
	PSND vs Control
	Neurons
	Down regulated genes in PSND
	Enrichment score	Cluster	Gene Count	P_Value	Benjamini	Genes
	n/a	n/a	n/a	n/a	n/a	n/a
	Up regulated genes in PSND
	Enrichment score	Cluster	Gene Count	P_Value	Benjamini	Genes
	3.26	Ribosomal protein	12	3.3e-06	0.00088	FAU, MRPL22, MRPL36, MRPL38, MRPS31, RPL34, RPL39, RPS17, RPS19, RPS4Y1, RPS5, RPS9
	1.79	Cell-cell adhesion	9	0.01	0.67	ARFIP1, ANLN, ATXN2L, CHMP2B, FMNL2, RPL34, TWF1, VASN, ZC3H15
	1.4	Protein transport	14	0.01	0.42	ARL6, ENY2, RAB11FIP5, RAB12, SEC22A, VPS35, VPS51, CHMP2A, CHMP2B, IFT27, RBSN, SPIRE1, STXBP3, TIMM8B
	Combined up and down regulated genes in PSND
	Enrichment score	Cluster	Gene Count	P_Value	Benjamini	Genes
	2.34	Ribosome	10	0.00042	0.062	FAU, MRPL22, MRPL36, RPL34, RPL39, RPS17, RPS19, RPS4Y1, RPS5, RPS9
	1.56	Histone methylation	4	0.0031	0.58	SUZ12, PRMT1, PRMT7, PRMT8
	1.31	Basal transcription factors	4	0.039	0.95	TAF1L, TAF3, TAF5L, TAF7L
	Astrocytes
	Down regulated genes in PSND
	Enrichment score	Cluster	Gene Count	P_Value	Benjamini	Genes
	6.26	Synapse	40	6.6e-11	1.3e-08	DLGAP1, DSCAM, RABAC1, ARHGAP32, ARPC2, CABP1, CADPS2, CAMK2N1, CADM1, CDK5, DLG4, DNMBP, DRP2, GABRA1, GABRA5, GABRB2, GABRB3, GABRG2, GRIN2A, GRIN3A, GLRB, LRRC7, LRRTM3, NRXN1, NRN1, OLFM1, KCNAB2, KCNC3, KCND2, PTPRN, RIMS1, RIMS3, SEPT3, SLC17A7, SV2B, SNAP25, SYT1, TRIM9, VAMP1, VAMP2
	3.93	Ion transport	47	8.3e-07	5.4e-05	ATP5B, ATP5D, ATP5L, ATP6V0A1, ATP6V1A, ATP6V1E1, ATP6V1G2, ATP2B3, FXYD6, STEAP2, CACNB2, CACNB3, CACNB4, GABRA1, GABRA5, GABRB2, GABRB3, GABRG2, GRIN2A, GRIN3A, GLRB, HCN1, KCNIP2, KCNS2, KCNAB2, KCNC3, KCND1, KCND2, KCND3, KCNH1, KCNH5, KCNQ2, KCNQ3, KCNQ5, RYR2, SFXN3, SCN2A, SCN3A, SLC12A6, SLC17A7, SLC24A3, SLC30A6, SLC31A2, SLC4A10, SLC4A7, SLC9A8, TRPM7
	2.68	Delayed rectifier potassium channel activity	9	2.6e-05	0.021	KCNS2, KCNC3, KCND1, KCND2, KCND3, KCNH1, KCNQ2, KCNQ3, KCNQ5
	2.67	Mitochondrion inner membrane	25	1.2e-05	0.00052	ATP5B, ATP5D, ATP5L, BCS1L, MINOS1-NBL1, NDUFAF5, NDUFA6, NDUFA7, SURF1, APOO, COQ10A, COX4I1, COX5A, COX7B, ETFDH, MINOS1, NNT, ROMO1, SHMT2, SLC25A10, SLC25A33, SLC25A4, SLC25A44, SDHA, TIMM23
	2.55	Synaptic vesicle cycle	13	1.5e-06	0.00035	ATP6V0A1, ATP6V1A, ATP6V1E1, ATP6V1G2, NSF, AP2A2, DNM1, RIMS1, SLC17A7, SNAP25, SYT1, STXBP1, VAMP2
	2.23	Oxidative phosphorylation	14	0.00079	0.035	ATP5B, ATP5D, ATP5L, ATP6V0A1, ATP6V1A, ATP6V1E1, ATP6V1G2, NDUFA10, NDUFA6, NDUFA7, COX4I1, COX5A, COX7B, SDHA
	2.17	Calmodulin binding	17	0.00097	0.12	ATPIF1, ATP2B3, NDUFAF4, PCP4, ADCY1, CAMK1G, MAP2, PDE1B, PLCB1, KCNH1, KCNH5, KCNQ3, PPP3CA, PPP3R1, RYR2, SYT1, VAMP2
	1.88	Glutamate secretion	6	0.0026	0.41	RIMS1, SLC17A7, SNAP25, SYT1, STXBP1, VAMP2
	1.82	Nucleotide-binding	91	4e-05	0.0012	NT5C1A, ARL5B, AAK1, ACTR8, ABCA5, ABCB9, ATP5B, ATP13A2, ATP6V1A, ATP8A2, ATP2B3, AGAP2, BCS1L, BMS1, CBWD6, DDX24, DDX25, DDX28, DDX6, EHD3, EPHB6, GFM2, GNAZ, GTPBP8, LIMK1, NSF, NEK10, NEK9, OLA1, RAB18, RAB3B, RAB6B, RAD54B, RNGTT, RHEB, RHOBTB2, STRADB, ADCK2, ADCY1, ADSS, APLF, CAMK1G, CSNK1G3, CCT4, CCT7, CIT, CDK14, CDK5, CDKL2, PPIP5K2, DCLK1, DNM1, DNAH1, DYNC1H1, EEF1A2, EIF2AK1, EIF2…
	1.75	Retrograde endocannabinoid signaling	13	0.00021	0.023	GNG3, ADCY1, GABRA1, GABRA5, GABRB2, GABRB3, GABRG2, GRM1, GRM5, PLCB1, PRKACB, RIMS1, SLC17A7
	1.33	RNA-binding	38	0.0015	0.028	AFF2, CELF1, CELF2, CELF3, DAZAP1, DDX24, DDX25, DDX28, DDX6, ELAVL1, ELAVL4, FXR2, G3BP2, IMP3, KHDRBS2, KRR1, LSM6, MAZ, PPARGC1A, RBM24, RBFOX2, RBFOX3, SPI1, TROVE2, CHTOP, DHFR, EIF1AX, EIF2AK4, NUDT5, PABPC1L2B, PABPN1, PA2G4, PPP1R8, SRP54, STRBP, SYNJ1, TNRC6A, YARS
	Up regulated genes in PSND
	Enrichment score	Cluster	Gene Count	P_Value	Benjamini	Genes
	2.51	Heterogeneous nuclear ribonucleoprotein C, Raly	4	0.0019	0.91	HNRNPCL1, HNRNPCL2, HNRNPCL3, HNRNPCL4
	1.83	Rho GTPase-activating protein domain	9	0.0049	0.87	ARAP3, ARHGAP10, ARHGAP11B, ARHGAP12, ARHGAP15, ARHGAP17, ARHGAP42, SRGAP1, MYO9B
	1.67	Post-anal tail morphogenesis	5	0.0053	0.95	EPHA2, VANGL2, WNT5A, SFRP2, TP63
	1.41	PRAME family	5	0.014	0.86	PRAMEF1, PRAMEF15, PRAMEF25, PRAMEF5, PRAMEF9
	Combined up & down regulated genes in PSND
	Enrichment score	Cluster	Gene Count	P_Value	Benjamini	Genes
	2.85	Cell junction	78	4.8e-05	0.0061	DLGAP1, DSCAM, EPHA2, KRIT1, MARVELD2, RASGRP2, RABAC1, ARHGAP17, ARHGAP32, WDR1, ARPC2, AMOT, CDH1, CABP1, CADPS2, CAMK2N1, CADM1, CADM3, COLQ, CDK5, DSG1, DLG4, DSTYK, DNMBP, DRP2, ECT2, EPB41L4B, FERMT3, FAP, FLRT3, FOCAD, FMN1, GABRA1, GABRA5, GABRB2, GABRB3, GABRG2, GABRR2, GJA8, GJD4, GRIA1, GRIN2A, GRIN3A, GLRA4, GLRB, IL31RA, LRRC7, LRRTM3, NRXN1, NRN1, NEXN, OLFM1, PAK1, PGM5, PKP1, PLEK…
	1.98	Syntaxin-1 binding	7	0.0015	0.47	NSF, RNF40, SNAP25, SYT1, SYBU, STXBP1, STXBP2
	1.98	RNA recognition motif domain	32	0.00073	0.78	CELF1, CELF2, CELF3, DAZAP1, DNAJC17, ELAVL1, ELAVL4, G3BP2, PPARGC1A, RBM12B, RBM15B, RBM24, RBMXL3, RBPMS, RBFOX2, RBFOX3, SLTM, U2AF2, HNRNPCL1, HNRNPCL2, HNRNPCL3, HNRNPCL4, HNRNPF, IGF2BP1, MSI2, PABPC1L2B, PABPN1, PTBP2, SRSF4, SRSF6, SYNJ1, TDRD10
	1.77	Ion transport domain	18	0.0021	0.77	CATSPER1, CNGA2, HCN1, KCNS2, KCNC3, KCND1, KCND2, KCND3, KCNH1, KCNH5, KCNQ2, KCNQ3, KCNQ5, RYR2, SCN2A, SCN3A, TRPC4, TRPM7
	1.59	Delayed rectifier potassium channel activity	9	0.0046	0.47	KCNS2, KCNC3, KCND1, KCND2, KCND3, KCNH1, KCNQ2, KCNQ3, KCNQ5
	1.5	Mitochondrion inner membrane	35	0.0012	0.063	ATP5B, ATP5D, ATP5F1, ATP5L, ATAD3A, BCS1L, MINOS1-NBL1, NDUFAF5, NDUFA6, NDUFA7, NDUFA8, SURF1, APOO, COQ10A, COX4I1, COX5A, COX7B, ETFDH, EXOG, IMMP1L, MINOS1, NNT, RSAD2, ROMO1, SHMT2, SLC25A10, SLC25A26, SLC25A33, SLC25A4, SLC25A44, SLC25A53, SDHA, TIMM23, TIMM44, UCP2
	1.46	Metal-binding	314	0.00038	0.027	OAS2, HAAO, ABL1, ADAMTS16, ASH2L, ATMIN, AGBL5, ATP13A2, ATP8A2, ATP8B1, ATP8B2, ATP2B3, AGAP2, ARAP3, ASAP1, ASAP2, ASAP3, BRF2, CISD1, CIZ1, DTD1, DDX11, DHX58, LIG1, DNMT1, DNTT, POLB, EHD3, ERI2, FKBP10, FKBP7, GNAT2, GNAZ, GTPBP8, KLF2, L3MBTL2, LASP1, LIMK1, LHX8, MOB3A, MORC2, MAZ, NAALAD2, GNPTAB, NSF, NQO2, NFS1, NEK10, NEK5, NEK9, NME6, NSMCE1, OLA1, PHF19, PHF24, RABIF, RASGRP2, POLR3…
	1.45	GTP-binding	41	0.002	0.088	ARL14, ARL5B, AGAP2, GFM2, GNL3L, GNAT2, GNAZ, GPN1, GPN3, GTPBP8, GEM, MAFK, RAB11A, RAB18, RAB20, RAB30, RAB32, RAB3B, RAB6B, RAB9B, RNGTT, RHEB, RIT2, RHOBTB2, ADSS, CDC42, CIITA, DRG2, DNM1, EEFSEC, EEF1A2, GBP1, GUCY2F, IFT27, NIN, NOLC1, RP2, SEPT1, SEPT3, SRP54, TUBA4A
	1.39	Nucleotide-binding	173	6e-05	0.0061	OAS2, NT5C1A, PFKFB2, ABL1, ARL14, ARL5B, AAK1, ACTR8, ABCA5, ABCB9, ATP5B, ATP13A2, ATP6V1A, ATAD3A, ATP8A2, ATP8B1, ATP8B2, ATP2B3, AGAP2, BTAF1, BCS1L, BLK, BMS1, BUB1B, CBWD6, CTPS1, DDX24, DDX25, DDX28, DDX6, DDX11, DHX38, DHX58, LIG1, EHD3, EPHA2, EPHB6, GFM2, GNL3L, GNAT2, GNAZ, GPN1, GPN3, GTPBP8, GEM, LIMK1, MAFK, NSF, NEK10, NEK5, NEK9, NLRP1, NME6, OLA1, PDIK1L, RAB11A, RAB18, RAB20, R…
	1.38	GTPase activator activity	33	0.012	0.7	AGAP2, ARAP3, ASAP1, ASAP2, ASAP3, CDC42EP1, CDC42EP3, RAB3GAP2, RAP1GAP, RUNDC1, ARHGAP10, ARHGAP11B, ARHGAP12, ARHGAP15, ARHGAP17, ARHGAP32, ARHGAP42, SRGAP1, THY1, AXIN1, DOCK2, ECT2, FAM13A, KALRN, MYO9B, PLCB1, RGS19, RGS3, RGS6, RP2, SGSM1, STXBP5L, TRIP10
	Endothelial cells
	Down regulated genes in PSND
	Enrichment score	Cluster	Gene Count	P_Value	Benjamini	Genes
	2.68	Metal-binding	128	0.00016	0.0072	HMGCL, NT5C2, ADAMTS1, ARL3, ARID2, ATP13A1, ACAP2, CBFA2T2, CTCF, CTDSPL, POLK, EWSR1, GATAD2B, GLIS3, HERC2, HSCB, KLF4, LONRF2, NSF, NPLOC4, PRDM6, RAD50, REPS2, RUFY2, ROCK2, S100B, STAC, SIK3, SHPRH, SCAF11, SUZ12, TAB2, THAP10, VPS11, ACACB, ACO1, APLP1, RERE, AGO2, ASPA, B3GAT1, B4GALT1, BMPR1B, BCKDHA, BPTF, CPPED1, CPO, CETN2, CRYAB, CHORDC1, CDO1, CYP2E1, CYP2J2, DDAH1, DTNA, EBF4, EGR1…
	1.89	RNA-binding	35	0.00014	0.007	CNP, CELF2, DDX56, ELAVL1, EWSR1, ERAL1, KHDRBS3, KIAA0430, LSM8, NSUN5P1, PPARGC1A, QKI, RBMS3, SECISBP2, ACO1, AIMP1, AGO2, CPSF7, DHFR, EIF2AK2, EIF2AK4, MATR3, MBNL2, NUDT5, PCBP4, RPS18, RPS3, SRSF10, SRP19, SNRPN, SFPQ, SYNJ1, SYNJ2, TRA2A, ZRANB2
	1.75	ribosome	14	0.00083	0.089	FAU, EIF2AK2, MRPL20, MRPL24, MRPL27, MRPL34, MRPS14, MRPS7, RPL28, RPL4, RPS13, RPS18, RPS24, RPS3
	1.62	mRNA processing	12	0.015	0.99	CELF2, KHDRBS3, PPARGC1A, QKI, SCAF11, CIR1, MBNL2, PRPF38B, SCNM1, SFPQ, USP39, ZRANB2
	Up regulated genes in PSND
	Enrichment score	Cluster	Gene Count	P_Value	Benjamini	Genes
	2.66	Collagen trimer	13	0.0018	0.61	C1QTNF2, COL4A4, COL6A2, COL23A1, COL28A1, COLEC10, COLEC11, C1QA, C1QL3, FCN1, MARCO, MMP1, SFTPD
	2.2	Lectin	21	0.00028	0.062	CLEC1B, CLEC14A, CLEC18C, CLEC4E, ADGRL3, APCS, COLEC10, COLEC11, FCN1, LGALS12, GRIFIN, GRIP1, GALNT1, GALNT10, GALNTL6, PRG3, REG1A, SELE, SELP, SIGLEC9, SFTPD
	2.05	Tight junction	13	0.00098	0.14	MARVELD2, MARVELD3, ARHGAP17, CLDN24, CLDN25, CLDN6, CLDN8, CCDC85C, EPCAM, MPP5, MPP7, PARD6A, VASP
	1.65	Transketolase, C-terminal/Pyruvate-ferredoxin oxidoreductase, domain II	4	0.0011	0.8	PDHB, TKTL1, TKTL2, TKT
	1.53	Sphingolipid metabolism	6	0.0066	0.35	UGCG, GALC, GBA2, SPTLC3, SMPD3, SGPL1
	1.51	S100/CaBP-9k-type, calcium binding, subdomain	6	0.013	0.82	S100A10, S100A2, S100A3, S100P, TCHHL1, TCHH
	1.37	Linoleic acid metabolic process	6	0.0012	0.96	ELOVL2, ALOX12B, ALOX12, ALOX15B, FADS1, GSTA1
	Combined up and down regulated genes in PSND
	Enrichment score	Cluster	Gene Count	P_Value	Benjamini	Genes
	2.15	Metal-binding	320	0.0007	0.058	HMGCL, NT5M, NT5C2, AKAP8, ADAM8, ADAM9, ADAMTS1, ADAMTS13, ADAMTS14, ARL3, ARID2, ATP13A1, ACAP2, BAK1, CBFA2T2, CTCF, CTDSPL, DDX11, DHX57, DHX58, DNTT, POLK, EFCAB12, EWSR1, FBXO30, FBXO43, FGD3, GATAD2B, GZF1, GLIS3, HERC2, HKR1, HSCB, JAZF1, KLF4, LONRF2, MOB3A, MINA, NSF, NEK5, NOB1, NPLOC4, PHF11, PRDM6, RAD50, REPS2, REV1, RBM5, RUFY1, RUFY2, ROCK2, S100A2, S100A3, S100B, S100P, SMYD3, SM…
	1.81	Collagen	15	0.014	0.34	C1QTNF2, COL4A4, COL6A2, COL23A1, COL28A1, COLEC10, COLEC11, C1QA, C1QL3, FCN1, GLDN, MARCO, MMP1, RPS18, SFTPD
	1.58	Fatty acid biosynthesis	10	0.014	0.33	OXSM, ELOVL2, ACACB, FA2H, FADS1, FADS2, FADS3, PTGDS, PRKAB1, SCD
	1.56	Pentose phosphate pathway	7	0.021	1	FBP1, PFKL, PFKP, PRPS1, TKTL1, TKTL2, TKT
	1.45	S100/CaBP-9k-type, calcium binding, subdomain	7	0.021	0.99	S100A10, S100A2, S100A3, S100B, S100P, TCHHL1, TCHH
	1.4	Sphingolipid metabolism	7	0.0088	0.34	UGCG, GALC, GBA2, PSAP, SPTLC3, SMPD3, SGPL1
	1.36	Lectin	23	0.0086	0.36	CLEC1B, CLEC14A, CLEC18C, CLEC4E, LY75-CD302, ADGRL3, APCS, COLEC10, COLEC11, FCN1, LGALS12, GRIFIN, GRIP1, MAG, GALNT1, GALNT10, GALNTL6, PRG3, REG1A, SELE, SELP, SIGLEC9, SFTPD

## Sheet: PSND vs PSD (FAC)
Transcriptomic profiling reveals discrete post-stroke dementia neuronal and gliovascular signatures
Translational Stroke Research
Rachel Waller, Yoshiki Hase, Julie E. Simpson, Paul R. Heath, Matthew Wyles, Rajesh N. Kalaria, Stephen B. Wharton
Corresponding author affiliation: Sheffield Institute for Translational Neuroscience, University of Sheffield, Sheffield, S10 2HQ, UK.
Corresponding author email: R.Waller@sheffield.ac.uk
	PSND vs PSD
	Neurons
	Down regulated genes in PSND
	Enrichment score	Cluster	Gene Count	P_Value	Benjamini	Genes
	2.31	Transcription	91	0.00098	0.12	AEBP1, AFF3, BBX, BACH2, BANP, COMMD4, CRTC1, CXXC5, DMRTA1, EP300, E2F5, ELF2, EYA2, GABPB1, GATA4, GATAD2A, HMX2, KHDRBS3, KHSRP, MXD4, MXI1, MECOM, MLLT1, MLXIP, NKX6-3, POU2F2, RBL1, RBM39, POLR2J, POLR2J3, SIX3, SMAD6, SMAD7, SMAD9, SOX2, SOX6, TAF6L, YLPM1, ZFP92, ASCC1, ASXL1, AJUBA, JMJD6, BRMS1L, BAHD1, BAZ2A, CCNH, EBF1, EBF3, ELOF1, ERBB2, FOXA1, FOXD4L4, GFI1, HR, HSFY2, HOXD13, HIP1,…
	1.75	Metal-binding	122	0.0098	0.37	NT5E, ADAMTS13, ADAMTS3, ATP8B1, AGAP1, ACAP3, CXXC5, DDX58, DGCR8, DMRTA1, DNAJC21, EP300, EYA2, FLYWCH1, FPGT-TNNI3K, GATA4, GATAD2A, MECOM, MUS81, PHF21B, PHF3, RUFY2, S100A12, SMAD6, SMAD7, SMAD9, WBSCR17, ZFP92, ACO1, ASXL1, ADCY8, AJUBA, AIFM3, APLF, JMJD6, ARSJ, BAZ2A, BRD1, CACNA1C, CALM2, CAPN9, CA2, CPB2, CLCA2, CHPT1, COL11A2, CRYAB, CSRP2, CYP2D6, CYP2U1, CYP4X1, DCTD, DTX3L, DGKD, DG…
	Up regulated genes in PSND
	Enrichment score	Cluster	Gene Count	P_Value	Benjamini	Genes
	3.83	Stimulatory C-type lectin receptor signaling pathway	15	5.6e-07	0.00092	CD209, KRAS, TAB3, BTRC, NFKB1, PSMC4, PSMD11, PSMD2, PSMD4, PSMD7, PSMA6, PSMB1, PSMB3, PSMB5, PSMB6
	2.59	Mitochondrion	47	0.00026	0.017	BDH1, ABCE1, ATPAF1, ATP5B, NDUFA5, NDUFA6, NDUFB5, PET100, SAMM50, ABHD10, BCKDHA, CBR4, C19orf70, DBT, FIS1, GLS, GARS, IMMT, MTX2, MMADHC, MRPL11, MRPL15, MRPL22, MRPL3, MRPL35, MRPL36, MRPS21, MRPS22, OAT, PTCD1, PDE12, PFDN4, PARL, PDHB, RTN4IP1, RPP14, RBFA, RNF5, SLC25A26, SLC25A5, SDHA, TBRG4, TIMM23, TOMM22, TRIM39, UQCR10
	1.8	Damaged DNA binding	8	0.0013	0.31	ERCC4, REV1, XRCC5, XRCC6, DDB1, GTF2H3, PCNA, RPA3
	1.68	Aminoacyl-tRNA synthetase	6	0.002	0.051	QARS, GARS, IARS, FARSA, FARSB, YARS
	1.53	Mitochondrial inner membrane	23	0.0024	0.14	ATP5B, NDUFA5, NDUFA6, NDUFB5, SAMM50, ALDH3A2, C19orf70, IMMT, MRPL11, MRPL15, MRPL22, MRPL3, MRPL35, MRPL36, MRPS21, MRPS22, PARL, SLC25A26, SLC25A5, SDHA, TIMM23, TOMM22, UQCR10
	1.44	Ubl conjugation pathway	30	0.0021	0.049	FBXW2, FBXO3, FBXO38, KRAS, MAGEF1, OTUD5, OTUB1, SH3RF1, SENP5, UBOX5, WSB1, WDR48, ASB16, ASB8, BTRC, BRE, CDC23, CUL2, DDB1, RNF128, RNF5, RLIM, RBX1, TMEM129, TRIM39, TRIM58, UBE2E1, UBE2W, UFD1L, UBA1
	Combined up and down regulated genes in PSND
	Enrichment score	Cluster	Gene Count	P_Value	Benjamini	Genes
	2.46	Regulation of mRNA stability	19	9.5e-06	0.027	XRN1, KHSRP, CARHSP1, EXOSC1, EXOSC6, EXOSC7, FMR1, HSPB1, PARN, PSMC4, PSMD11, PSMD2, PSMD4, PSMD7, PSMA6, PSMB1, PSMB3, PSMB5, PSMB6
	1.84	Metal-binding	221	0.0033	0.19	HMGCLL1, NT5E, NT5C2, ADAMTS13, ADAMTS3, ARL6, APIP, AGBL5, ATP8B1, AGFG1, AGAP1, ACAP3, CNOT7, CD209, CXXC5, DTD1, DBF4, DDX41, DDX58, DGCR8, DMRTA1, DNAJC21, EP300, EFCAB1, EYA2, FKBP9, FLYWCH1, FPGT-TNNI3K, FREM3, FTO, GATA4, GATAD2A, GEN1, GIT2, KRAS, KLF7, MECOM, MIS18A, MUS81, OSGEP, PHF21B, PHF3, RORB, REV1, RIOK3, RBM26, RUFY2, ARHGEF28, S100A12, SH3RF1, SMAD6, SMAD7, SMAD9, TAF15, TAB3, …
	1.54	Glycosaminoglycan biosynthesis - heparan sulfate / heparin	6	0.01	0.74	NDST1, EXT1, EXT2, EXTL2, HS2ST1, HS6ST1
	1.52	DNA damage	30	0.0081	0.23	HELB, ERCC4, EYA2, FTO, GEN1, MCTS1, MUS81, OTUB1, RAD21, REV1, TIPIN, XRCC5, XRCC6, APLF, BRE, CINP, DDB1, DTX3L, EME1, FMR1, GTF2H3, MLH1, PCNA, RPA3, RBX1, STK11, UBE2D3, UBE2W, UIMC1, ZSWIM7
	1.36	Oxidoreductase activity	21	0.0057	0.94	BDH1, CHML, CHM, GDI2, ADI1, ALDH1A1, ALDH3A2, AKR1A1, AKR1B1, AIFM3, CBR4, CYP2D6, FASN, HR, HSD17B14, MICAL3, MAOB, RTN4IP1, SDHA, TXNRD1, TXNRD2
	Astrocytes
	Down regulated genes in PSND
	Enrichment score	Cluster	Gene Count	P_Value	Benjamini	Genes
	1.63	Cell junction	20	0.0028	0.23	DLGAP2, RAB11B, RABAC1, SHANK3, SHC4, AJAP1, AMOT, CADM3, DOC2A, DNMBP, DRP2, FMN1, MAGI3, PECAM1, PSD3, KCNC3, SEMA4C, SDCCAG8, SLC17A7, SORBS2
	1.57	Nucleus	94	0.0039	0.24	ACTR8, AGAP2, BCL2L10, BCL2L13, BMS1, BRCA1, CELF1, DNAJC2, EYA4, FANCB, HMGXB4, KLF1, LRRFIP1, MIF4GD, NSA2, NMRAL1, PPAN-P2RY11, SEC13, TAF3, TAF6L, TAF6, TOX3, WDR46, WWP1, ZFP3, ASCL3, ASCL5, AKIRIN1, AES, APLF, ATXN7L3, BOP1, BEX1, CABYR, CARD19, CDC27, CDC40, CDC73, CDY1, CUX1, CCNE1, CCNF, CDK11B, DPF1, DUSP23, DUSP3, DYRK1B, ELL, EIF4ENIF1, FAM193B, FMN1, GMCL1, IKBKAP, ITCH, KLHDC10, MAE…
	1.4	WD40/YVTN repeat-like-containing domain	12	0.0089	0.82	SEC13, VPS11, WSB2, WDR46, WDSUB1, BOP1, CDC40, IFT80, KATNB1, NUP43, SEMA3F, SEMA4C
	1.39	Cell division	15	0.0011	0.14	ACTR8, CDC27, CDC40, CDC73, CCNE1, CCNF, CDK11B, KATNB1, MAEA, NCAPH, NUP43, PLK1, SPICE1, STAG1, TIMELESS
	Up regulated genes in PSND
	Enrichment score	Cluster	Gene Count	P_Value	Benjamini	Genes
	1.91	Netrin domain	5	0.00071	0.4	TIMP1, TIMP3, C3, C5, SFRP2
	Combined up & down regulated genes in PSND
	Enrichment score	Cluster	Gene Count	P_Value	Benjamini	Genes
	1.93	Cell division	25	0.0012	0.12	ACTR8, BUB1B, CD2AP, CKS1B, HAUS7, SENP5, CDC27, CDC40, CDC73, CCNE1, CCNF, CDK11B, CLASP2, INCENP, KATNB1, KLHL22, MAEA, NCAPD2, NCAPH, NUP43, PELO, PLK1, SPICE1, STAG1, TIMELESS
	1.38	Netrin domain	5	0.006	0.89	TIMP1, TIMP3, C3, C5, SFRP2
	1.37	Axon guidance	11	0.013	0.79	CXCL12, EPHA5, ROCK1, ABLIM1, EFNA3, NGEF, PLXNB2, SEMA3A, SEMA3F, SEMA4C, SEMA4F
	1.35	Metal-binding	134	0.026	0.69	OAS2, ADAM12, ADAMTS12, ATP8B1, AGAP2, ARAP3, BRCA1, CTDSPL, DHX58, POLB, ERI2, ERI3, EYA4, GNAT3, HSCB, KLF1, MOB3A, MORC2, NUFIP1, OTUD7B, PHF12, PHF14, PHF19, PHF24, RABIF, RABGGTB, ROCK1, SCO1, STEAP1, TAF3, TIMP1, TIMP3, TRAF3, VPS11, ZFP3, ZFP36L1, ABLIM1, ADCY2, ADSS, AARS2, ADH1B, AMDHD2, AOC2, ANGPT2, APOBEC3F, APLF, ATXN7L3, BMP1, CDH3, CABP2, CABYR, CALN1, CPXM1, CEPT1, COL3A1, CRIP3, …
	1.34	Zinc finger, PHD-type, conserved site	8	0.0059	1	PHF12, PHF14, PHF19, PHF24, TAF3, JADE2, NFXL1, PYGO2
	Endothelial cells
	Down regulated genes in PSND
	Enrichment score	Cluster	Gene Count	P_Value	Benjamini	Genes
	1.48	Zinc-finger	46	0.00038	0.054	ACAP2, CTCF, CXXC5, CBLL1, DEAF1, GLI4, GLIS3, KLF4, RUFY1, ST18, THAP11, VPS11, ZFP2, ZXDC, CHFR, CHD5, DGKD, DZANK1, ESRRG, FHL5, MATR3, PHC1, RSPRY1, RFWD3, RNF148, RNF212, RNF217, SMAP2, ZCCHC24, ZDBF2, ZMIZ1, ZMYND8, ZBTB10, ZNF107, ZNF197, ZNF280D, ZNF404, ZNF423, ZNF502, ZNF526, ZNF528, ZNF549, ZNF609, ZNF610, ZNF680, ZNF852
	1.39	Phospholipid biosynthetic process	4	0.023	1	CDIPT, GPAM, ISYNA1, PISD
	Up regulated genes in PSND
	Enrichment score	Cluster	Gene Count	P_Value	Benjamini	Genes
	n/a	n/a	n/a	n/a	n/a	n/a
	Combined up and down regulated genes in PSND
	Enrichment score	Cluster	Gene Count	P_Value	Benjamini	Genes
	2.02	Low-density lipoprotein (LDL) receptor class A, conserved site	6	0.0059	1	DGCR2, LRP5, LRP6, MAMDC4, LDLRAD3, ST14
	1.76	Primary microcephaly	5	0.0023	0.25	SASS6, STIL, CEP152, PHC1, TUBGCP4
