# Supplementary material for: Transcriptomic Profiling Reveals Discrete Poststroke Dementia Neuronal and Gliovascular Signatures
Source: Transl Stroke Res. 2022 May 31;14(3):383–96. doi: 10.1007/s12975-022-01038-z (PMC10160172; doi:10.1007/s12975-022-01038-z)
Supplement: Supplementary file 8 — Supplementary file8 (XLSX 31 kb) Supplementary Table 7_NanoString analysis raw data [file 12975_2022_1038_MOESM8_ESM.xlsx]

## Sheet: PSD vs Control (NanoString)
Transcriptomic profiling reveals discrete post-stroke dementia neuronal and gliovascular signatures
Translational Stroke Research
Rachel Waller, Yoshiki Hase, Julie E. Simpson, Paul R. Heath, Matthew Wyles, Rajesh N. Kalaria, Stephen B. Wharton
Corresponding author affiliation: Sheffield Institute for Translational Neuroscience, University of Sheffield, Sheffield, S10 2HQ, UK.
Corresponding author email: R.Waller@sheffield.ac.uk
PSD vs Control
	Log2 fold change	P-value	probe.ID
RAC1-mRNA	-1.89	0.00408	NM_198829.1:1250
MEAF6-mRNA	-1.52	0.00506	NR_073091.1:176
CACNB4-mRNA	-2.34	0.00702	NM_000726.3:504
ATF6-mRNA	-2.38	0.00846	NM_007348.2:110
NF1-mRNA	-2	0.00871	NM_000267.2:1035
ATP6V1G2-mRNA	-1.66	0.00918	NM_130463.2:920
BNIP3-mRNA	-1.56	0.00936	NM_004052.2:584
AP2B1-mRNA	-1.68	0.0096	NM_001030006.1:1726
RASGRP1-mRNA	-2.47	0.00971	NM_005739.3:365
ATRN-mRNA	-2.15	0.00993	NM_001207047.1:1544
ADAM10-mRNA	-2.66	0.0104	NM_001110.2:1930
PRKCG-mRNA	-1.67	0.0123	NM_002739.3:445
UCHL1-mRNA	-1.15	0.0126	NM_004181.3:450
GPRASP1-mRNA	-1.19	0.0127	NM_001099410.1:1375
NELL2-mRNA	-1.79	0.0138	NM_006159.1:180
ATP6V1E1-mRNA	-1.66	0.014	NM_001039367.1:1103
PAK1-mRNA	-1.33	0.0149	NM_002576.3:975
GNPTG-mRNA	-2.01	0.015	NM_032520.3:200
PLCB1-mRNA	-2.15	0.0152	NM_015192.3:2250
OPA1-mRNA	-1.32	0.0162	NM_130837.1:1355
SNCB-mRNA	-1.04	0.0167	NM_001318034.1:1023
PCSK2-mRNA	-1.42	0.0169	NM_002594.2:645
COMT-mRNA	-1.9	0.017	NM_007310.2:820
CNTN1-mRNA	-0.993	0.0174	NM_001843.2:300
GNPTAB-mRNA	-1.04	0.0181	NM_024312.3:2440
XAB2-mRNA	-0.932	0.0186	NM_020196.2:294
MAPK3-mRNA	-1.18	0.0191	NM_001040056.1:580
ATP6V0E2-mRNA	-1.51	0.02	NR_110612.1:2509
SPAST-mRNA	-0.837	0.0201	NM_014946.3:698
EFNB3-mRNA	-2.15	0.0207	NM_001406.3:2935
SORL1-mRNA	-1.39	0.021	NM_003105.5:4798
TOR1A-mRNA	-2.19	0.0212	NM_000113.2:625
GRIA3-mRNA	-0.662	0.0215	NM_000828.4:426
AP3M2-mRNA	-0.954	0.0219	NM_001134296.1:655
ATP6V0D1-mRNA	-1.46	0.0222	NM_004691.4:970
PGAM1-mRNA	-0.79	0.0226	NM_002629.2:1037
INA-mRNA	-1.35	0.0226	NM_032727.3:2885
MAPK10-mRNA	-1.64	0.0232	NM_138981.2:450
UQCRC2-mRNA	-1.2	0.0238	NM_003366.2:485
GFPT1-mRNA	-1.1	0.0247	NM_001244710.1:606
CX3CL1-mRNA	-1.11	0.0263	NM_002996.3:1216
RHOA-mRNA	-1.15	0.0268	NM_001664.2:1230
MYH10-mRNA	-1.31	0.0278	NM_005964.1:7092
GNAQ-mRNA	-1.29	0.0279	NM_002072.4:901
CCND1-mRNA	-1.96	0.0282	NM_053056.2:690
PRKCE-mRNA	-1.12	0.0284	NM_005400.2:1695
MAPK9-mRNA	-0.831	0.0285	XM_005265940.1:163
DNM1L-mRNA	-0.827	0.0286	NM_001278463.1:1396
AKT1-mRNA	1.46	0.0288	NM_001014432.1:1275
SYT1-mRNA	-1.56	0.0289	NM_005639.2:3340
RAB3A-mRNA	-1.53	0.0294	NM_002866.4:177
GRIK2-mRNA	-2.01	0.0295	NM_021956.4:1329
SHANK2-mRNA	-0.909	0.0298	NM_133266.3:6275
ATP6V1D-mRNA	-1.6	0.0307	NM_015994.2:390
MGMT-mRNA	-1.87	0.031	NM_002412.3:323
GALC-mRNA	-1.2	0.0311	NM_000153.3:1106
NMNAT2-mRNA	-0.956	0.0313	NM_015039.3:2384
CAMK2B-mRNA	-1.01	0.0315	NM_001220.3:365
THY1-mRNA	-1.01	0.0316	NM_006288.2:135
CDC40-mRNA	-1.77	0.0317	NM_015891.2:955
PPP2CA-mRNA	-1.44	0.032	NM_002715.2:1075
CDK5-mRNA	-1.62	0.0322	NM_004935.2:735
SCN2A-mRNA	-0.922	0.0325	NM_021007.2:6212
SNRPA-mRNA	-1.63	0.0326	NM_004596.3:456
EIF2S1-mRNA	-1.15	0.0327	NM_004094.4:2410
ESAM-mRNA	-2.51	0.0329	NM_138961.2:715
UGCG-mRNA	-1.14	0.0334	NM_003358.1:770
GRIA1-mRNA	-1.25	0.0336	NM_000827.3:2840
RAB3C-mRNA	-1.19	0.0338	NM_138453.3:6200
SLC8A1-mRNA	-1.13	0.0342	NM_021097.1:440
FGF12-mRNA	-1.71	0.035	NM_004113.4:685
DLG4-mRNA	-1.16	0.0353	NM_001365.3:2460
CAB39-mRNA	-1.13	0.0358	NM_001130849.1:1238
CAMK4-mRNA	-1.04	0.0364	NM_001744.3:1220
AP2A2-mRNA	-1.12	0.0372	NM_012305.2:865
RAF1-mRNA	-1.22	0.0375	NM_002880.2:1990
PTPRN2-mRNA	-1.26	0.0381	NM_002847.3:2865
PIK3R1-mRNA	-0.694	0.0381	NM_181504.2:1105
LAMP1-mRNA	-0.669	0.0391	NM_005561.3:730
ATP6V0C-mRNA	-1.01	0.0392	NM_001198569.1:186
STAT1-mRNA	-1.25	0.0393	NM_139266.1:455
UQCRHL-mRNA	-0.789	0.0398	NM_001089591.1:8
GRIN2A-mRNA	-1.2	0.0409	NM_000833.3:4497
RYR2-mRNA	-1.12	0.0428	NM_001035.2:1183
SLU7-mRNA	-0.57	0.043	NM_006425.4:3245
GABRB3-mRNA	-1.01	0.043	NM_000814.5:448
GUCY1B3-mRNA	-0.996	0.0438	NM_000857.2:1878
RAB2A-mRNA	-1.02	0.0454	NM_002865.1:430
GSK3B-mRNA	-1.85	0.0458	NM_002093.2:925
SYT4-mRNA	-0.842	0.0459	NM_020783.3:3420
PRKACB-mRNA	-1.04	0.0472	NM_182948.2:805
NDUFB11-mRNA	-1.5	0.048	NM_001135998.1:255
RTN4-mRNA	-1.12	0.0483	NM_007008.2:275
TF-mRNA	-1.1	0.0491	NM_001063.2:640
PPT1-mRNA	-0.278	0.0494	NM_000310.3:1860
ADCY8-mRNA	-1	0.0498	NM_001115.2:2260
SLC17A6-mRNA	-1.73	0.0499	NM_020346.2:1555
GABRA1-mRNA	-1.37	0.0501	NM_000806.5:475
MAP2K2-mRNA	-0.863	0.0503	NM_030662.3:1172
SMN1-mRNA	-1.27	0.0516	NM_000344.3:176
PTDSS2-mRNA	-1.58	0.0517	NM_030783.1:998
EPHA3-mRNA	-1.59	0.0523	NM_005233.5:1121
MFN2-mRNA	-0.974	0.0525	NM_014874.3:2010
COX6B1-mRNA	-0.834	0.0527	NM_001863.4:264
STX1B-mRNA	-0.988	0.054	NM_052874.4:483
CCL5-mRNA	1.71	0.0544	NM_002985.2:280
PECAM1-mRNA	-1.23	0.0556	NM_000442.3:1365
PLEKHO2-mRNA	-1.75	0.0561	NM_025201.4:2500
DLD-mRNA	-0.918	0.0561	NM_000108.3:766
NRXN1-mRNA	-0.914	0.0566	NM_001320156.1:364
MAPK8-mRNA	-1.01	0.0567	NM_002750.2:945
CNTNAP2-mRNA	-1.24	0.0567	NM_014141.4:940
UBE2K-mRNA	-0.867	0.0587	NM_005339.4:815
GRM5-mRNA	-0.658	0.0595	NM_000842.1:2220
INPP4A-mRNA	-1.75	0.0597	NM_001134224.1:1010
ATP6V1H-mRNA	-0.946	0.0599	NM_213620.1:490
PRNP-mRNA	-1.06	0.0607	NM_000311.3:1680
MAPK1-mRNA	-0.897	0.0612	NM_138957.2:430
FGF14-mRNA	-0.761	0.0612	NM_004115.3:302
SF3B4-mRNA	-0.965	0.0616	NM_005850.4:892
GABRB2-mRNA	-0.922	0.0622	NM_000813.2:1635
CNTNAP1-mRNA	-1.11	0.0632	NM_003632.2:4050
DLGAP1-mRNA	-0.98	0.0634	NM_001003809.2:1222
KIF3A-mRNA	-1.69	0.0644	NM_007054.5:775
NDUFA11-mRNA	-0.712	0.0644	NM_001193375.1:284
EFR3A-mRNA	-1.38	0.065	NM_015137.4:1420
NEFL-mRNA	-1.21	0.0658	NM_006158.3:1905
PPP3CA-mRNA	-0.972	0.0661	NM_000944.4:3920
ATP6V1A-mRNA	-1.26	0.0662	NM_001690.2:1320
P2RY12-mRNA	-1.81	0.0663	NM_022788.3:230
U2AF2-mRNA	0.36	0.0667	NM_007279.2:2870
KCNB1-mRNA	-1.01	0.0672	NM_004975.2:890
LYPLA1-mRNA	-1.11	0.0689	NM_006330.3:757
CXCL11-mRNA	1.17	0.0689	NM_005409.4:282
CHRM5-mRNA	1.12	0.071	NM_012125.3:814
ADCYAP1-mRNA	-1.51	0.071	NM_001117.4:1725
POLR2K-mRNA	-0.928	0.0715	NM_005034.3:194
HOMER1-mRNA	-1.4	0.0716	NM_004272.3:730
KRAS-mRNA	-0.733	0.072	NM_004985.3:327
PRKAA2-mRNA	-0.831	0.0725	NM_006252.2:975
BCAS2-mRNA	-1.05	0.0728	NM_005872.2:544
CADM3-mRNA	-1.21	0.0735	NM_001127173.1:310
MYD88-mRNA	1.02	0.0742	NM_002468.3:2145
PARK7-mRNA	-0.766	0.0744	NM_001123377.1:254
DLG3-mRNA	-0.782	0.0747	NM_021120.3:4225
SH3TC2-mRNA	1.11	0.0747	NM_024577.3:2178
XIAP-mRNA	-1.06	0.0748	NM_001204401.1:3995
ITPR2-mRNA	0.501	0.0751	NM_002223.2:7390
RAN-mRNA	-0.648	0.0761	NM_006325.3:532
CPLX1-mRNA	-1.05	0.0773	NM_006651.3:1683
VCP-mRNA	-0.97	0.0796	NM_007126.2:615
C9orf72-mRNA	-0.468	0.0804	NM_145005.6:242
CD14-mRNA	0.95	0.0804	NM_000591.2:885
BACE1-mRNA	-0.907	0.0807	NM_012104.3:2400
NELFA-mRNA	-1.53	0.0816	NM_005663.3:547
ARHGAP44-mRNA	-0.7	0.0822	NM_014859.4:4050
TAZ-mRNA	-0.915	0.0822	NR_024048.1:1245
SOD1-mRNA	-0.926	0.0829	NM_000454.4:245
NEGR1-mRNA	-0.751	0.0842	NM_173808.2:650
ARRB2-mRNA	-1.22	0.0851	NM_004313.3:1652
INSR-mRNA	0.469	0.0861	NM_000208.2:525
PMP22-mRNA	-0.777	0.0876	NM_000304.3:417
INPP5F-mRNA	-1	0.0878	NR_003252.1:1390
GRIA2-mRNA	-0.488	0.0878	NM_001083620.1:865
GTF2H1-mRNA	0.321	0.0878	NM_005316.3:530
TBP-mRNA	-0.678	0.09	NM_001172085.1:587
SLC4A10-mRNA	-1.11	0.0901	NM_001178016.1:2365
POLR2B-mRNA	-0.982	0.0914	NM_000938.1:1835
CREB1-mRNA	-0.874	0.0915	NM_004379.3:618
AMIGO1-mRNA	-0.796	0.0915	NM_020703.2:1455
CYP4X1-mRNA	-1.18	0.0921	NM_178033.1:810
DNAH1-mRNA	0.329	0.0925	NM_015512.4:10970
TAF9-mRNA	-1.19	0.0933	NM_001015892.1:808
GFAP-mRNA	0.824	0.0934	NM_002055.4:589
HCN1-mRNA	-1.06	0.0936	NM_021072.2:1450
LSM2-mRNA	-0.776	0.0943	NM_021177.3:325
TRIM37-mRNA	-0.909	0.0944	NM_015294.4:1910
AKT3-mRNA	-0.695	0.0948	NM_005465.4:287
SNAP91-mRNA	-1.75	0.0951	NM_001242794.1:1042
ATXN2-mRNA	-0.792	0.0951	NM_002973.3:3000
CALM1-mRNA	-1.26	0.0953	NM_006888.3:1683
GPR37-mRNA	-1.09	0.0953	NM_005302.2:1890
MAP2K1-mRNA	-0.966	0.0967	NM_002755.2:970
TENM2-mRNA	-0.819	0.0968	NM_001122679.1:5940
GNAI1-mRNA	-0.55	0.0978	NM_002069.4:670
NFE2L2-mRNA	-1.1	0.0981	NM_006164.3:995
STX1A-mRNA	-2.26	0.0989	NM_001165903.1:96
PRKCB-mRNA	-0.761	0.0995	NM_212535.1:1750
NME5-mRNA	-1.27	0.0998	NM_003551.2:360
CDKN1A-mRNA	1.14	0.1	NM_000389.2:1975
SNCA-mRNA	-0.677	0.101	NM_000345.2:140
APP-mRNA	-0.669	0.103	NM_000484.3:1725
UBQLN1-mRNA	-1.05	0.103	NM_053067.2:990
OPTN-mRNA	-0.676	0.104	NM_001008211.1:625
PDE1B-mRNA	-1.31	0.105	NM_000924.3:1172
NDUFA6-mRNA	-0.71	0.105	NM_002490.3:430
DGKB-mRNA	-0.912	0.106	NM_004080.1:680
FUS-mRNA	-0.714	0.108	NM_004960.3:1301
DLAT-mRNA	-0.926	0.109	NM_001931.4:1744
DAGLA-mRNA	-0.768	0.109	NM_006133.2:882
CERS6-mRNA	-0.672	0.11	NM_203463.1:1565
UBE3A-mRNA	-0.976	0.112	NM_000462.2:2735
DRD2-mRNA	1.3	0.113	NM_000795.2:750
CASP3-mRNA	-1.54	0.115	NM_032991.2:685
CNTF-mRNA	0.993	0.115	NM_000614.3:45
LRRC25-mRNA	1.69	0.115	NM_145256.2:796
NOL3-mRNA	-0.716	0.117	NM_003946.4:1140
PLXNC1-mRNA	-0.963	0.118	NM_005761.2:3705
HEXB-mRNA	-1.23	0.118	NM_000521.3:950
CNKSR2-mRNA	-1.05	0.119	NM_014927.2:400
HAP1-mRNA	0.586	0.119	NM_003949.2:2120
PQBP1-mRNA	-0.52	0.12	NM_001167992.1:57
NOTCH4-mRNA	0.651	0.12	NM_004557.3:6420
GPD1L-mRNA	-0.74	0.122	NM_015141.3:3744
CHL1-mRNA	-0.78	0.122	NM_001253387.1:3064
CAMK2D-mRNA	-0.608	0.123	NM_172127.1:505
AMPH-mRNA	-0.865	0.124	NM_001635.3:526
HDAC2-mRNA	-0.983	0.127	NM_001527.1:930
OLFM3-mRNA	-0.613	0.128	NM_058170.3:1154
ATP13A2-mRNA	-0.698	0.128	NM_001141974.1:925
TPM1-mRNA	-0.913	0.129	NM_000366.5:842
NSF-mRNA	-0.738	0.13	NM_006178.2:2555
PPP2R5C-mRNA	-0.747	0.131	NM_002719.3:1240
GAD2-mRNA	-1.18	0.131	NM_000818.2:1245
PCNA-mRNA	-0.609	0.132	NM_002592.2:280
CXCR4-mRNA	0.973	0.134	NM_003467.2:1335
GABRA4-mRNA	-0.792	0.135	NM_000809.2:1545
GRN-mRNA	-1.25	0.146	NM_002087.2:546
PIK3CA-mRNA	-0.536	0.147	NM_006218.2:2445
OXR1-mRNA	-0.688	0.15	NM_001198535.1:772
BCHE-mRNA	-1.64	0.152	NR_137635.1:331
PRKACA-mRNA	-0.511	0.153	NM_002730.3:400
NOVA1-mRNA	-0.603	0.153	NM_006489.2:626
NPTN-mRNA	-0.646	0.153	NM_012428.2:1460
PRKCA-mRNA	-0.728	0.154	NM_002737.2:680
PLLP-mRNA	-0.795	0.156	NM_015993.2:395
TWISTNB-mRNA	-0.806	0.157	NM_001002926.1:3246
ABAT-mRNA	-0.622	0.158	NM_020686.5:268
SLC2A1-mRNA	-0.81	0.159	NM_006516.2:2500
RING1-mRNA	-0.787	0.165	NM_002931.3:384
PSEN2-mRNA	-0.919	0.168	NM_000447.2:915
CHMP2B-mRNA	-0.682	0.169	NM_001244644.1:2069
GNAI3-mRNA	-0.656	0.17	NM_006496.1:1150
TGFBR2-mRNA	-0.985	0.17	NM_001024847.1:1760
GNAO1-mRNA	-0.535	0.172	NM_020988.2:1422
MYRF-mRNA	0.461	0.172	NM_001127392.1:4730
SCN1A-mRNA	-2.01	0.174	NM_006920.4:995
SUCLA2-mRNA	-1.15	0.177	NM_003850.2:978
MECP2-mRNA	-0.417	0.179	NM_001110792.1:1439
GAA-mRNA	-0.479	0.18	NM_000152.3:3166
CASP9-mRNA	0.733	0.182	XM_011542270.1:326
SPTBN2-mRNA	-0.547	0.183	NM_006946.2:3823
P2RX7-mRNA	0.454	0.188	NM_002562.5:780
GBA-mRNA	-0.392	0.19	NM_001005742.2:1695
CACNA1B-mRNA	-0.68	0.19	NM_000718.3:3664
FRMPD4-mRNA	-0.716	0.197	NM_014728.3:5515
ZNF24-mRNA	-0.438	0.198	NM_006965.2:414
PTPRR-mRNA	-0.436	0.205	NM_001207015.1:642
IPCEF1-mRNA	-0.75	0.214	NM_015553.2:1201
SRI-mRNA	-0.631	0.216	NM_003130.2:490
MAP2-mRNA	-0.608	0.219	NM_031845.2:5170
ATP2B3-mRNA	-0.655	0.228	NM_001001344.2:1280
KCNA1-mRNA	-0.645	0.228	NM_000217.2:6060
PINK1-mRNA	-0.646	0.234	NM_032409.2:1610
PALM-mRNA	0.617	0.234	NM_001040134.1:952
TAF10-mRNA	-0.449	0.234	NM_006284.3:375
STAT3-mRNA	-0.539	0.235	NM_003150.3:2060
UNC13A-mRNA	-0.623	0.239	NM_001080421.2:7435
PLCB4-mRNA	-0.683	0.246	NM_182797.2:994
TRIM28-mRNA	-0.544	0.247	NM_005762.2:865
NES-mRNA	0.543	0.249	NM_006617.1:2345
TBR1-mRNA	-0.565	0.254	NM_006593.2:2475
EGFR-mRNA	0.481	0.255	NM_201282.1:1354
ATP8A2-mRNA	-0.453	0.257	NM_016529.4:930
HRAS-mRNA	-0.62	0.258	NM_005343.2:396
USP30-mRNA	-0.608	0.259	NM_032663.3:786
PPM1L-mRNA	-0.497	0.26	NM_139245.2:984
CACNA1A-mRNA	-0.772	0.261	NM_001127221.1:4470
FOS-mRNA	0.75	0.264	NM_005252.2:1475
GLS-mRNA	-0.812	0.267	NM_014905.3:985
SYT7-mRNA	-0.912	0.269	NM_004200.3:2092
ACAA1-mRNA	0.395	0.27	NM_001130410.1:1090
ATXN3-mRNA	-0.654	0.276	NM_004993.5:974
CAMK2G-mRNA	-0.359	0.28	NM_001222.2:233
AKT2-mRNA	-0.353	0.281	NM_001626.4:699
EFNA1-mRNA	1.04	0.283	NM_004428.2:650
FN1-mRNA	-0.792	0.284	NM_212482.1:1776
ERLEC1-mRNA	-0.382	0.284	NM_001127397.2:810
VEGFA-mRNA	-0.744	0.284	NM_001025366.1:1325
FYN-mRNA	1.36	0.284	NM_002037.3:765
SGPL1-mRNA	0.422	0.285	NM_003901.3:1386
GSR-mRNA	-0.308	0.287	NM_000637.2:1525
ADCY5-mRNA	-0.498	0.289	NM_183357.2:2350
HNRNPM-mRNA	-0.424	0.289	NM_005968.3:750
PLA2G16-mRNA	-0.623	0.291	NM_007069.3:847
ATM-mRNA	-0.489	0.292	NM_138292.3:1323
SF3B2-mRNA	-0.415	0.297	NM_006842.2:2364
CD40-mRNA	0.704	0.303	NM_001250.4:1265
GNG2-mRNA	-0.529	0.306	NM_053064.4:1790
NOTCH1-mRNA	0.733	0.306	NM_017617.3:8211
IKBKB-mRNA	-0.832	0.31	NM_001556.1:1995
SQSTM1-mRNA	-0.373	0.31	NM_003900.3:1445
APC-mRNA	-0.591	0.313	NM_000038.3:6850
PSEN1-mRNA	-0.455	0.314	NM_000021.2:900
PTEN-mRNA	0.341	0.315	NM_000314.4:4830
GABRR1-mRNA	0.758	0.318	NM_002042.3:2110
SCAMP2-mRNA	-0.526	0.319	NM_005697.3:489
NEFH-mRNA	-1.42	0.32	NM_021076.3:1350
NDUFA1-mRNA	-0.809	0.321	NM_004541.3:240
HMGB1-mRNA	-0.505	0.321	NM_002128.4:2916
PLS1-mRNA	0.417	0.322	NM_002670.2:3261
CERS4-mRNA	0.394	0.323	NM_024552.2:1072
AP4S1-mRNA	-0.56	0.325	NM_001128126.2:421
BDNF-mRNA	-0.815	0.325	NM_170732.4:735
TNR-mRNA	-0.664	0.325	NM_003285.2:3154
BID-mRNA	-0.316	0.332	NM_001196.3:1604
GLRB-mRNA	-0.427	0.332	NM_000824.4:355
LCLAT1-mRNA	0.448	0.334	NM_001002257.1:326
EPHA4-mRNA	-0.624	0.335	NM_004438.3:20
AIF1-mRNA	0.628	0.337	NM_032955.1:185
NCL-mRNA	-0.398	0.338	NM_005381.2:1492
USP21-mRNA	-0.537	0.338	NM_012475.4:1045
GGA1-mRNA	-0.48	0.339	NM_001001560.2:2734
CUL3-mRNA	-0.373	0.339	NM_003590.2:1940
SIRT2-mRNA	-0.299	0.34	NM_012237.3:610
FA2H-mRNA	0.36	0.341	NM_024306.4:2228
GTF2A1-mRNA	-0.508	0.341	NM_015859.2:877
CUL2-mRNA	-0.358	0.342	NM_003591.2:1395
NPC2-mRNA	-0.405	0.344	NM_006432.3:193
NTNG1-mRNA	-0.354	0.351	NM_014917.2:160
ADORA1-mRNA	-0.172	0.355	NM_000674.1:1150
PGK1-mRNA	-0.582	0.379	NM_000291.2:1030
CDK5RAP3-mRNA	-0.268	0.382	NM_176096.2:1402
CDS1-mRNA	0.975	0.387	NM_001263.3:3052
FAS-mRNA	0.415	0.388	NM_000043.4:1089
SHC2-mRNA	-0.33	0.392	NM_012435.2:698
AKT1S1-mRNA	0.468	0.394	NM_032375.3:1850
TAF4B-mRNA	-0.492	0.395	NM_005640.1:1052
CACNB2-mRNA	-0.594	0.398	NM_000724.3:2610
TCERG1-mRNA	-0.376	0.401	NM_001040006.1:1552
GRIA4-mRNA	-0.487	0.403	NM_000829.3:475
DGKE-mRNA	-0.218	0.407	NM_003647.2:1114
GTF2B-mRNA	-0.632	0.411	NM_001514.5:195
VIP-mRNA	-0.733	0.413	NM_003381.2:380
PPP3CC-mRNA	-0.595	0.425	NM_005605.4:1058
NQO1-mRNA	-0.344	0.428	NM_000903.2:790
CDC27-mRNA	0.317	0.436	NM_001256.3:2550
UGT8-mRNA	0.234	0.438	NM_003360.3:670
ITPR1-mRNA	-0.296	0.439	NM_001099952.1:6775
FMR1-mRNA	-0.334	0.442	NM_002024.4:1903
CDK5R1-mRNA	-0.512	0.446	NM_003885.2:1210
RDX-mRNA	-0.132	0.454	NM_001260493.1:1954
RYR3-mRNA	0.354	0.465	NM_001036.3:3655
CTNNB1-mRNA	-0.265	0.466	NM_001098210.1:1815
EP300-mRNA	-0.249	0.467	NM_001429.2:715
LRRC4-mRNA	-0.403	0.471	NM_022143.4:2830
SOX10-mRNA	0.385	0.471	NM_006941.3:2159
AP1S1-mRNA	-0.431	0.477	NM_001283.3:350
POLR2J-mRNA	0.405	0.486	NM_006234.4:618
CADPS-mRNA	-0.414	0.491	NM_183394.2:1870
C3-mRNA	-0.635	0.494	NM_000064.2:4396
RIT2-mRNA	-0.335	0.523	NM_002930.2:96
MMP24-mRNA	-0.352	0.524	NM_006690.3:3296
LRRK2-mRNA	-0.262	0.526	NM_198578.3:3355
PKN1-mRNA	-0.296	0.529	NM_213560.1:2153
RIMS1-mRNA	-0.687	0.53	NM_001168410.1:2305
GPR84-mRNA	0.502	0.539	NM_020370.1:1270
CSF1-mRNA	0.311	0.539	NM_000757.4:823
PHF2-mRNA	0.249	0.545	NM_005392.3:1354
CAST-mRNA	0.197	0.547	NM_001042444.1:1325
C6-mRNA	-0.538	0.547	NM_000065.2:3170
EFNA5-mRNA	-0.164	0.552	NM_001962.2:5035
GRM2-mRNA	-0.414	0.553	NM_001130063.1:105
EGR1-mRNA	-0.355	0.556	NM_001964.2:1505
CREBBP-mRNA	-0.237	0.566	NM_004380.2:1301
SLC12A5-mRNA	-0.3	0.573	NM_001134771.1:2825
CASP6-mRNA	0.312	0.578	NM_032992.2:360
CERS2-mRNA	-0.231	0.579	NM_022075.3:425
BCL2L1-mRNA	-0.205	0.579	NM_138578.1:1560
CCK-mRNA	-0.346	0.579	NM_001174138.1:613
ENTPD4-mRNA	-0.41	0.591	NM_001128930.1:555
CALB1-mRNA	0.28	0.602	NM_004929.2:910
NDUFA7-mRNA	-0.277	0.602	NM_005001.2:373
NDUFA10-mRNA	-0.215	0.612	NM_004544.3:876
LPAR1-mRNA	0.19	0.629	NM_001401.3:605
EHMT1-mRNA	-0.191	0.63	NM_024757.3:230
GRIN2B-mRNA	-0.207	0.631	NM_000834.3:5100
MMRN2-mRNA	-0.25	0.637	NM_024756.2:3040
PFN1-mRNA	0.106	0.639	NM_005022.2:228
CHRNB2-mRNA	0.214	0.645	NM_000748.2:3865
GDPD2-mRNA	-0.365	0.646	NM_001171191.1:1920
ANGPT2-mRNA	0.277	0.659	NM_001147.2:1775
PLCL2-mRNA	-0.136	0.66	NM_015184.5:2785
ERBB3-mRNA	0.24	0.661	NM_001005915.1:420
TARDBP-mRNA	-0.176	0.668	NM_007375.3:476
SP1-mRNA	0.253	0.671	NM_003109.1:5970
PPP3CB-mRNA	-0.243	0.671	NM_021132.2:270
PNKD-mRNA	-0.172	0.672	NM_022572.4:2000
HSPB1-mRNA	-0.303	0.676	NM_001540.3:374
RAPGEF2-mRNA	-0.259	0.68	NM_014247.2:3445
MNAT1-mRNA	0.192	0.682	XM_005267688.1:437
TFAM-mRNA	0.126	0.682	NM_003201.1:85
DBH-mRNA	0.246	0.683	NM_000787.3:2375
DRD1-mRNA	0.153	0.69	NM_000794.3:1970
DLX1-mRNA	-0.32	0.693	NM_178120.4:1974
CLU-mRNA	-0.118	0.694	NM_203339.2:1376
SERPINB6-mRNA	-0.158	0.696	NM_004568.4:681
AQP4-mRNA	0.191	0.708	NM_004028.3:2520
PPARGC1A-mRNA	-0.152	0.711	NM_013261.3:1505
FLT1-mRNA	-0.216	0.719	NM_002019.4:530
CA2-mRNA	0.181	0.722	NM_000067.2:575
LAMB2-mRNA	-0.243	0.728	NM_002292.3:2280
L1CAM-mRNA	-0.2	0.736	NM_024003.2:3240
NINJ2-mRNA	0.188	0.739	NM_016533.4:879
GABRG2-mRNA	-0.252	0.744	NM_000816.3:362
GRIN1-mRNA	-0.252	0.745	NM_000832.5:1290
HLA-DRA-mRNA	0.198	0.749	NM_019111.3:335
FGF2-mRNA	0.171	0.751	NM_002006.4:620
NPC1-mRNA	0.128	0.753	NM_000271.3:3300
SRSF4-mRNA	-0.0931	0.76	NM_005626.4:2079
CTSE-mRNA	-0.264	0.764	NM_001910.2:2070
CDK7-mRNA	-0.127	0.765	NM_001799.2:785
CLDN5-mRNA	-0.108	0.771	NM_001130861.1:1923
DNAJA2-mRNA	-0.202	0.788	NM_005880.3:370
MTA1-mRNA	-0.0568	0.788	NM_004689.2:450
PDE4D-mRNA	-0.0772	0.8	NM_006203.4:5580
BCAS1-mRNA	0.129	0.807	NM_003657.2:2305
ATG5-mRNA	0.0884	0.814	NM_004849.2:1104
ATP7A-mRNA	-0.138	0.819	NM_000052.4:20
STAT2-mRNA	0.105	0.828	NM_005419.3:1390
SEC23A-mRNA	-0.0733	0.834	NM_006364.2:1204
ACTN1-mRNA	-0.122	0.835	NM_001102.3:2760
S100B-mRNA	0.0972	0.835	NM_006272.2:304
CPT1B-mRNA	-0.198	0.836	NM_004377.3:1654
MOG-mRNA	0.152	0.84	NM_001008228.2:662
NCAM1-mRNA	0.0463	0.843	NM_000615.5:1620
RAD23B-mRNA	-0.115	0.846	NM_002874.3:1625
CACNA1C-mRNA	-0.0986	0.848	NM_000719.6:40
SOD2-mRNA	-0.077	0.849	NM_000636.2:201
ARHGEF10-mRNA	-0.0499	0.85	NM_014629.2:2814
ATP6V0E1-mRNA	-0.06	0.856	NM_003945.3:354
LRP1-mRNA	-0.0801	0.86	NM_002332.2:4240
COX10-mRNA	0.0879	0.86	NM_001303.3:462
ATF4-mRNA	-0.0519	0.865	NM_001675.2:1151
SLC1A2-mRNA	-0.0937	0.865	NM_004171.3:6360
PARP1-mRNA	0.0715	0.866	NM_001618.3:3016
CP-mRNA	0.0926	0.871	NM_000096.3:1110
MBP-mRNA	0.0759	0.874	NM_002385.2:132
PIK3CB-mRNA	0.0921	0.877	NM_006219.1:2945
CNTN4-mRNA	0.0796	0.878	NM_175613.2:655
MAG-mRNA	-0.0866	0.88	NM_001199216.1:2250
ACIN1-mRNA	-0.0547	0.88	NM_001164815.1:3094
NRG1-mRNA	-0.0509	0.894	NM_013959.2:1405
GSTP1-mRNA	-0.0547	0.896	NM_000852.2:415
GAD1-mRNA	-0.0828	0.907	NM_000817.2:575
GNAI2-mRNA	-0.082	0.909	NM_002070.2:1000
PDPK1-mRNA	-0.0341	0.919	NM_002613.3:5935
POLR2L-mRNA	0.0648	0.922	NM_021128.4:295
MTOR-mRNA	-0.0583	0.922	NM_004958.3:1865
SLC18A2-mRNA	-0.0309	0.93	NM_003054.4:3320
MAPT-mRNA	-0.0562	0.937	NM_001123066.2:5605
PTDSS1-mRNA	-0.0496	0.939	NM_014754.1:2375
PRKN-mRNA	0.0345	0.941	NM_004562.2:3386
NFKBIA-mRNA	-0.0333	0.944	NM_020529.1:945
HIF1A-mRNA	0.0177	0.962	NM_001530.2:1985
PRKCSH-mRNA	-0.0116	0.966	NM_002743.2:417
NEO1-mRNA	0.011	0.971	NM_002499.2:2430
AP3S1-mRNA	-0.0156	0.975	NM_001284.2:671
SOX9-mRNA	-0.0119	0.983	NM_000346.2:2135
IL13RA1-mRNA	0.0062	0.989	NM_001560.2:1230
CYCS-mRNA	0.00388	0.992	NM_018947.4:1735
BCL2-mRNA	-0.000429	0.999	NM_000633.2:251
