# Supplementary material for: Transcriptomic Profiling Reveals Discrete Poststroke Dementia Neuronal and Gliovascular Signatures
Source: Transl Stroke Res. 2022 May 31;14(3):383–96. doi: 10.1007/s12975-022-01038-z (PMC10160172; doi:10.1007/s12975-022-01038-z)
Supplement: Supplementary file 9 — Supplementary file9 (XLSX 22 kb) Supplementary Table 8_ Neuron Validation KEGG and FAC analysis [file 12975_2022_1038_MOESM9_ESM.xlsx]

## Sheet: PSD vs Cont (KEGG) NanoString
Transcriptomic profiling reveals discrete post-stroke dementia neuronal and gliovascular signatures
Translational Stroke Research
Rachel Waller, Yoshiki Hase, Julie E. Simpson, Paul R. Heath, Matthew Wyles, Rajesh N. Kalaria, Stephen B. Wharton
Corresponding author affiliation: Sheffield Institute for Translational Neuroscience, University of Sheffield, Sheffield, S10 2HQ, UK.
Corresponding author email: R.Waller@sheffield.ac.uk
KEGG Pathway Analysis
Term	Gene Count	P_Value	Genes
hsa04024:cAMP signaling pathway	17	6.46627e-10	GRIA1, CAMK2B, RYR2, PIK3R1, ADCY8, RHOA, MAPK10, MAPK9, PAK1, GRIN2A, CAMK4, AKT1, RAC1, RAF1, PRKACB, GRIA3, MAPK3
hsa04728:Dopaminergic synapse	14	1.89993e-09	GRIA1, PRKCG, CAMK2B, GSK3B, COMT, MAPK10, PPP2CA, MAPK9, GRIN2A, GNAQ, AKT1, PLCB1, PRKACB, GRIA3
hsa04721:Synaptic vesicle cycle	11	1.97664e-09	ATP6V1G2, RAB3A, SYT1, SLC17A6, AP2B1, ATP6V1E1, ATP6V0E2, ATP6V0D1, AP2A2, ATP6V1D, ATP6V0C
hsa04720:Long-term potentiation	11	3.17293e-09	CAMK2B, GRIA1, PRKCG, GRIN2A, GNAQ, CAMK4, ADCY8, PLCB1, RAF1, PRKACB, MAPK3
hsa05120:Epithelial cell signaling in Helicobacter pylori infection	11	3.69493e-09	MAPK10, MAPK9, PAK1, ATP6V1G2, ADAM10, RAC1, ATP6V1E1, ATP6V0E2, ATP6V0D1, ATP6V1D, ATP6V0C
hsa04724:Glutamatergic synapse	13	5.59669e-09	GRIA1, PRKCG, GRIK2, ADCY8, GRIN2A, DLG4, GNAQ, SLC17A6, PLCB1, PRKACB, GRIA3, SHANK2, MAPK3
hsa04713:Circadian entrainment	12	9.25159e-09	CAMK2B, GRIA1, PRKCG, RYR2, GUCY1B3, GRIN2A, GNAQ, ADCY8, PLCB1, PRKACB, GRIA3, MAPK3
hsa04071:Sphingolipid signaling pathway	13	1.01063e-08	PRKCG, PRKCE, PIK3R1, RHOA, MAPK10, PPP2CA, MAPK9, GNAQ, AKT1, RAC1, PLCB1, RAF1, MAPK3
hsa04921:Oxytocin signaling pathway	14	1.34158e-08	PRKCG, CAMK2B, GUCY1B3, RYR2, ADCY8, RHOA, CACNB4, CCND1, CAMK4, GNAQ, PLCB1, RAF1, PRKACB, MAPK3
hsa04723:Retrograde endocannabinoid signaling	12	1.78092e-08	GABRB3, MAPK10, GRIA1, PRKCG, MAPK9, GNAQ, SLC17A6, ADCY8, PLCB1, PRKACB, GRIA3, MAPK3
hsa05210:Colorectal cancer	10	3.03061e-08	MAPK10, MAPK9, GSK3B, CCND1, AKT1, RAC1, PIK3R1, RAF1, RHOA, MAPK3
hsa04014:Ras signaling pathway	15	2.51083e-07	PRKCG, PIK3R1, RASGRP1, RHOA, MAPK10, MAPK9, PAK1, GRIN2A, NF1, AKT1, RAC1, RAF1, FGF12, PRKACB, MAPK3
hsa04730:Long-term depression	9	3.68056e-07	GRIA1, PPP2CA, PRKCG, GUCY1B3, GNAQ, PLCB1, RAF1, GRIA3, MAPK3
hsa04012:ErbB signaling pathway	10	6.06314e-07	CAMK2B, MAPK10, PRKCG, MAPK9, GSK3B, PAK1, AKT1, PIK3R1, RAF1, MAPK3
hsa05212:Pancreatic cancer	9	6.9286e-07	MAPK10, MAPK9, CCND1, STAT1, AKT1, RAC1, PIK3R1, RAF1, MAPK3
hsa04722:Neurotrophin signaling pathway	11	1.05378e-06	CAMK2B, MAPK10, MAPK9, GSK3B, CAMK4, AKT1, RAC1, PIK3R1, RAF1, RHOA, MAPK3
hsa04062:Chemokine signaling pathway	13	1.29444e-06	GSK3B, STAT1, PIK3R1, ADCY8, RHOA, CX3CL1, PAK1, AKT1, RAC1, PLCB1, RAF1, PRKACB, MAPK3
hsa04917:Prolactin signaling pathway	9	1.38067e-06	MAPK10, MAPK9, GSK3B, CCND1, STAT1, AKT1, PIK3R1, RAF1, MAPK3
hsa04750:Inflammatory mediator regulation of TRP channels	10	1.67806e-06	CAMK2B, MAPK10, PRKCG, MAPK9, GNAQ, PRKCE, PIK3R1, ADCY8, PLCB1, PRKACB
hsa05200:Pathways in cancer	18	1.89636e-06	PRKCG, GSK3B, STAT1, PIK3R1, ADCY8, RASGRP1, RHOA, MAPK10, MAPK9, CCND1, GNAQ, AKT1, RAC1, PLCB1, RAF1, FGF12, PRKACB, MAPK3
hsa05110:Vibrio cholerae infection	8	1.93668e-06	PRKCG, ATP6V1G2, ATP6V1E1, ATP6V0E2, ATP6V0D1, ATP6V1D, ATP6V0C, PRKACB
hsa04725:Cholinergic synapse	10	4.77028e-06	CAMK2B, PRKCG, GNAQ, CAMK4, AKT1, PIK3R1, ADCY8, PLCB1, PRKACB, MAPK3
hsa04919:Thyroid hormone signaling pathway	10	6.39434e-06	PRKCG, GSK3B, CCND1, STAT1, AKT1, PIK3R1, PLCB1, RAF1, PRKACB, MAPK3
hsa04270:Vascular smooth muscle contraction	10	7.37041e-06	PRKCG, GUCY1B3, GNAQ, PRKCE, ADCY8, PLCB1, RAF1, PRKACB, RHOA, MAPK3
hsa04912:GnRH signaling pathway	9	9.14587e-06	CAMK2B, MAPK10, MAPK9, GNAQ, ADCY8, PLCB1, RAF1, PRKACB, MAPK3
hsa04966:Collecting duct acid secretion	6	1.23885e-05	ATP6V1G2, ATP6V1E1, ATP6V0E2, ATP6V0D1, ATP6V1D, ATP6V0C
hsa04611:Platelet activation	10	1.73939e-05	GUCY1B3, GNAQ, AKT1, PIK3R1, ADCY8, PLCB1, RASGRP1, PRKACB, RHOA, MAPK3
hsa04916:Melanogenesis	9	1.84079e-05	CAMK2B, PRKCG, GSK3B, GNAQ, ADCY8, PLCB1, RAF1, PRKACB, MAPK3
hsa05160:Hepatitis C	10	2.09023e-05	MAPK10, PPP2CA, MAPK9, GSK3B, STAT1, AKT1, PIK3R1, RAF1, EIF2S1, MAPK3
hsa05010:Alzheimer's disease	11	2.17549e-05	GSK3B, GRIN2A, CDK5, NDUFB11, GNAQ, ADAM10, UQCRC2, PLCB1, ATF6, UQCRHL, MAPK3
hsa04510:Focal adhesion	12	2.27622e-05	MAPK10, PRKCG, MAPK9, GSK3B, PAK1, CCND1, AKT1, RAC1, PIK3R1, RAF1, RHOA, MAPK3
hsa04015:Rap1 signaling pathway	12	2.72341e-05	PRKCG, GRIN2A, GNAQ, AKT1, RAC1, PIK3R1, ADCY8, PLCB1, RAF1, FGF12, RHOA, MAPK3
hsa04261:Adrenergic signaling in cardiomyocytes	10	2.80885e-05	CAMK2B, PPP2CA, RYR2, CACNB4, GNAQ, AKT1, ADCY8, PLCB1, PRKACB, MAPK3
hsa04310:Wnt signaling pathway	10	2.80885e-05	CAMK2B, MAPK10, PRKCG, MAPK9, GSK3B, CCND1, RAC1, PLCB1, PRKACB, RHOA
hsa04010:MAPK signaling pathway	13	3.06566e-05	PRKCG, RASGRP1, MAPK10, MAPK9, PAK1, CACNB4, NF1, AKT1, RAC1, RAF1, FGF12, PRKACB, MAPK3
hsa05152:Tuberculosis	11	3.41742e-05	CAMK2B, MAPK10, MAPK9, LAMP1, STAT1, AKT1, RAF1, ATP6V0D1, ATP6V0C, RHOA, MAPK3
hsa04925:Aldosterone synthesis and secretion	8	3.84128e-05	CAMK2B, PRKCG, GNAQ, PRKCE, CAMK4, ADCY8, PLCB1, PRKACB
hsa04666:Fc gamma R-mediated phagocytosis	8	4.86568e-05	PRKCG, PAK1, PRKCE, AKT1, RAC1, PIK3R1, RAF1, MAPK3
hsa04911:Insulin secretion	8	5.25319e-05	CAMK2B, PRKCG, RYR2, RAB3A, GNAQ, ADCY8, PLCB1, PRKACB
hsa04932:Non-alcoholic fatty liver disease (NAFLD)	10	5.72303e-05	MAPK10, MAPK9, GSK3B, NDUFB11, AKT1, RAC1, UQCRC2, PIK3R1, EIF2S1, UQCRHL
hsa04914:Progesterone-mediated oocyte maturation	8	6.10426e-05	MAPK10, MAPK9, AKT1, PIK3R1, ADCY8, RAF1, PRKACB, MAPK3
hsa04540:Gap junction	8	6.57031e-05	PRKCG, GUCY1B3, GNAQ, ADCY8, PLCB1, RAF1, PRKACB, MAPK3
hsa04022:cGMP-PKG signaling pathway	10	8.1471e-05	GUCY1B3, GNAQ, PRKCE, AKT1, ADCY8, PLCB1, RAF1, SLC8A1, RHOA, MAPK3
hsa05205:Proteoglycans in cancer	11	9.63229e-05	CAMK2B, PRKCG, PAK1, CCND1, AKT1, RAC1, PIK3R1, RAF1, PRKACB, RHOA, MAPK3
hsa05214:Glioma	7	9.79268e-05	CAMK2B, PRKCG, CCND1, AKT1, PIK3R1, RAF1, MAPK3
hsa05031:Amphetamine addiction	7	0.00010673	CAMK2B, GRIA1, PRKCG, GRIN2A, CAMK4, PRKACB, GRIA3
hsa04664:Fc epsilon RI signaling pathway	7	0.000126222	MAPK10, MAPK9, AKT1, RAC1, PIK3R1, RAF1, MAPK3
hsa04915:Estrogen signaling pathway	8	0.000139076	GNAQ, AKT1, PIK3R1, ADCY8, PLCB1, RAF1, PRKACB, MAPK3
hsa00190:Oxidative phosphorylation	9	0.000142318	ATP6V1G2, NDUFB11, UQCRC2, ATP6V1E1, ATP6V0E2, ATP6V0D1, ATP6V1D, ATP6V0C, UQCRHL
hsa04660:T cell receptor signaling pathway	8	0.000148159	GSK3B, PAK1, AKT1, PIK3R1, RAF1, RASGRP1, RHOA, MAPK3
hsa05231:Choline metabolism in cancer	8	0.000157717	MAPK10, PRKCG, MAPK9, AKT1, RAC1, PIK3R1, RAF1, MAPK3
hsa04961:Endocrine and other factor-regulated calcium reabsorption	6	0.00015918	PRKCG, GNAQ, AP2B1, PLCB1, AP2A2, PRKACB
hsa05142:Chagas disease (American trypanosomiasis)	8	0.000189433	MAPK10, PPP2CA, MAPK9, GNAQ, AKT1, PIK3R1, PLCB1, MAPK3
hsa04020:Calcium signaling pathway	10	0.000211472	CAMK2B, PRKCG, RYR2, GRIN2A, GNAQ, CAMK4, ADCY8, PLCB1, PRKACB, SLC8A1
hsa05161:Hepatitis B	9	0.000258519	MAPK10, PRKCG, MAPK9, CCND1, STAT1, AKT1, PIK3R1, RAF1, MAPK3
hsa05213:Endometrial cancer	6	0.000317773	GSK3B, CCND1, AKT1, PIK3R1, RAF1, MAPK3
hsa05223:Non-small cell lung cancer	6	0.000450413	PRKCG, CCND1, AKT1, PIK3R1, RAF1, MAPK3
hsa04142:Lysosome	8	0.000480691	AP3M2, GALC, GNPTG, GNPTAB, LAMP1, PPT1, ATP6V0D1, ATP6V0C
hsa04370:VEGF signaling pathway	6	0.000670428	PRKCG, AKT1, RAC1, PIK3R1, RAF1, MAPK3
hsa04972:Pancreatic secretion	7	0.000698176	PRKCG, RYR2, GNAQ, RAC1, ADCY8, PLCB1, RHOA
hsa04380:Osteoclast differentiation	8	0.000774218	MAPK10, MAPK9, STAT1, CAMK4, AKT1, RAC1, PIK3R1, MAPK3
hsa05164:Influenza A	9	0.000876238	MAPK10, MAPK9, GSK3B, STAT1, AKT1, PIK3R1, RAF1, EIF2S1, MAPK3
hsa04068:FoxO signaling pathway	8	0.000885534	MAPK10, MAPK9, CCND1, BNIP3, AKT1, PIK3R1, RAF1, MAPK3
hsa05211:Renal cell carcinoma	6	0.00096257	PAK1, AKT1, RAC1, PIK3R1, RAF1, MAPK3
hsa04910:Insulin signaling pathway	8	0.00105324	MAPK10, MAPK9, GSK3B, AKT1, PIK3R1, RAF1, PRKACB, MAPK3
hsa05033:Nicotine addiction	5	0.00112781	GABRB3, GRIA1, GRIN2A, SLC17A6, GRIA3
hsa04662:B cell receptor signaling pathway	6	0.00117807	GSK3B, AKT1, RAC1, PIK3R1, RAF1, MAPK3
hsa05218:Melanoma	6	0.00134034	CCND1, AKT1, PIK3R1, RAF1, FGF12, MAPK3
hsa04620:Toll-like receptor signaling pathway	7	0.00138647	MAPK10, MAPK9, STAT1, AKT1, RAC1, PIK3R1, MAPK3
hsa04668:TNF signaling pathway	7	0.00145541	MAPK10, MAPK9, AKT1, PIK3R1, DNM1L, CX3CL1, MAPK3
hsa04971:Gastric acid secretion	6	0.00151858	CAMK2B, PRKCG, GNAQ, ADCY8, PLCB1, PRKACB
hsa04931:Insulin resistance	7	0.00152693	MAPK10, MAPK9, GSK3B, PRKCE, GFPT1, AKT1, PIK3R1
hsa04145:Phagosome	8	0.00171036	ATP6V1G2, LAMP1, RAC1, ATP6V1E1, ATP6V0E2, ATP6V0D1, ATP6V1D, ATP6V0C
hsa04726:Serotonergic synapse	7	0.00175766	GABRB3, PRKCG, GNAQ, PLCB1, RAF1, PRKACB, MAPK3
hsa04930:Type II diabetes mellitus	5	0.00223821	MAPK10, MAPK9, PRKCE, PIK3R1, MAPK3
hsa04970:Salivary secretion	6	0.00313125	PRKCG, GUCY1B3, GNAQ, ADCY8, PLCB1, PRKACB
hsa05215:Prostate cancer	6	0.0034594	GSK3B, CCND1, AKT1, PIK3R1, RAF1, MAPK3
hsa05323:Rheumatoid arthritis	6	0.0034594	ATP6V1G2, ATP6V1E1, ATP6V0E2, ATP6V0D1, ATP6V1D, ATP6V0C
hsa04360:Axon guidance	7	0.00346501	GSK3B, PAK1, EFNB3, CDK5, RAC1, RHOA, MAPK3
hsa05221:Acute myeloid leukemia	5	0.00393868	CCND1, AKT1, PIK3R1, RAF1, MAPK3
hsa04150:mTOR signaling pathway	5	0.00447075	PRKCG, CAB39, AKT1, PIK3R1, MAPK3
hsa04066:HIF-1 signaling pathway	6	0.00502249	CAMK2B, PRKCG, TF, AKT1, PIK3R1, MAPK3
hsa04922:Glucagon signaling pathway	6	0.00572055	CAMK2B, PGAM1, GNAQ, AKT1, PLCB1, PRKACB
hsa05230:Central carbon metabolism in cancer	5	0.0063531	PGAM1, AKT1, PIK3R1, RAF1, MAPK3
hsa05016:Huntington's disease	8	0.00673343	NDUFB11, DLG4, GNAQ, AP2B1, UQCRC2, PLCB1, AP2A2, UQCRHL
hsa04918:Thyroid hormone synthesis	5	0.00870029	PRKCG, GNAQ, ADCY8, PLCB1, PRKACB
hsa05220:Chronic myeloid leukemia	5	0.00959336	CCND1, AKT1, PIK3R1, RAF1, MAPK3
hsa04670:Leukocyte transendothelial migration	6	0.0106334	PRKCG, ESAM, RAC1, THY1, PIK3R1, RHOA
hsa04650:Natural killer cell mediated cytotoxicity	6	0.0134894	PRKCG, PAK1, RAC1, PIK3R1, RAF1, MAPK3
hsa04152:AMPK signaling pathway	6	0.0139357	RAB2A, PPP2CA, CCND1, CAB39, AKT1, PIK3R1
hsa05162:Measles	6	0.0189577	GSK3B, CCND1, STAT1, AKT1, PIK3R1, EIF2S1
hsa05030:Cocaine addiction	4	0.0190151	GRIN2A, CDK5, DLG4, PRKACB
hsa04923:Regulation of lipolysis in adipocytes	4	0.0270069	AKT1, PIK3R1, ADCY8, PRKACB
hsa05203:Viral carcinogenesis	7	0.0315279	CCND1, RAC1, PIK3R1, ATP6V0D1, PRKACB, RHOA, MAPK3
hsa05146:Amoebiasis	5	0.0345045	PRKCG, GNAQ, PIK3R1, PLCB1, PRKACB
hsa04810:Regulation of actin cytoskeleton	7	0.0348822	PAK1, RAC1, PIK3R1, RAF1, FGF12, RHOA, MAPK3
hsa05131:Shigellosis	4	0.0380144	MAPK10, MAPK9, RAC1, MAPK3
hsa04924:Renin secretion	4	0.0380144	GUCY1B3, GNAQ, PLCB1, PRKACB
hsa05145:Toxoplasmosis	5	0.0387424	MAPK10, MAPK9, STAT1, AKT1, MAPK3
hsa04114:Oocyte meiosis	5	0.0398467	CAMK2B, PPP2CA, ADCY8, PRKACB, MAPK3
hsa04151:PI3K-Akt signaling pathway	9	0.0462743	PPP2CA, GSK3B, CCND1, AKT1, RAC1, PIK3R1, RAF1, FGF12, MAPK3

## Sheet: PSD vs Cont (FAC) NanoString
Transcriptomic profiling reveals discrete post-stroke dementia neuronal and gliovascular signatures
Translational Stroke Research
Rachel Waller, Yoshiki Hase, Julie E. Simpson, Paul R. Heath, Matthew Wyles, Rajesh N. Kalaria, Stephen B. Wharton
Corresponding author affiliation: Sheffield Institute for Translational Neuroscience, University of Sheffield, Sheffield, S10 2HQ, UK.
Corresponding author email: R.Waller@sheffield.ac.uk
Functional Annotation Clustering
Enrichment Score	Cluster	Gene Count	P_Value	Genes
4.69357	Synaptic vesicle cycle	11	1.97664e-09	ATP6V1G2, RAB3A, SYT1, SLC17A6, AP2B1, ATP6V1E1, ATP6V0E2, ATP6V0D1, AP2A2, ATP6V1D, ATP6V0C
4.13739	Long-term potentiation	11	3.17293e-09	CAMK2B, GRIA1, PRKCG, GRIN2A, GNAQ, CAMK4, ADCY8, PLCB1, RAF1, PRKACB, MAPK3
2.93002	Calcium signaling pathway	10	0.000211472	GABRB3, GRIA1, PRKCG, SYT4, TOR1A, PTPRN2, SYT1, GRIK2, GRIN2A, CDK5, DLG4, SLC17A6, DNM1L, GRIA3, SHANK2
2.88631	cAMP signaling pathway	17	6.46627e-10	CAMK2B, PRKCG, RYR2, GRIN2A, GNAQ, CAMK4, ADCY8, PLCB1, PRKACB, SLC8A1
	Ras signaling pathway	15	2.51083e-07	GRIA1, CAMK2B, RYR2, PIK3R1, ADCY8, RHOA, MAPK10, MAPK9, PAK1, GRIN2A, CAMK4, AKT1, RAC1, RAF1, PRKACB, GRIA3, MAPK3
	ErbB signaling pathway	10	6.06314e-07	PRKCG, PIK3R1, RASGRP1, RHOA, MAPK10, MAPK9, PAK1, GRIN2A, NF1, AKT1, RAC1, RAF1, FGF12, PRKACB, MAPK3
	Neurotrophin signaling pathway	11	1.05378e-06	CAMK2B, MAPK10, PRKCG, MAPK9, GSK3B, PAK1, AKT1, PIK3R1, RAF1, MAPK3
	Chemokine signaling pathway	13	1.29444e-06	CAMK2B, MAPK10, MAPK9, GSK3B, CAMK4, AKT1, RAC1, PIK3R1, RAF1, RHOA, MAPK3
	Wnt signaling pathway	10	2.80885e-05	GSK3B, STAT1, PIK3R1, ADCY8, RHOA, CX3CL1, PAK1, AKT1, RAC1, PLCB1, RAF1, PRKACB, MAPK3
	MAPK signaling pathway	13	3.06566e-05	CAMK2B, MAPK10, PRKCG, MAPK9, GSK3B, CCND1, RAC1, PLCB1, PRKACB, RHOA
	Insulin signaling pathway	8	0.00105324	PRKCG, RASGRP1, MAPK10, MAPK9, PAK1, CACNB4, NF1, AKT1, RAC1, RAF1, FGF12, PRKACB, MAPK3
	B cell receptor signaling pathway	6	0.00117807	MAPK10, MAPK9, GSK3B, AKT1, PIK3R1, RAF1, PRKACB, MAPK3
	Toll-like receptor signaling pathway	7	0.00138647	GSK3B, AKT1, RAC1, PIK3R1, RAF1, MAPK3
	TNF signaling pathway	7	0.00145541	MAPK10, MAPK9, STAT1, AKT1, RAC1, PIK3R1, MAPK3
2.57139	Endocytic vesicle membrane	6	2.53135e-05	MAPK10, MAPK9, AKT1, PIK3R1, DNM1L, CX3CL1, MAPK3
2.52545	Cytoplasmic vesicle	8	0.00802811	CAMK2B, GRIA1, DLG4, AP2B1, AP2A2, GRIA3
2.49706	GTP-binding	9	0.000203513	AP3M2, PCSK2, SYT4, TOR1A, PTPRN2, SYT1, SLC17A6, DNM1L
2.46002	Axon guidance	7	0.00346501	RAB2A, RAB3C, GUCY1B3, RAB3A, OPA1, GNAQ, RAC1, DNM1L, RHOA
2.35476	Gap junction	8	6.57031e-05	GSK3B, PAK1, EFNB3, CDK5, RAC1, RHOA, MAPK3
1.91882	Neurogenesis	8	0.000170618	PRKCG, GUCY1B3, GNAQ, ADCY8, PLCB1, RAF1, PRKACB, MAPK3
1.41748	Lysosome	8	0.000480691	CAMK2B, GSK3B, SPAST, EFNB3, CDK5, AKT1, INA, RTN4
