# Supplementary material for: Transcriptomic Profiling Reveals Discrete Poststroke Dementia Neuronal and Gliovascular Signatures
Source: Transl Stroke Res. 2022 May 31;14(3):383–96. doi: 10.1007/s12975-022-01038-z (PMC10160172; doi:10.1007/s12975-022-01038-z)
Supplement: Supplementary file 10 — Supplementary file10 (XLSX 98 kb) Supplementary Table 9_BCAS microarray DEG list [file 12975_2022_1038_MOESM10_ESM.xlsx]

## Sheet: Neurons (BCAS vs Sham)
Transcriptomic profiling reveals discrete post-stroke dementia neuronal and gliovascular signatures
Translational Stroke Research
Rachel Waller, Yoshiki Hase, Julie E. Simpson, Paul R. Heath, Matthew Wyles, Rajesh N. Kalaria, Stephen B. Wharton
Corresponding author affiliation: Sheffield Institute for Translational Neuroscience, University of Sheffield, Sheffield, S10 2HQ, UK.
Corresponding author email: R.Waller@sheffield.ac.uk
1185 Genes
Neurons (BCAS vs Sham)
ID	BCAS Avg (log2)	SHAM Avg (log2)	Fold Change	P-val	FDR P-val	Gene Symbol	Description
TC1300000037.mm.2	8.78	7.53	2.37	3.08e-05	0.5513	Adarb2	adenosine deaminase, RNA-specific, B2
TC0300002765.mm.2	12.93	10.14	6.94	4.97e-05	0.5513	Ntng1	netrin G1
TC0100000115.mm.2	5.15	7.49	-5.05	0.0001	0.796	Tfap2d	transcription factor AP-2, delta
TC0800002920.mm.2	11.98	8.52	11.03	0.0002	0.8313	Calb2	calbindin 2
TC0200004251.mm.2	9.1	7.72	2.61	0.0002	0.8313	Prrg4	proline rich Gla (G-carboxyglutamic acid) 4 (transmembrane)
TC0400004202.mm.2	5.98	5.24	1.67	0.0003	0.8994	Gm13247	predicted gene 13247
TC0700004081.mm.2	9.5	8.33	2.26	0.0004	0.8994	Nrip3	nuclear receptor interacting protein 3
TC0400000413.mm.2	11.52	12.72	-2.31	0.0004	0.8994	Gm2506; Ccl27b	predicted gene 2506; chemokine (C-C motif) ligand 27b
TC1800001312.mm.2	9.24	8.15	2.12	0.0004	0.8994	Sema6a	sema domain, transmembrane domain (TM), and cytoplasmic domain, (semaphorin) 6A
TC0400000396.mm.2	12.37	13.63	-2.39	0.0005	0.8994	Gm13306; Ccl27b; 4933409K07Rik	predicted gene 13306; chemokine (C-C motif) ligand 27b; RIKEN cDNA 4933409K07 gene
TC1900001464.mm.2	8.66	10.19	-2.89	0.0005	0.8994	Rbp4	retinol binding protein 4, plasma
TC4_JH584293_random00000007.mm.2	12.37	13.63	-2.4	0.0006	0.8994	Ccl27b; Gm2506; Gm13306	chemokine (C-C motif) ligand 27b; predicted gene 2506; predicted gene 13306
TC4_JH584294_random00000001.mm.2	12.37	13.63	-2.4	0.0006	0.8994	Ccl27b; Gm2506	chemokine (C-C motif) ligand 27b; predicted gene 2506
TC0200002157.mm.2	11.25	10.14	2.17	0.0007	0.8994	Slc24a3	solute carrier family 24 (sodium/potassium/calcium exchanger), member 3
TC1800000322.mm.2	7.07	6.16	1.88	0.0007	0.8994	Psd2	pleckstrin and Sec7 domain containing 2
TC0600001879.mm.2	6.52	5.64	1.83	0.0008	0.8994	2610001J05Rik	RIKEN cDNA 2610001J05 gene
TC0600001844.mm.2	6.63	7.42	-1.73	0.0008	0.8994	Rpa3	replication protein A3
TC0700003476.mm.2	11.38	7.98	10.56	0.0008	0.8994	Nr2f2	nuclear receptor subfamily 2, group F, member 2
TC0600001970.mm.2	5.94	6.68	-1.67	0.0009	0.8994	Rbm28	RNA binding motif protein 28
TC0200004440.mm.2	5.12	6.49	-2.57	0.0009	0.8994	Oip5	Opa interacting protein 5
TC0100003743.mm.2	8.25	9.14	-1.85	0.0009	0.8994	Mark1	MAP/microtubule affinity regulating kinase 1
TC1700000850.mm.2	8.91	7.64	2.41	0.0009	0.8994	Supt3	suppressor of Ty 3
TC0500002586.mm.2	10.65	9.8	1.81	0.0009	0.8994	Fryl	furry homolog-like (Drosophila)
TC1500002243.mm.2	7.2	8.33	-2.19	0.001	0.8994	Pou6f1	POU domain, class 6, transcription factor 1
TC1900000787.mm.2	13.35	7.3	66.53	0.001	0.8994	Tcf7l2	transcription factor 7 like 2, T cell specific, HMG box
TC0X00000122.mm.2	5.84	6.82	-1.97	0.0011	0.8994	Sytl5	synaptotagmin-like 5
TC1100000015.mm.2	11.91	10.96	1.93	0.0012	0.9203	Selm	selenoprotein M
TC1800000008.mm.2	4.97	4.33	1.57	0.0012	0.9203	Bambi	BMP and activin membrane-bound inhibitor
TC0100003204.mm.2	9.55	10.96	-2.66	0.0012	0.9203	Rgs2	regulator of G-protein signaling 2
TC1800001744.mm.2	11.71	12.44	-1.66	0.0013	0.9203	Arhgap26	Rho GTPase activating protein 26
TC1100002451.mm.2	8.17	9.11	-1.92	0.0013	0.9203	Chac2	ChaC, cation transport regulator 2
TC1700002587.mm.2	7.25	8.41	-2.23	0.0014	0.9203	Cdkl4	cyclin-dependent kinase-like 4
TC1600000284.mm.2	9.92	8.61	2.48	0.0014	0.9203	Ece2	endothelin converting enzyme 2
TC1300002453.mm.2	7.7	9.59	-3.7	0.0015	0.9203	Pde8b	phosphodiesterase 8B
TC0100003409.mm.2	6.1	5.15	1.94	0.0016	0.9203	Prrx1	paired related homeobox 1
TC0800000621.mm.2	8.29	7.41	1.83	0.0017	0.9203	Hpgd	hydroxyprostaglandin dehydrogenase 15 (NAD)
TC4_GL456350_random00000010.mm.2	11.28	12.19	-1.88	0.0018	0.9203	Fam205a2; Gm10600	family with sequence similarity 205, member A2; predicted gene 10600
TC1300001729.mm.2	7.62	8.4	-1.72	0.0018	0.9203	E2f3	E2F transcription factor 3
TC0700000913.mm.2	10.44	8.07	5.15	0.0018	0.9203	Slc17a6	solute carrier family 17 (sodium-dependent inorganic phosphate cotransporter), member 6
TC1600001379.mm.2	13.59	14.53	-1.92	0.002	0.9203	Etv5	ets variant 5
TC0X00000961.mm.2	7.94	7.19	1.68	0.002	0.9203	Gdpd2	glycerophosphodiester phosphodiesterase domain containing 2
TC0700001765.mm.2	12.16	13.86	-3.25	0.0021	0.9203	Cacng3	calcium channel, voltage-dependent, gamma subunit 3
TC1700001533.mm.2	6.14	5.14	2	0.0021	0.9203	Fpr-rs6	formyl peptide receptor, related sequence 6
TC0200005505.mm.2	8.38	7.07	2.49	0.0021	0.9203	4930402H24Rik; Gm14057	RIKEN cDNA 4930402H24 gene; Ppp1r14c pseudogene
TC0100003380.mm.2	9.14	8.39	1.68	0.0021	0.9203	Suco	SUN domain containing ossification factor
TC1100000659.mm.2	7.21	6.47	1.67	0.0022	0.9203	Mfap3	microfibrillar-associated protein 3
TC0700003107.mm.2	10.78	11.93	-2.22	0.0022	0.9203	Gabrg3	gamma-aminobutyric acid (GABA) A receptor, subunit gamma 3
TC1400002868.mm.2	8.2	7.22	1.97	0.0022	0.9203	Lats2	large tumor suppressor 2
TC1100000085.mm.2	8.14	9.03	-1.85	0.0024	0.9203	Ykt6	YKT6 homolog (S. Cerevisiae)
TC0100003029.mm.2	7.47	6.49	1.97	0.0024	0.9203	Cxcr4	chemokine (C-X-C motif) receptor 4
TC0X00001533.mm.2	10.98	11.75	-1.71	0.0024	0.9203	Hsd17b10	hydroxysteroid (17-beta) dehydrogenase 10
TC0200004062.mm.2	4.33	5.34	-2.02	0.0025	0.9203	Olfr1243	olfactory receptor 1243
TC0100003175.mm.2	5.6	4.52	2.11	0.0025	0.9203	Lhx9	LIM homeobox protein 9
TC1000000524.mm.2	6.97	7.73	-1.69	0.0026	0.9203	Sh3rf3	SH3 domain containing ring finger 3
TC0400003742.mm.2	7.74	8.61	-1.83	0.0026	0.9203	Man1c1	mannosidase, alpha, class 1C, member 1
TC1400000179.mm.2	8.21	7.61	1.52	0.0029	0.9203	Adk	adenosine kinase
TC1100002233.mm.2	11.58	13.01	-2.69	0.0029	0.9203	Cobl	cordon-bleu WH2 repeat
TC1600000493.mm.2	10.4	12.28	-3.69	0.0029	0.9203	Sema5b	sema domain, seven thrombospondin repeats (type 1 and type 1-like), transmembrane domain (TM) and short cytoplasmic domain, (semaphorin) 5B
TC0300001423.mm.2	11.93	12.92	-1.97	0.003	0.9203	Tspan5	tetraspanin 5
TC0200005145.mm.2	6.1	5.47	1.55	0.003	0.9203	Slc35c2	solute carrier family 35, member C2
TC0200000222.mm.2	9.2	8.25	1.93	0.003	0.9203	Il15ra	interleukin 15 receptor, alpha chain
TC0700001435.mm.2	7.66	8.5	-1.79	0.003	0.9203	Clpb	ClpB caseinolytic peptidase B
TC0700002763.mm.2	7.44	8.59	-2.21	0.003	0.9203	Arhgap33	Rho GTPase activating protein 33
TC0100001308.mm.2	11.22	12.19	-1.96	0.0031	0.9203	Kcnt2	potassium channel, subfamily T, member 2
TC0600000231.mm.2	16.6	14.38	4.65	0.0032	0.9203	Ccdc136	coiled-coil domain containing 136
TC0700003831.mm.2	4.85	5.72	-1.82	0.0033	0.9203	P2ry2	purinergic receptor P2Y, G-protein coupled 2
TC0200000002.mm.2	6.13	7.21	-2.12	0.0033	0.9203	Fam171a1	family with sequence similarity 171, member A1
TC0700002839.mm.2	10.5	9.9	1.51	0.0033	0.9203	Chst8	carbohydrate (N-acetylgalactosamine 4-0) sulfotransferase 8
TC1600001743.mm.2	8.93	7.84	2.13	0.0033	0.9203	Nxpe3	neurexophilin and PC-esterase domain family, member 3
TC0400000386.mm.2	15.02	15.86	-1.79	0.0034	0.9203	Gm3893; 4933409K07Rik	predicted gene 3893; RIKEN cDNA 4933409K07 gene
TC0300002472.mm.2	9.71	10.35	-1.56	0.0034	0.9203	Prune	prune homolog (Drosophila)
TC0X00000108.mm.2	5.65	4.77	1.84	0.0035	0.9203	Lancl3	LanC lantibiotic synthetase component C-like 3 (bacterial)
TC1500002181.mm.2	8.06	7.19	1.83	0.0035	0.9203	Adcy6	adenylate cyclase 6
TC0300000530.mm.2	7.93	9	-2.1	0.0035	0.9203	Lekr1	leucine, glutamate and lysine rich 1
TC0100003402.mm.2	10.91	9.48	2.7	0.0036	0.9203	Fmo2	flavin containing monooxygenase 2
TC0700002811.mm.2	6.67	6.1	1.49	0.0036	0.9203	Scgb2b20	secretoglobin, family 2B, member 20
TC0100001603.mm.2	6.13	5.37	1.69	0.0036	0.9203	Gm10521	predicted gene 10521 [Source:MGI Symbol;Acc:MGI:3642358]; predicted gene 10521
TC1100003265.mm.2	10.41	11.11	-1.62	0.0037	0.9203	Ankrd13b	ankyrin repeat domain 13b
TC1200001956.mm.2	11.49	12.66	-2.26	0.0037	0.9203	Rab15	RAB15, member RAS oncogene family
TC0700000874.mm.2	10.67	9.51	2.24	0.0037	0.9203	Kcnc1	potassium voltage gated channel, Shaw-related subfamily, member 1
TC0600001509.mm.2	8.06	7.09	1.96	0.0038	0.9203	Nrip2	nuclear receptor interacting protein 2
TC1100001728.mm.2	7.44	10.52	-8.47	0.0038	0.9203	Myl4	myosin, light polypeptide 4
TC0400000446.mm.2	10.26	9.29	1.95	0.0039	0.9203	Npr2	natriuretic peptide receptor 2
TC1900000252.mm.2	6.45	5.46	1.99	0.0039	0.9203	Olfr1442	olfactory receptor 1442
TC1200001602.mm.2	9.91	11.56	-3.13	0.0039	0.9203	Prkar2b	protein kinase, cAMP dependent regulatory, type II beta
TC1200000566.mm.2	7.03	6.41	1.53	0.004	0.9203	Klhdc1	kelch domain containing 1
TC0100001978.mm.2	11.28	10.5	1.72	0.0041	0.9203	Tram1	translocating chain-associating membrane protein 1
TC1900000660.mm.2	8.83	7.49	2.54	0.0041	0.9203	Sema4g	sema domain, immunoglobulin domain (Ig), transmembrane domain (TM) and short cytoplasmic domain, (semaphorin) 4G
TC0500001597.mm.2	8.67	7.74	1.9	0.0041	0.9203	Rasa4; Mir7035	RAS p21 protein activator 4; microRNA 7035
TC0100002392.mm.2	9.05	10.04	-1.99	0.0042	0.9203	Trak2	trafficking protein, kinesin binding 2
TC0700000908.mm.2	10.43	9.5	1.9	0.0042	0.9203	Nell1	NEL-like 1
TC0X00001634.mm.2	9.32	8.47	1.8	0.0043	0.9203	Phka2	phosphorylase kinase alpha 2
TC1700000996.mm.2	10.62	11.46	-1.78	0.0044	0.9203	Mpnd	MPN domain containing
TC1000001768.mm.2	7.53	6.47	2.08	0.0045	0.9203	Phactr2	phosphatase and actin regulator 2
TC0300000334.mm.2	7.6	8.69	-2.13	0.0046	0.9203	Pcdh10	protocadherin 10
TC0500001514.mm.2	6.95	6.28	1.59	0.0046	0.9203	Sumf2	sulfatase modifying factor 2
TC0500001632.mm.2	7.16	8.28	-2.17	0.0046	0.9203	Sap25; Lrch4; Gm20605	sin3 associated polypeptide; leucine-rich repeats and calponin homology (CH) domain containing 4; predicted gene 20605
TC1200000801.mm.2	5.4	6.67	-2.42	0.0046	0.9203	Acot5	acyl-CoA thioesterase 5
TC1300002725.mm.2	9.01	8.56	1.37	0.0047	0.9203	Parp8	poly (ADP-ribose) polymerase family, member 8
TC0300002068.mm.2	6.3	8.39	-4.26	0.0047	0.9203	Gpr149	G protein-coupled receptor 149
TC1600000138.mm.2	6.96	6.2	1.69	0.0047	0.9203	Snx29	sorting nexin 29
TC0700004252.mm.2	4.66	4.15	1.43	0.0047	0.9203	Gm21957	predicted gene, 21957 [Source:MGI Symbol;Acc:MGI:5439426]
TC0700001983.mm.2	8.68	9.29	-1.52	0.0049	0.9203	Ppp2r2d	protein phosphatase 2, regulatory subunit B, delta
TC0600003488.mm.2	4.11	5.43	-2.49	0.0049	0.9203	Umad1	UMAP1-MVP12 associated (UMA) domain containing 1
TC0800001419.mm.2	5.91	6.48	-1.49	0.0049	0.9203	Mlycd	malonyl-CoA decarboxylase
TC0700002997.mm.2	6.79	8.21	-2.67	0.0049	0.9203	Dkkl1	dickkopf-like 1
TC0400000149.mm.2	10.87	11.6	-1.65	0.0049	0.9203	Mmp16	matrix metallopeptidase 16
TC1000000147.mm.2	8.06	9.88	-3.55	0.005	0.9203	Map3k5	mitogen-activated protein kinase kinase kinase 5
TC0900003236.mm.2	6.84	6.22	1.54	0.0051	0.9203	Slc22a13	solute carrier family 22 (organic cation transporter), member 13
TC1600001319.mm.2	13.44	14.58	-2.2	0.0051	0.9203	Gp1bb; Sept5	glycoprotein Ib, beta polypeptide; septin 5
TC0600002658.mm.2	7.35	7.93	-1.49	0.0052	0.9203	Aplf	aprataxin and PNKP like factor
TC1200000676.mm.2	6.99	8.6	-3.05	0.0053	0.9203	Akap5	A kinase (PRKA) anchor protein 5
TC1200000808.mm.2	7.88	7.22	1.58	0.0053	0.9203	Zfp410	zinc finger protein 410
TC0300001448.mm.2	6.73	7.55	-1.77	0.0053	0.9203	Ccbl2	cysteine conjugate-beta lyase 2
TC0X00000676.mm.2	6.52	5.69	1.78	0.0054	0.9203	Xlr3b	X-linked lymphocyte-regulated 3B
TC0700000466.mm.2	11.13	11.94	-1.75	0.0055	0.9203	Ttc9b	tetratricopeptide repeat domain 9B
TC0100002734.mm.2	4.89	4.19	1.62	0.0055	0.9203	Gpr55	G protein-coupled receptor 55
TC0100000648.mm.2	6.42	7.33	-1.88	0.0056	0.9203	Cdk5r2	cyclin-dependent kinase 5, regulatory subunit 2 (p39)
TC1600001414.mm.2	7.97	6.69	2.43	0.0056	0.9203	P3h2	prolyl 3-hydroxylase 2
TC0300001989.mm.2	8.81	9.6	-1.74	0.0057	0.9203	Rfxap	regulatory factor X-associated protein
TC0400000401.mm.2	13.06	14.32	-2.39	0.0058	0.9203	Gm10600	predicted gene 10600 [Source:MGI Symbol;Acc:MGI:3710628]
TC0600003216.mm.2	5.45	4.6	1.8	0.0058	0.9203	BC035044	cDNA sequence BC035044
TC0800000516.mm.2	10.93	12.32	-2.62	0.0058	0.9203	Sorbs2	sorbin and SH3 domain containing 2
TC0200005225.mm.2	9.77	9.2	1.49	0.0059	0.9203	Zfp64	zinc finger protein 64
TC0X00000649.mm.2	6.05	5.43	1.54	0.0059	0.9203	Mtm1	X-linked myotubular myopathy gene 1
TC1100003697.mm.2	7.71	7.24	1.39	0.006	0.9203	Smarce1	SWI/SNF related, matrix associated, actin dependent regulator of chromatin, subfamily e, member 1
TC0200000804.mm.2	10.54	11.94	-2.65	0.006	0.9203	Lypd6	LY6/PLAUR domain containing 6
TC1500001410.mm.2	6.46	7.25	-1.73	0.006	0.9203	Klf10	Kruppel-like factor 10
TC1900000415.mm.2	8.02	7.31	1.64	0.0061	0.9203	Vldlr	very low density lipoprotein receptor
TC1800000890.mm.2	11.12	12.28	-2.23	0.0061	0.9203	Cyb5a	cytochrome b5 type A (microsomal)
TC0600001435.mm.2	4.99	4.37	1.54	0.0062	0.9203	A230083G16Rik	RIKEN cDNA A230083G16 gene
TC0600000841.mm.2	11.51	12.24	-1.66	0.0062	0.9203	St3gal5	ST3 beta-galactoside alpha-2,3-sialyltransferase 5
TC0500000997.mm.2	6.52	5.73	1.73	0.0062	0.9203	Arhgap24	Rho GTPase activating protein 24
TC0100001863.mm.2	10.9	12.51	-3.07	0.0062	0.9203	Kcnh1	potassium voltage-gated channel, subfamily H (eag-related), member 1
TC0800003171.mm.2	10.08	8.18	3.74	0.0063	0.9203	Agt	angiotensinogen (serpin peptidase inhibitor, clade A, member 8)
TC0Y00000156.mm.2	6.72	6.02	1.62	0.0063	0.9203	Gm20736	predicted gene, 20736
TC0600001722.mm.2	8.15	6.52	3.1	0.0063	0.9203	Rassf8	Ras association (RalGDS/AF-6) domain family (N-terminal) member 8
TC0900000163.mm.2	7.12	6.25	1.83	0.0063	0.9203	Olfr871	olfactory receptor 871
TC1000001306.mm.2	7.62	7.12	1.42	0.0064	0.9203	Glipr1l2	GLI pathogenesis-related 1 like 2
TC0900000386.mm.2	4.66	3.88	1.71	0.0064	0.9203	Olfr889	olfactory receptor 889
TC1600000644.mm.2	7.06	8.03	-1.96	0.0064	0.9203	Drd3	dopamine receptor D3
TC0500000319.mm.2	4.65	3.96	1.62	0.0065	0.9203	Gckr	glucokinase regulatory protein
TC1000002516.mm.2	7.37	8.51	-2.2	0.0065	0.9203	Lingo3	leucine rich repeat and Ig domain containing 3
TC1500001987.mm.2	7.91	6.64	2.4	0.0065	0.9203	1810041L15Rik	RIKEN cDNA 1810041L15 gene
TC1000000674.mm.2	8.06	6.99	2.09	0.0066	0.9203	Slc16a9	solute carrier family 16 (monocarboxylic acid transporters), member 9
TC0900000742.mm.2	7.35	6.47	1.85	0.0067	0.9203	Hcn4	hyperpolarization-activated, cyclic nucleotide-gated K+ 4
TC1800001637.mm.2	8.59	6.73	3.64	0.0067	0.9203	Slc14a1	solute carrier family 14 (urea transporter), member 1
TC1400000542.mm.2	12.44	11.95	1.4	0.0067	0.9203	Naa30	N(alpha)-acetyltransferase 30, NatC catalytic subunit
TC0100003882.mm.2	7.95	8.51	-1.48	0.0068	0.9203	Chpf	chondroitin polymerizing factor
TC0100002278.mm.2	6.98	6.32	1.57	0.0068	0.9203	Col5a2	collagen, type V, alpha 2
TC0X00000618.mm.2	6.15	6.77	-1.53	0.0068	0.9203	Aff2	AF4/FMR2 family, member 2
TC0200000927.mm.2	10.78	13.1	-4.98	0.0069	0.9203	Tbr1	T-box brain gene 1
TC0100003888.mm.2	7.39	6.55	1.79	0.0069	0.9203	Ifi204	interferon activated gene 204
TC0X00000482.mm.2	5.56	4.89	1.58	0.007	0.9203	4933416I08Rik	RIKEN cDNA 4933416I08 gene
TC1700000800.mm.2	6.46	5.69	1.72	0.007	0.9203	Olfr136	olfactory receptor 136
TC1400000805.mm.2	5.51	4.73	1.72	0.0071	0.9203	Rnf17	ring finger protein 17
TC0200004065.mm.2	6.06	7.07	-2.02	0.0071	0.9203	Olfr1247	olfactory receptor 1247
TC0700001576.mm.2	8.4	7.37	2.05	0.0072	0.9203	Syt9	synaptotagmin IX
TC0100002012.mm.2	7.99	9.18	-2.29	0.0072	0.9203	Jph1	junctophilin 1
TC1200001010.mm.2	8.43	9.52	-2.13	0.0072	0.9203	Slc24a4	solute carrier family 24 (sodium/potassium/calcium exchanger), member 4
TC0600003235.mm.2	7.12	5.93	2.28	0.0073	0.9203	Clec1a	C-type lectin domain family 1, member a
TC1900001599.mm.2	9.31	10.83	-2.87	0.0074	0.9203	Psd	pleckstrin and Sec7 domain containing
TC0800002497.mm.2	5.58	7.34	-3.39	0.0074	0.9203	Arhgap10	Rho GTPase activating protein 10
TC1000001947.mm.2	7.41	7.88	-1.39	0.0074	0.9203	Ncoa7	nuclear receptor coactivator 7
TC1100004279.mm.2	7.54	6.13	2.67	0.0075	0.9203	Rab37	RAB37, member RAS oncogene family
TC1300000213.mm.2	5.55	4.78	1.71	0.0076	0.9203	Vmn1r203	vomeronasal 1 receptor 203
TC1400000281.mm.2	12.02	13.02	-2	0.0076	0.9203	Erc2	ELKS/RAB6-interacting/CAST family member 2
TC0200004897.mm.2	13.74	12.82	1.89	0.0076	0.9203	Nrsn2	neurensin 2
TC0800001552.mm.2	8.16	8.91	-1.69	0.0077	0.9203	Tsnax	translin-associated factor X
TSUnmapped00000046.mm.2	8.15	9.03	-1.84	0.0078	0.9203	Egr3	early growth response 3
TC0800001481.mm.2	6.21	6.79	-1.49	0.0079	0.9203	Zfpm1	zinc finger protein, multitype 1
TC0100000018.mm.2	9.05	9.92	-1.83	0.008	0.9203	Oprk1	opioid receptor, kappa 1
TC1200002243.mm.2	7.44	6.89	1.47	0.008	0.9203	Trip11	thyroid hormone receptor interactor 11
TC0600001463.mm.2	7.1	8.49	-2.6	0.0081	0.9203	Ano2	anoctamin 2
TC0100002748.mm.2	7.15	7.56	-1.34	0.0081	0.9203	Pde6d	phosphodiesterase 6D, cGMP-specific, rod, delta
TC0500003092.mm.2	7.88	9.14	-2.38	0.0081	0.9203	Cabp1	calcium binding protein 1
TC1400000744.mm.2	6.98	7.82	-1.78	0.0081	0.9203	Mrpl52	mitochondrial ribosomal protein L52
TC0900001621.mm.2	7.65	8.47	-1.77	0.0082	0.9203	Vipr1	vasoactive intestinal peptide receptor 1
TC0500003507.mm.2	7.72	7.07	1.56	0.0082	0.9203	Snx8	sorting nexin 8
TC0600000381.mm.2	10.25	9.05	2.29	0.0082	0.9203	Luc7l2	LUC7-like 2 (S. cerevisiae)
TC0900000252.mm.2	8.98	9.49	-1.42	0.0082	0.9203	B3gat1	beta-1,3-glucuronyltransferase 1 (glucuronosyltransferase P)
TC0X00001111.mm.2	5.5	6.7	-2.29	0.0083	0.9203	Pou3f4	POU domain, class 3, transcription factor 4
TC1100003584.mm.2	7.55	7.05	1.42	0.0084	0.9203	Itga3	integrin alpha 3
TC1200001446.mm.2	9.9	10.42	-1.44	0.0084	0.9203	Fam84a	family with sequence similarity 84, member A
TC0200000512.mm.2	11.07	10.36	1.63	0.0084	0.9203	Urm1	ubiquitin related modifier 1 homolog (S. cerevisiae)
TC0Y00000266.mm.2	6.02	5.33	1.61	0.0086	0.9203	Gm20822; Gm20828	predicted gene, 20822; predicted gene, 20828
TC0Y00000274.mm.2	6.02	5.33	1.61	0.0086	0.9203	Gm20822	predicted gene, 20822
TC0400003894.mm.2	7.84	8.43	-1.51	0.0086	0.9203	Efhd2	EF hand domain containing 2
TC0100000775.mm.2	6.51	7.48	-1.96	0.0086	0.9203	4933407L21Rik	RIKEN cDNA 4933407L21 gene
TC1100004271.mm.2	3.25	3.8	-1.47	0.0087	0.9203	Gm11492	predicted gene 11492 [Source:MGI Symbol;Acc:MGI:3651136]; predicted gene 11492
TC1800000417.mm.2	10.88	11.98	-2.14	0.0087	0.9203	2900055J20Rik	RIKEN cDNA 2900055J20 gene
TC0200003326.mm.2	7.86	8.43	-1.48	0.0087	0.9203	Zbtb34	zinc finger and BTB domain containing 34
TC1000001802.mm.2	10.76	12.08	-2.5	0.0088	0.9203	Abracl	ABRA C-terminal like
TC0400000390.mm.2	11.9	13.08	-2.26	0.0088	0.9203	Gm13308; Gm21586	predicted gene 13308; predicted gene, 21586
TC0500000188.mm.2	9.75	8.92	1.78	0.0088	0.9203	Lhfpl3	lipoma HMGIC fusion partner-like 3
TC0500003436.mm.2	8.5	9.44	-1.92	0.0088	0.9203	Muc3a; A630081J09Rik	mucin 3A, cell surface associated [Source:MGI Symbol;Acc:MGI:3588263]; RIKEN cDNA A630081J09 gene
TC1700000846.mm.2	7.35	8.25	-1.86	0.0089	0.9203	Clic5	chloride intracellular channel 5
TC1900000719.mm.2	6.45	7.02	-1.48	0.0089	0.9203	Neurl1a	neuralized E3 ubiquitin protein ligase 1A
TC1800001655.mm.2	6.22	5.6	1.53	0.009	0.9203	Hsbp1l1	heat shock factor binding protein 1-like 1
TC1900001022.mm.2	7.3	7.82	-1.44	0.0091	0.9203	Kcnk4	potassium channel, subfamily K, member 4
TC1900001477.mm.2	5.19	4.26	1.9	0.0091	0.9203	Cyp2c67	cytochrome P450, family 2, subfamily c, polypeptide 67
TC0400000404.mm.2	11.26	12.44	-2.26	0.0091	0.9203	Gm13308	predicted gene 13308
TC0400003522.mm.2	5.45	4.77	1.61	0.0092	0.9203	Zc3h12a	zinc finger CCCH type containing 12A
TC0700003900.mm.2	6.52	5.79	1.66	0.0094	0.9203	Olfr623	olfactory receptor 623
TC0200001583.mm.2	7.66	7.09	1.48	0.0094	0.9203	Pax6	paired box 6
TC1100004064.mm.2	6.89	6.19	1.62	0.0094	0.9203	Fads6	fatty acid desaturase domain family, member 6
TC1100001859.mm.2	6.63	8.42	-3.46	0.0094	0.9203	Sstr2	somatostatin receptor 2
TC0600002656.mm.2	5.68	6.23	-1.46	0.0096	0.9203	Arhgap25	Rho GTPase activating protein 25
TC1600001528.mm.2	6.95	8.55	-3.04	0.0096	0.9203	Kalrn	kalirin, RhoGEF kinase
TC0700004084.mm.2	5.6	4.99	1.52	0.0096	0.9203	Scube2	signal peptide, CUB domain, EGF-like 2
TC1400000866.mm.2	7.05	7.45	-1.31	0.0096	0.9203	Trim13	tripartite motif-containing 13
TC1200000951.mm.2	10.69	11.55	-1.82	0.0097	0.9203	Flrt2	fibronectin leucine rich transmembrane protein 2
TC0800002564.mm.2	6.29	5.71	1.5	0.0097	0.9203	Mir1199; 2210011C24Rik	microRNA 1199; RIKEN cDNA 2210011C24 gene
TC0300002111.mm.2	6.67	4.76	3.75	0.0098	0.9203	Shox2	short stature homeobox 2
TC0700004404.mm.2	8.45	9.78	-2.52	0.0098	0.9203	Chst15	carbohydrate (N-acetylgalactosamine 4-sulfate 6-O) sulfotransferase 15
TC0100002203.mm.2	11.03	11.6	-1.49	0.0098	0.9203	Coa5	cytochrome C oxidase assembly factor 5
TC1000001216.mm.2	8.88	7.48	2.65	0.0098	0.9203	Kitl	kit ligand
TC0200002989.mm.2	4.95	4.37	1.5	0.0099	0.9203	St8sia6	ST8 alpha-N-acetyl-neuraminide alpha-2,8-sialyltransferase 6
TC0600001035.mm.2	7.08	8.14	-2.09	0.0099	0.9203	Mgll	monoglyceride lipase
TC1000001590.mm.2	7.03	7.86	-1.78	0.0099	0.9203	Gls2	glutaminase 2 (liver, mitochondrial)
TC0X00000879.mm.2	5.71	5.07	1.55	0.01	0.9203	BC061195; 1700003E24Rik	cDNA sequence BC061195; Gm5941 pseudogene
TC1000003166.mm.2	9.36	8.58	1.71	0.0101	0.9203	Gdf11	growth differentiation factor 11
TC0300001330.mm.2	6.87	5.25	3.07	0.0102	0.9203	Lef1	lymphoid enhancer binding factor 1
TC0700001520.mm.2	5.64	5.07	1.49	0.0103	0.9203	Trim34b; Trim34a	tripartite motif-containing 34B; tripartite motif-containing 34A
TC0500002152.mm.2	7.72	7.27	1.37	0.0103	0.9203	Tyms	thymidylate synthase
TC1500002141.mm.2	12.29	11.66	1.55	0.0104	0.9203	Slc38a1	solute carrier family 38, member 1
TC1200000583.mm.2	7.53	5.84	3.21	0.0104	0.9203	Abhd12b	abhydrolase domain containing 12B
TC1400000962.mm.2	11.7	11.03	1.59	0.0105	0.9203	Kctd9	potassium channel tetramerisation domain containing 9
TC0500001918.mm.2	8.54	7.44	2.14	0.0105	0.9203	Zfp804b	zinc finger protein 804B
TC0400002480.mm.2	10.13	11.52	-2.64	0.0106	0.9203	Ccl27a	chemokine (C-C motif) ligand 27A
TC0200001627.mm.2	10.1	9.37	1.65	0.0107	0.9203	Lgr4	leucine-rich repeat-containing G protein-coupled receptor 4
TC1200001373.mm.2	8.69	9.43	-1.68	0.0107	0.9203	Klhl29	kelch-like 29
TC1900000399.mm.2	6.59	5.75	1.79	0.0107	0.9203	Dock8	dedicator of cytokinesis 8
TC0100002481.mm.2	10.79	10.29	1.41	0.0107	0.9203	Idh1	isocitrate dehydrogenase 1 (NADP+), soluble
TC0600001712.mm.2	6.53	7.54	-2.02	0.0108	0.9203	Lyrm5	LYR motif containing 5
TC0200004036.mm.2	5.94	5.32	1.54	0.0108	0.9203	Olfr1216	olfactory receptor 1216
TC0800001632.mm.2	10.51	10.87	-1.28	0.0109	0.9203	Ctxn1	cortexin 1
TC0400001190.mm.2	6.49	5.59	1.87	0.0109	0.9203	Spata6	spermatogenesis associated 6
TC1100001586.mm.2	4.57	5.1	-1.44	0.0109	0.9203	Cdc6	cell division cycle 6
TC0600003489.mm.2	11.65	13.26	-3.07	0.011	0.9203	Glcci1	glucocorticoid induced transcript 1
TC0800002238.mm.2	11.22	12.55	-2.51	0.011	0.9203	Wdr17	WD repeat domain 17
TC0400004074.mm.2	8.02	8.66	-1.56	0.011	0.9203	Per3	period circadian clock 3
TC0100000356.mm.2	8.15	7.45	1.62	0.011	0.9203	Dnah7c	dynein, axonemal, heavy chain 7C
TC0200004241.mm.2	12.39	12.89	-1.42	0.0111	0.9203	Hipk3; Mir1902	homeodomain interacting protein kinase 3; microRNA 1902
TC1000001895.mm.2	6.53	5.86	1.59	0.0111	0.9203	Enpp3	ectonucleotide pyrophosphatase/phosphodiesterase 3
TC1400002406.mm.2	11.38	10.3	2.11	0.0111	0.9203	Lrch1	leucine-rich repeats and calponin homology (CH) domain containing 1
TC0600001078.mm.2	8.81	8.34	1.38	0.0113	0.9203	Slc41a3	solute carrier family 41, member 3
TC0400000407.mm.2	11.28	12.44	-2.24	0.0113	0.9203	Gm13308	predicted gene 13308
TC0300002561.mm.2	6.14	5.64	1.41	0.0113	0.9203	Hsd3b6	hydroxy-delta-5-steroid dehydrogenase, 3 beta- and steroid delta-isomerase 6
TC0500003055.mm.2	8.8	10.38	-2.99	0.0113	0.9203	Svop	SV2 related protein
TC0700001178.mm.2	9.54	8.36	2.26	0.0113	0.9203	Tm6sf1	transmembrane 6 superfamily member 1
TC1000002586.mm.2	10.84	9.96	1.84	0.0113	0.9203	Appl2	adaptor protein, phosphotyrosine interaction, PH domain and leucine zipper containing 2
TC0X00001275.mm.2	7.75	7.08	1.59	0.0114	0.9203	Tmem35	transmembrane protein 35
TC0700004429.mm.2	9.23	8.02	2.32	0.0114	0.9203	Dhx32	DEAH (Asp-Glu-Ala-His) box polypeptide 32
TC1900001498.mm.2	6.8	7.58	-1.71	0.0114	0.9203	Blnk	B cell linker
TC0700000349.mm.2	4.14	5.21	-2.1	0.0115	0.9203	Vmn1r130; Vmn1r178; Vmn1r165; Vmn1r155	vomeronasal 1 receptor 130; vomeronasal 1 receptor 178; vomeronasal 1 receptor 165; vomeronasal 1 receptor 155
TC0700001741.mm.2	5.77	5.03	1.67	0.0115	0.9203	Otoa	otoancorin
TC0100003599.mm.2	4.97	4.49	1.39	0.0115	0.9203	Ifi202b; Ifi205	interferon activated gene 202B; interferon activated gene 205
TC0700004664.mm.2	5.62	6.19	-1.48	0.0115	0.9203	Prss53	protease, serine 53
TC0700000575.mm.2	6.26	8.28	-4.06	0.0115	0.9203	Dmkn	dermokine
TC0600002137.mm.2	8.46	9.58	-2.17	0.0115	0.9203	E330009J07Rik	RIKEN cDNA E330009J07 gene
TC0600000067.mm.2	11.18	10.47	1.63	0.0116	0.9203	Nxph1	neurexophilin 1
TC0900001153.mm.2	8.51	7.99	1.44	0.0116	0.9203	Rasgrf1	RAS protein-specific guanine nucleotide-releasing factor 1
TC0500002956.mm.2	5.95	5.13	1.77	0.0119	0.9203	Tmed11	transmembrane emp24 protein transport domain containing
TC0900000158.mm.2	5.5	5.17	1.26	0.0119	0.9203	Olfr77	olfactory receptor 77
TC0100002261.mm.2	8.64	10	-2.56	0.012	0.9203	Fhl2	four and a half LIM domains 2
TC0600003537.mm.2	4.17	3.57	1.52	0.012	0.9203	Clec9a	C-type lectin domain family 9, member a
TC0700000238.mm.2	8.22	8.83	-1.52	0.0121	0.9203	Strn4	striatin, calmodulin binding protein 4
TC0400001555.mm.2	12.8	11.86	1.92	0.0121	0.9203	Sdc3	syndecan 3
TC0100003352.mm.2	9.12	10.03	-1.88	0.0121	0.9203	Rabgap1l	RAB GTPase activating protein 1-like
TC0900003064.mm.2	8.57	7.99	1.5	0.0123	0.9203	Wdr6	WD repeat domain 6
TC0600003379.mm.2	7.52	6.83	1.61	0.0123	0.9203	Abcc9	ATP-binding cassette, sub-family C (CFTR/MRP), member 9
TC0400004117.mm.2	10.62	11.24	-1.54	0.0124	0.9203	Tprgl	transformation related protein 63 regulated like
TC0300002047.mm.2	6.17	5.29	1.84	0.0124	0.9203	Clrn1	clarin 1
TC0500001663.mm.2	6.67	5.89	1.72	0.0124	0.9203	Fam20c	family with sequence similarity 20, member C
TC0600000452.mm.2	5.51	4.94	1.49	0.0124	0.9203	Tas2r139	taste receptor, type 2, member 139
TC0100002764.mm.2	7.77	10.24	-5.52	0.0125	0.9203	Ngef	neuronal guanine nucleotide exchange factor
TC0800000899.mm.2	9.28	8.48	1.74	0.0126	0.9203	Inpp4b	inositol polyphosphate-4-phosphatase, type II
TC1200001281.mm.2	7.25	8.47	-2.32	0.0127	0.9203	Crip2	cysteine rich protein 2
TC1900000262.mm.2	7.16	6.39	1.7	0.0128	0.9203	Olfr1451	olfactory receptor 1451
TC0X00001700.mm.2	7.8	9.23	-2.69	0.0128	0.9203	Arhgap6	Rho GTPase activating protein 6
TC1000001066.mm.2	9.12	8.07	2.08	0.0128	0.9203	Igf1	insulin-like growth factor 1
TC1000002434.mm.2	7.08	6.48	1.52	0.0129	0.9203	Gm9507	predicted gene 9507 [Source:MGI Symbol;Acc:MGI:3779917]; predicted gene 9507
TC0300001256.mm.2	6.67	7.56	-1.86	0.013	0.9203	Prss12	protease, serine 12 neurotrypsin (motopsin)
TC0500002073.mm.2	11.34	9.74	3.05	0.0131	0.9203	Kcnh2	potassium voltage-gated channel, subfamily H (eag-related), member 2
TC0900002698.mm.2	10.01	11.65	-3.12	0.0131	0.9203	Mlip	muscular LMNA-interacting protein
TC0500001165.mm.2	8.85	9.37	-1.43	0.0131	0.9203	Mn1	meningioma 1
TC0900000223.mm.2	12.66	13.58	-1.89	0.0131	0.9203	Bbs9	Bardet-Biedl syndrome 9 (human)
TC0400000464.mm.2	3.97	4.42	-1.36	0.0131	0.9203	Melk	maternal embryonic leucine zipper kinase
TC0400000736.mm.2	6.28	4.82	2.76	0.0132	0.9203	Pappa	pregnancy-associated plasma protein A
TC0600000570.mm.2	8.08	7.36	1.65	0.0132	0.9203	Tmem176a	transmembrane protein 176A
TC0500002268.mm.2	13.18	14.34	-2.24	0.0132	0.9203	Wfs1	Wolfram syndrome 1 homolog (human)
TC0400002016.mm.2	9.5	9.1	1.32	0.0133	0.9203	Acot7	acyl-CoA thioesterase 7
TC0100002942.mm.2	4.76	4.01	1.69	0.0133	0.9203	Gli2	GLI-Kruppel family member GLI2
TC0700004180.mm.2	7.39	6.72	1.58	0.0134	0.9203	Gpr139	G protein-coupled receptor 139
TC0100001223.mm.2	5.26	5.81	-1.47	0.0134	0.9203	Mybph	myosin binding protein H
TC1800001345.mm.2	10.28	9.48	1.75	0.0134	0.9203	Zfp608	zinc finger protein 608
TC1800001063.mm.2	7.97	8.78	-1.76	0.0134	0.9203	Nol4	nucleolar protein 4
TC0300000478.mm.2	5.98	6.5	-1.43	0.0134	0.9203	Gm8298	predicted gene 8298
TC1100004246.mm.2	4.37	4.78	-1.33	0.0134	0.9203	Tex19.2	testis expressed gene 19.2
TC1200002139.mm.2	6.84	7.18	-1.26	0.0135	0.9203	Gm7104	REX1, RNA exonuclease 1 homolog pseudogene
TC0100000380.mm.2	4.91	4.43	1.39	0.0135	0.9203	Tmem194b	transmembrane protein 194B
TC0700004225.mm.2	5.75	5.2	1.47	0.0135	0.9203	Palb2	partner and localizer of BRCA2
TC0X00000832.mm.2	8.9	9.68	-1.72	0.0135	0.9203	Tab3	TGF-beta activated kinase 1/MAP3K7 binding protein 3
TC1400000910.mm.2	8.59	9.19	-1.51	0.0135	0.9203	Pinx1	PIN2/TERF1 interacting, telomerase inhibitor 1
TC1800001620.mm.2	6.43	7.23	-1.74	0.0136	0.9203	Katnal2	katanin p60 subunit A-like 2
TC1700002368.mm.2	7.66	8.86	-2.29	0.0137	0.9203	Efna5	ephrin A5
TC0100001129.mm.2	14.08	15.15	-2.1	0.0137	0.9203	R3hdm1	R3H domain containing 1
TC0200004763.mm.2	8.33	9.64	-2.47	0.0139	0.9203	Rbbp9	retinoblastoma binding protein 9
TC0300000967.mm.2	7.45	6.7	1.67	0.0139	0.9203	Fmo5	flavin containing monooxygenase 5
TC0200003245.mm.2	7.78	9.14	-2.56	0.014	0.9203	Ntng2; 6530402F18Rik	netrin G2; RIKEN cDNA 6530402F18 gene
TC0400001523.mm.2	11.81	11.47	1.27	0.0141	0.9203	Bsdc1	BSD domain containing 1
TC0100000427.mm.2	5.94	5.15	1.73	0.0141	0.9203	Aox1	aldehyde oxidase 1
TC0800001194.mm.2	5.11	4.56	1.47	0.0141	0.9203	Ces2c	carboxylesterase 2C
TC1700000185.mm.2	6.6	7.12	-1.43	0.0141	0.9203	Chd1	chromodomain helicase DNA binding protein 1
TC1100003562.mm.2	8.5	7.75	1.69	0.0141	0.9203	Cacna1g	calcium channel, voltage-dependent, T type, alpha 1G subunit
TC0300002711.mm.2	11.33	9.77	2.95	0.0141	0.9203	Slc6a17	solute carrier family 6 (neurotransmitter transporter), member 17
TC0500001530.mm.2	5.36	4.93	1.35	0.0142	0.9203	Tyw1	tRNA-yW synthesizing protein 1 homolog (S. cerevisiae)
TC0900001785.mm.2	10.22	9.65	1.48	0.0142	0.9203	4931406C07Rik	RIKEN cDNA 4931406C07 gene
TC0800003169.mm.2	8.26	8.94	-1.61	0.0143	0.9203	Pgbd5	piggyBac transposable element derived 5
TC0300001902.mm.2	8.36	8.87	-1.43	0.0144	0.9203	Mfsd8	major facilitator superfamily domain containing 8
TC1300000532.mm.2	7.12	7.66	-1.45	0.0144	0.9203	Rbm24	RNA binding motif protein 24
TC0900001902.mm.2	5.28	4.81	1.38	0.0146	0.9203	1810064F22Rik	RIKEN cDNA 1810064F22 gene
TC1400002666.mm.2	9.11	9.85	-1.67	0.0147	0.9203	Spry2	sprouty homolog 2 (Drosophila)
TC1500002156.mm.2	7.01	6.4	1.53	0.0147	0.9203	Rapgef3	Rap guanine nucleotide exchange factor (GEF) 3
TC0200004930.mm.2	7.93	8.82	-1.85	0.0147	0.9203	Nol4l	nucleolar protein 4-like
TC0700001991.mm.2	9.66	9.26	1.32	0.0147	0.9203	Inpp5a	inositol polyphosphate-5-phosphatase A
TC1300001361.mm.2	4.9	5.39	-1.41	0.0148	0.9203	Gm20767	predicted gene, 20767
TCX_GL456233_random00000007.mm.2	6.73	7.24	-1.43	0.0148	0.9203	Spry3	sprouty homolog 3 (Drosophila)
TC1000002445.mm.2	9.53	8.81	1.64	0.0149	0.9203	Trappc10	trafficking protein particle complex 10
TC1000001309.mm.2	11.09	9.7	2.62	0.0149	0.9203	Kcnc2	potassium voltage gated channel, Shaw-related subfamily, member 2
TC0500000019.mm.2	7.8	8.32	-1.43	0.015	0.9203	Krit1	KRIT1, ankyrin repeat containing
TC0300000413.mm.2	9.54	9.18	1.28	0.015	0.9203	Smad9	SMAD family member 9
TC0100003021.mm.2	4.93	4.34	1.51	0.0152	0.9203	Zranb3	zinc finger, RAN-binding domain containing 3
TC0900002106.mm.2	9.05	8.35	1.62	0.0152	0.9203	Ubash3b	ubiquitin associated and SH3 domain containing, B
TC0900001099.mm.2	13.29	12.01	2.43	0.0152	0.9203	Sh3bgrl2	SH3 domain binding glutamic acid-rich protein like 2
TC0700002460.mm.2	5.88	6.34	-1.37	0.0152	0.9203	Psg19	pregnancy specific glycoprotein 19
TC0200005143.mm.2	7.53	7.99	-1.37	0.0153	0.9203	Cdh22	cadherin 22
TC0200005470.mm.2	6.23	5.8	1.34	0.0153	0.9203	Pip5kl1	phosphatidylinositol-4-phosphate 5-kinase-like 1
TC0700002996.mm.2	6.19	6.84	-1.57	0.0153	0.9203	Ccdc155	coiled-coil domain containing 155
TC0100001604.mm.2	5.99	5.54	1.37	0.0154	0.9203	Slamf6	SLAM family member 6
TC1500001568.mm.2	6.43	5.5	1.9	0.0155	0.9203	Atad2	ATPase family, AAA domain containing 2
TC1000001089.mm.2	9.15	9.76	-1.52	0.0155	0.9203	Uhrf1bp1l	UHRF1 (ICBP90) binding protein 1-like
TC1700000618.mm.2	7.57	8.34	-1.7	0.0156	0.9203	H2-DMa	histocompatibility 2, class II, locus DMa
TC0300001445.mm.2	7.66	6.6	2.08	0.0156	0.9203	Gbp7	guanylate binding protein 7
TC0500002483.mm.2	9.46	8.77	1.61	0.0156	0.9203	Rfc1	replication factor C (activator 1) 1
TC1500001511.mm.2	11.25	11.69	-1.36	0.0157	0.9203	Ext1	exostoses (multiple) 1
TC1200000769.mm.2	10.62	11.45	-1.78	0.0157	0.9203	Sipa1l1	signal-induced proliferation-associated 1 like 1
TC1100001607.mm.2	5.94	5.48	1.38	0.0157	0.9203	Gm11567	predicted gene 11567
TC1100000593.mm.2	10.12	9.52	1.51	0.0158	0.9203	9530068E07Rik	RIKEN cDNA 9530068E07 gene
TC1000002287.mm.2	5.47	6.16	-1.62	0.0158	0.9203	Gm10118	predicted gene 10118 [Source:MGI Symbol;Acc:MGI:3642340]; predicted gene 10118
TC0900001786.mm.2	6.29	7.83	-2.9	0.0158	0.9203	Cep295	centrosomal protein 295
TC1300002057.mm.2	6.46	5.93	1.45	0.016	0.9203	Pfn3	profilin 3
TC1900000864.mm.2	8.97	9.72	-1.68	0.016	0.9203	Nanos1	nanos homolog 1 (Drosophila)
TC0400001330.mm.2	6.6	5.88	1.65	0.016	0.9203	Cldn19	claudin 19
TC0900002857.mm.2	8.35	9.63	-2.42	0.0161	0.9203	1190002N15Rik	RIKEN cDNA 1190002N15 gene
TC0500000325.mm.2	8.53	8.13	1.32	0.0161	0.9203	Slc4a1ap	solute carrier family 4 (anion exchanger), member 1, adaptor protein
TC1700000412.mm.2	4.52	5.18	-1.58	0.0162	0.9203	Neurl1b	neuralized E3 ubiquitin protein ligase 1B
TC0200004069.mm.2	5.39	4.5	1.84	0.0164	0.9203	Olfr1251	olfactory receptor 1251
TC0400002847.mm.2	6.33	5.37	1.94	0.0165	0.9203	Cdk5rap2	CDK5 regulatory subunit associated protein 2
TC1400002689.mm.2	9.93	7.81	4.35	0.0165	0.9203	Slitrk6	SLIT and NTRK-like family, member 6
TC0100002721.mm.2	4.7	4.16	1.46	0.0167	0.9203	Csprs	component of Sp100-rs
TC0700003714.mm.2	6.5	7.76	-2.39	0.0167	0.9203	Prss23	protease, serine 23
TC0200003944.mm.2	5.5	4.85	1.56	0.0167	0.9203	Olfr1077-ps1	olfactory receptor 1077, pseudogene 1
TC0200004459.mm.2	10.51	9.82	1.61	0.0168	0.9203	Tmem87a	transmembrane protein 87A
TC4_GL456350_random00000011.mm.2	8.09	8.78	-1.61	0.0169	0.9203	Gm20878; Gm13308	predicted gene, 20878; predicted gene 13308
TC1000000158.mm.2	4.81	3.95	1.81	0.0169	0.9203	Mtfr2	mitochondrial fission regulator 2
TC0200001189.mm.2	12.78	11.77	2.01	0.017	0.9203	Zfp804a	zinc finger protein 804A
TC0400001514.mm.2	8.8	8.51	1.22	0.017	0.9203	Fndc5	fibronectin type III domain containing 5
TC0600003412.mm.2	11.41	10.78	1.55	0.017	0.9203	Bcat1	branched chain aminotransferase 1, cytosolic
TC0200003873.mm.2	12.3	11.55	1.67	0.0171	0.9203	Tmx2	thioredoxin-related transmembrane protein 2
TC0900000113.mm.2	9.59	11.86	-4.82	0.0171	0.9203	Gpr83	G protein-coupled receptor 83
TC1300000972.mm.2	12.63	14.79	-4.46	0.0171	0.9203	Mef2c	myocyte enhancer factor 2C
TC0100003283.mm.2	5	4.43	1.49	0.0171	0.9203	Teddm2	transmembrane epididymal family member 2
TC0800003211.mm.2	8.18	7.59	1.51	0.0172	0.9203	Ccdc7a	coiled-coil domain containing 7A
TC0100002596.mm.2	6.88	7.43	-1.47	0.0172	0.9203	Ccdc108	coiled-coil domain containing 108
TC0100002633.mm.2	5.95	4.82	2.2	0.0172	0.9203	BC035947	cDNA sequence BC035947
TC0700001432.mm.2	8.03	9.21	-2.27	0.0172	0.9203	Pde2a	phosphodiesterase 2A, cGMP-stimulated
TC0100002207.mm.2	10.11	10.79	-1.61	0.0172	0.9203	2010300C02Rik	RIKEN cDNA 2010300C02 gene
TC1700002549.mm.2	8.4	7.64	1.69	0.0172	0.9203	Fez2	fasciculation and elongation protein zeta 2 (zygin II)
TC0X00000525.mm.2	6.43	7.17	-1.67	0.0173	0.9203	Fhl1	four and a half LIM domains 1
TC0200001333.mm.2	5.6	4.87	1.67	0.0173	0.9203	Olfr1204	olfactory receptor 1204
TC1900001115.mm.2	9.14	9.96	-1.76	0.0173	0.9203	Tmem132a	transmembrane protein 132A
TC1900000165.mm.2	6.94	6.53	1.32	0.0174	0.9203	Ganab	alpha glucosidase 2 alpha neutral subunit
TC1900000916.mm.2	9.98	10.6	-1.54	0.0174	0.9203	Adrbk1	adrenergic receptor kinase, beta 1
TC1300000384.mm.2	7.7	7.09	1.52	0.0174	0.9203	Ripk1	receptor (TNFRSF)-interacting serine-threonine kinase 1
TC0300003113.mm.2	9.6	10.79	-2.28	0.0175	0.9203	Adgrl2	adhesion G protein-coupled receptor L2
TC0500000888.mm.2	9.09	10.25	-2.23	0.0175	0.9203	2011-09-01	septin 11
TC1400000200.mm.2	14.96	14.26	1.63	0.0176	0.9203	Vdac2	voltage-dependent anion channel 2
TC0700000860.mm.2	15.02	15.92	-1.87	0.0176	0.9203	Car11	carbonic anhydrase 11
TC0600001335.mm.2	5.8	5.03	1.72	0.0176	0.9203	Cacna2d4	calcium channel, voltage-dependent, alpha 2/delta subunit 4
TC0900001771.mm.2	9.51	7.47	4.1	0.0178	0.9203	Amotl1	angiomotin-like 1
TC1600000277.mm.2	7.26	8	-1.68	0.0178	0.9203	Eif2b5	eukaryotic translation initiation factor 2B, subunit 5 epsilon
TC0200003834.mm.2	7.37	8.9	-2.88	0.0178	0.9203	Frzb	frizzled-related protein
TC1600000507.mm.2	6.83	6.27	1.48	0.0178	0.9203	Stfa2l1	stefin A2 like 1
TC1300001043.mm.2	12.47	13.8	-2.51	0.018	0.9203	Homer1	homer homolog 1 (Drosophila)
TC0600003168.mm.2	5.29	5.84	-1.46	0.018	0.9203	Tigar	Trp53 induced glycolysis repulatory phosphatase
TC0700001228.mm.2	5.73	6.07	-1.27	0.018	0.9203	Vmn2r71	vomeronasal 2, receptor 71
TC1700000647.mm.2	6.85	7.93	-2.1	0.018	0.9203	Nelfe	negative elongation factor complex member E, Rdbp
TC1500000199.mm.2	7.31	6.74	1.49	0.0181	0.9203	Dap	death-associated protein
TC0700003552.mm.2	7.02	7.81	-1.73	0.0181	0.9203	Mfge8	milk fat globule-EGF factor 8 protein
TC0300000218.mm.2	7.06	5.95	2.16	0.0182	0.9203	Kcnmb2	potassium large conductance calcium-activated channel, subfamily M, beta member 2
TC1500001772.mm.2	7.16	6.57	1.5	0.0182	0.9203	Oplah	5-oxoprolinase (ATP-hydrolysing)
TC1800001680.mm.2	6.5	5.79	1.63	0.0183	0.9203	Galr1	galanin receptor 1
TC0200005475.mm.2	8.61	9.4	-1.74	0.0184	0.9203	Dusp19	dual specificity phosphatase 19
TC0700000825.mm.2	7.83	8.37	-1.46	0.0184	0.9203	Irf3	interferon regulatory factor 3
TC1500001764.mm.2	10.13	9.13	2	0.0184	0.9203	Nrbp2	nuclear receptor binding protein 2
TC0200004555.mm.2	10.19	9.68	1.43	0.0185	0.9203	Fahd2a	fumarylacetoacetate hydrolase domain containing 2A
TC0100001533.mm.2	9.68	9.09	1.5	0.0185	0.9203	Ildr2	immunoglobulin-like domain containing receptor 2
TC1000001551.mm.2	8.97	9.54	-1.49	0.0185	0.9203	B4galnt1	beta-1,4-N-acetyl-galactosaminyl transferase 1
TC1000000092.mm.2	9.9	10.39	-1.41	0.0186	0.9203	Sf3b5	splicing factor 3b, subunit 5
TC1200002125.mm.2	6.75	6.3	1.36	0.0186	0.9203	Alkbh1	alkB, alkylation repair homolog 1 (E. coli)
TC0300000730.mm.2	8.96	9.76	-1.74	0.0188	0.9203	Ubqln4	ubiquilin 4
TC0200004942.mm.2	4.8	5.37	-1.48	0.0188	0.9203	E2f1	E2F transcription factor 1
TC1500001912.mm.2	6.12	6.85	-1.66	0.0189	0.9203	Mkl1	MKL (megakaryoblastic leukemia)/myocardin-like 1
TC0400001728.mm.2	9.79	10.78	-1.98	0.0189	0.9203	Camk2n1	calcium/calmodulin-dependent protein kinase II inhibitor 1
TC0Y00000217.mm.2	8.75	8.12	1.55	0.0189	0.9203	LOC380994; LOC100861881	similar to Sycp3 like Y-linked, mRNA (cDNA clone MGC:118285 IMAGE:6705131), complete cds.; PREDICTED: X-linked lymphocyte-regulated protein PM1-like (LOC100861881), mRNA.
TC0900002040.mm.2	8.07	8.84	-1.7	0.019	0.9203	Pknox2	Pbx/knotted 1 homeobox 2
TC0100002606.mm.2	12.72	13.17	-1.37	0.0192	0.9203	Ptprn	protein tyrosine phosphatase, receptor type, N
TC0100003167.mm.2	7.79	6.97	1.77	0.0192	0.9203	Ptprc	protein tyrosine phosphatase, receptor type, C
TC0X00000363.mm.2	7.05	8.02	-1.97	0.0193	0.9203	Zbtb33	zinc finger and BTB domain containing 33
TC1300001621.mm.2	9.57	9.11	1.38	0.0194	0.9203	Zfp322a	zinc finger protein 322A
TC1000002527.mm.2	4.94	5.62	-1.6	0.0194	0.9203	Pias4	protein inhibitor of activated STAT 4
TC0700002007.mm.2	8.06	7.46	1.51	0.0194	0.9203	Cd163l1	CD163 molecule-like 1
TC0500003704.mm.2	6.69	6.25	1.36	0.0194	0.9203	Vmn2r18	vomeronasal 2, receptor 18
TC1500002323.mm.2	10.4	11.12	-1.65	0.0195	0.9203	Ppp1r1a	protein phosphatase 1, regulatory (inhibitor) subunit 1A
TC0500003180.mm.2	5.47	4.95	1.43	0.0195	0.9203	Oas1g	2-5 oligoadenylate synthetase 1G
TC0300002612.mm.2	8.01	6.6	2.65	0.0196	0.9203	Vangl1	vang-like 1 (van gogh, Drosophila)
TC1600000553.mm.2	4.66	5.37	-1.63	0.0196	0.9203	Cd80	CD80 antigen
TC0400000705.mm.2	9.26	8.37	1.85	0.0196	0.9203	Rgs3	regulator of G-protein signaling 3
TC0100002475.mm.2	4.83	4.29	1.46	0.0196	0.9203	Akr1cl	aldo-keto reductase family 1, member C-like
TC1500001712.mm.2	6.96	7.52	-1.48	0.0197	0.9203	Arc	activity regulated cytoskeletal-associated protein
TC0900002921.mm.2	13.43	14.46	-2.05	0.0197	0.9203	Mras	muscle and microspikes RAS
TC0600002648.mm.2	8.86	9.85	-1.99	0.0197	0.9203	Antxr1	anthrax toxin receptor 1
TC1500001977.mm.2	9.77	8.47	2.46	0.0197	0.9203	Ttll1	tubulin tyrosine ligase-like 1
TC1900000042.mm.2	9.67	10.8	-2.2	0.0198	0.9203	Sptbn2	spectrin beta, non-erythrocytic 2
TC1600001548.mm.2	5.82	6.31	-1.4	0.0198	0.9203	Pdia5	protein disulfide isomerase associated 5
TC1500001875.mm.2	6.88	8	-2.17	0.0199	0.9203	Kcnj4	potassium inwardly-rectifying channel, subfamily J, member 4
TC0900002972.mm.2	8.09	7.25	1.79	0.0199	0.9203	Tmem108	transmembrane protein 108
TC1400002034.mm.2	7.87	7.05	1.77	0.02	0.9203	Sall2	sal-like 2 (Drosophila)
TC1000001334.mm.2	8.71	9.67	-1.94	0.02	0.9203	Ptprr	protein tyrosine phosphatase, receptor type, R
TC0400004177.mm.2	9.3	8.35	1.94	0.0201	0.9203	Akap2	A kinase (PRKA) anchor protein 2
TC0300000708.mm.2	11.58	12.42	-1.79	0.0201	0.9203	Mrpl24	mitochondrial ribosomal protein L24
TC1500001776.mm.2	10.35	10.69	-1.27	0.0201	0.9203	Bop1	block of proliferation 1
TC1100001419.mm.2	6.23	6.91	-1.6	0.0201	0.9203	Mbtd1	mbt domain containing 1
TC1300000938.mm.2	7.66	8.18	-1.44	0.0202	0.9203	Fam172a	family with sequence similarity 172, member A
TC0200003373.mm.2	11.15	11.86	-1.63	0.0202	0.9203	Ttll11	tubulin tyrosine ligase-like family, member 11
TC0100001358.mm.2	12.05	11.63	1.34	0.0203	0.9203	Edem3	ER degradation enhancer, mannosidase alpha-like 3
TC0400003216.mm.2	7.65	8.86	-2.32	0.0205	0.9203	Tceanc2	transcription elongation factor A (SII) N-terminal and central domain containing 2
TC0400002139.mm.2	14.42	16.35	-3.82	0.0206	0.9203	Penk	preproenkephalin
TC1800000606.mm.2	5.92	5.3	1.54	0.0206	0.9203	Gm4951	predicted gene 4951
TC1800000266.mm.2	10.22	11.99	-3.41	0.0206	0.9203	Camk4	calcium/calmodulin-dependent protein kinase IV
TC0900002728.mm.2	10.81	11.37	-1.48	0.0206	0.9203	Slc17a5	solute carrier family 17 (anion/sugar transporter), member 5
TC0200001998.mm.2	12.46	13.01	-1.47	0.0207	0.9203	Atrn	attractin
TC0100000681.mm.2	7.16	6.72	1.36	0.0207	0.9203	Mogat1	monoacylglycerol O-acyltransferase 1
TC0800001094.mm.2	11.6	10.86	1.67	0.0208	0.9203	Mt2	metallothionein 2
TC0600002660.mm.2	5.65	6.32	-1.6	0.0208	0.9203	Gm19618	PREDICTED: predicted gene, 19618 (Gm19618), mRNA.
TC1600000252.mm.2	5.37	5.72	-1.28	0.0209	0.9203	2510002D24Rik	RIKEN cDNA 2510002D24 gene
TC1100000609.mm.2	12.31	11.78	1.44	0.0209	0.9203	Kif3a	kinesin family member 3A
TC1700001656.mm.2	7.35	6.5	1.8	0.0209	0.9203	Baiap3	BAI1-associated protein 3
TC0600003048.mm.2	5.3	4.75	1.46	0.0209	0.9203	Bid	BH3 interacting domain death agonist
TC0400000434.mm.2	4.12	3.79	1.26	0.0209	0.9203	Atp8b5	ATPase, class I, type 8B, member 5
TC0800001126.mm.2	11.67	10.89	1.71	0.0209	0.9203	Adgrg1	adhesion G protein-coupled receptor G1
TC0700002799.mm.2	6.52	5.96	1.48	0.021	0.9203	Gm4687	PREDICTED: predicted gene 4687 (Gm4687), mRNA.
TC0100003361.mm.2	7.86	10.36	-5.64	0.0211	0.9203	Gpr52	G protein-coupled receptor 52
TC0X00001717.mm.2	5.25	5.73	-1.4	0.0211	0.9203	Gm21364	predicted gene, 21364 [Source:MGI Symbol;Acc:MGI:5434719]; predicted gene, 21364
TC1000002185.mm.2	6	6.41	-1.33	0.0211	0.9203	Tbc1d32	TBC1 domain family, member 32
TC1100002733.mm.2	6.46	9.08	-6.15	0.0212	0.9203	Sowaha	sosondowah ankyrin repeat domain family member A
TC0400001246.mm.2	9.58	10.5	-1.89	0.0212	0.9203	Pomgnt1	protein O-linked mannose beta 1,2-N-acetylglucosaminyltransferase
TC0400001721.mm.2	4.98	5.72	-1.67	0.0212	0.9203	Sh2d5; Kif17	SH2 domain containing 5; kinesin family member 17
TC1300002474.mm.2	10.19	11.52	-2.51	0.0212	0.9203	Hmgcr	3-hydroxy-3-methylglutaryl-Coenzyme A reductase
TC1000001934.mm.2	5.94	5.42	1.44	0.0212	0.9203	Rnf146	ring finger protein 146
TC0700001115.mm.2	6.52	6.21	1.24	0.0213	0.9203	Aen	apoptosis enhancing nuclease
TC0700003658.mm.2	9.76	10.83	-2.1	0.0213	0.9203	Zfand6	zinc finger, AN1-type domain 6
TC0900001008.mm.2	11.02	13.35	-5.03	0.0213	0.9203	Arpp19	cAMP-regulated phosphoprotein 19
TC1300000534.mm.2	13.4	14.14	-1.68	0.0214	0.9203	Cap2	CAP, adenylate cyclase-associated protein, 2 (yeast)
TC1300002341.mm.2	7.63	7.16	1.38	0.0214	0.9203	Arsk	arylsulfatase K
TC1000002846.mm.2	11.16	11.82	-1.58	0.0214	0.9203	Nav3	neuron navigator 3
TC0100001189.mm.2	8.97	8.04	1.91	0.0215	0.9203	Klhdc8a	kelch domain containing 8A
TC0100002019.mm.2	4.86	5.21	-1.27	0.0215	0.9203	Crisp4	cysteine-rich secretory protein 4
TC1600000221.mm.2	8.61	9.61	-1.99	0.0215	0.9203	Smpd4	sphingomyelin phosphodiesterase 4
TC0400004219.mm.2	8.12	8.95	-1.78	0.0216	0.9203	B4galt2	UDP-Gal:betaGlcNAc beta 1,4- galactosyltransferase, polypeptide 2
TC0500002219.mm.2	7.27	7.71	-1.36	0.0216	0.9203	Letm1	leucine zipper-EF-hand containing transmembrane protein 1
TC0400000084.mm.2	7	5.64	2.57	0.0217	0.9203	Trp53inp1	transformation related protein 53 inducible nuclear protein 1
TC0700002000.mm.2	7.98	8.58	-1.51	0.0218	0.9203	Zfp511	zinc finger protein 511
TC1200001461.mm.2	6.85	5.93	1.89	0.0218	0.9203	Greb1	gene regulated by estrogen in breast cancer protein
TC0900000750.mm.2	12.6	13.59	-1.99	0.0218	0.9203	Parp6	poly (ADP-ribose) polymerase family, member 6
TC0300000091.mm.2	7.37	6.94	1.35	0.022	0.9203	E2f5	E2F transcription factor 5
TC0200000879.mm.2	8.4	7.7	1.63	0.022	0.9203	Upp2	uridine phosphorylase 2
TC1800001269.mm.2	11.03	9.69	2.53	0.022	0.9203	Dpysl3	dihydropyrimidinase-like 3
TC0600003289.mm.2	5.32	6.48	-2.23	0.0221	0.9203	Tas2r131	taste receptor, type 2, member 131
TC0800000749.mm.2	5.18	4.79	1.31	0.0221	0.9203	Crlf1	cytokine receptor-like factor 1
TC0900001489.mm.2	6.03	8.1	-4.18	0.0222	0.9203	Dclk3	doublecortin-like kinase 3
TC1100001721.mm.2	4.61	4.13	1.4	0.0223	0.9203	Wnt3	wingless-type MMTV integration site family, member 3
TC1600001019.mm.2	9.85	9.32	1.44	0.0223	0.9203	Slc5a3; Mrps6	solute carrier family 5 (inositol transporters), member 3; mitochondrial ribosomal protein S6
TC0200002072.mm.2	9.04	10.62	-2.99	0.0223	0.9203	Lamp5	lysosomal-associated membrane protein family, member 5
TC1900001316.mm.2	9.79	10.71	-1.88	0.0223	0.9203	Rfx3	regulatory factor X, 3 (influences HLA class II expression)
TC0300002605.mm.2	15.67	16.46	-1.72	0.0223	0.9203	Atp1a1	ATPase, Na+/K+ transporting, alpha 1 polypeptide
TC0900001422.mm.2	11.54	10.78	1.7	0.0224	0.9203	Ip6k2	inositol hexaphosphate kinase 2
TC0100003183.mm.2	5.43	4.6	1.78	0.0224	0.9203	Crb1	crumbs family member 1, photoreceptor morphogenesis associated
TC0X00002192.mm.2	4.22	3.86	1.28	0.0225	0.9203	Mbnl3	muscleblind-like 3 (Drosophila)
TC1000000891.mm.2	7.44	7.07	1.29	0.0225	0.9203	Apba3; Mir3057	amyloid beta (A4) precursor protein-binding, family A, member 3; microRNA 3057
TC1700002092.mm.2	5.72	6.32	-1.52	0.0225	0.9203	Esp36	exocrine gland secreted peptide 36
TC0700000047.mm.2	6.91	6.02	1.85	0.0225	0.9203	Isoc2a	isochorismatase domain containing 2a
TC0100003524.mm.2	9.4	8.69	1.64	0.0225	0.9203	Fcgr3	Fc receptor, IgG, low affinity III
TC0500001767.mm.2	9.33	8.78	1.46	0.0225	0.9203	Cpsf4	cleavage and polyadenylation specific factor 4
TC0200005463.mm.2	10.03	10.59	-1.47	0.0225	0.9203	Npdc1	neural proliferation, differentiation and control 1
TC0100000653.mm.2	7.33	7.76	-1.35	0.0225	0.9203	Zfand2b	zinc finger, AN1 type domain 2B
TC1200001646.mm.2	6.18	5.18	1.99	0.0226	0.9203	Lrrc72	leucine rich repeat containing 72
TC1800000015.mm.2	9.84	11.54	-3.23	0.0227	0.9203	9430020K01Rik	RIKEN cDNA 9430020K01 gene
TC1100003696.mm.2	8.97	8.39	1.5	0.0227	0.9203	Ccr7	chemokine (C-C motif) receptor 7
TC1300000482.mm.2	11.74	13.82	-4.23	0.0227	0.9203	Phactr1	phosphatase and actin regulator 1
TC0400002454.mm.2	10.58	11.29	-1.63	0.0228	0.9203	Bag1	BCL2-associated athanogene 1
TC0200002067.mm.2	12.19	8.5	12.93	0.0228	0.9203	Plcb4	phospholipase C, beta 4
TC0700004119.mm.2	9.9	11.67	-3.41	0.0228	0.9203	Dkk3	dickkopf homolog 3 (Xenopus laevis)
TC0800003213.mm.2	9.41	8.69	1.65	0.0229	0.9203	Gm10999	predicted gene 10999 [Source:MGI Symbol;Acc:MGI:3779215]
TC0200003347.mm.2	9.32	9.93	-1.53	0.023	0.9203	Gapvd1	GTPase activating protein and VPS9 domains 1
TC0200001298.mm.2	4.47	3.76	1.63	0.023	0.9203	Olfr1130	olfactory receptor 1130
TC0500001253.mm.2	6.55	7.35	-1.74	0.023	0.9203	Coq5	coenzyme Q5 homolog, methyltransferase (yeast)
TC1100003303.mm.2	12.66	13.84	-2.26	0.0231	0.9203	Nlk	nemo like kinase
TC0X00001799.mm.2	8.33	8.93	-1.52	0.0232	0.9203	Ebp	phenylalkylamine Ca2+ antagonist (emopamil) binding protein
TC0300000419.mm.2	15.57	16.43	-1.82	0.0232	0.9203	Dclk1	doublecortin-like kinase 1
TC0900001899.mm.2	9.79	10.47	-1.61	0.0233	0.9203	Elof1; Mir7084	elongation factor 1 homolog (ELF1, S. cerevisiae); microRNA 7084
TC1100002382.mm.2	7.04	7.74	-1.63	0.0234	0.9203	A830031A19Rik	RIKEN cDNA A830031A19 gene [Source:MGI Symbol;Acc:MGI:2685508]; RIKEN cDNA A830031A19 gene
TC0700001877.mm.2	6.03	5.14	1.86	0.0234	0.9203	Itgad	integrin, alpha D
TC1000001260.mm.2	10.81	11.83	-2.02	0.0234	0.9203	Lin7a	lin-7 homolog A (C. elegans)
TC0700002361.mm.2	4.28	5.15	-1.83	0.0235	0.9203	Mzf1	myeloid zinc finger 1
TC0200004940.mm.2	7.2	7.7	-1.42	0.0235	0.9203	Snta1	syntrophin, acidic 1
TC0800002556.mm.2	5.08	4.66	1.34	0.0235	0.9203	Pkn1	protein kinase N1
TC0300002872.mm.2	12.6	6.36	75.33	0.0235	0.9203	Synpo2	synaptopodin 2
TC0800002004.mm.2	6.28	7.41	-2.18	0.0235	0.9203	Wrn	Werner syndrome homolog (human)
TC0400003725.mm.2	9.26	10.28	-2.03	0.0236	0.9203	Sh3bgrl3	SH3 domain binding glutamic acid-rich protein-like 3
TC0X00000924.mm.2	7.35	5.16	4.57	0.0237	0.9203	Pgr15l	G protein-coupled receptor 15-like
TC0600002124.mm.2	3.81	4.61	-1.74	0.0237	0.9203	Dennd2a	DENN/MADD domain containing 2A
TC0200002395.mm.2	6.69	7.99	-2.47	0.0237	0.9203	Epb41l1	erythrocyte membrane protein band 4.1 like 1
TC0900000713.mm.2	4.27	3.91	1.29	0.0237	0.9203	Cyp1a1	cytochrome P450, family 1, subfamily a, polypeptide 1
TC1700000747.mm.2	5.63	5.04	1.51	0.0238	0.9203	Trim10	tripartite motif-containing 10
TC0800000300.mm.2	10.2	9.25	1.92	0.0238	0.9203	Zmat4	zinc finger, matrin type 4
TC0500001483.mm.2	11.02	9.85	2.25	0.0238	0.9203	Tmem132c	transmembrane protein 132C
TC0100000064.mm.2	8.9	9.52	-1.54	0.0238	0.9203	Sulf1	sulfatase 1
TC0600002811.mm.2	6.14	6.83	-1.61	0.0238	0.9203	Gm765	predicted gene 765
TC1300000072.mm.2	7.19	6.62	1.49	0.0238	0.9203	Ero1lb	ERO1-like beta (S. cerevisiae)
TC0600003105.mm.2	6.19	5.9	1.22	0.0239	0.9203	Pex5	peroxisomal biogenesis factor 5
TC0400002151.mm.2	6.96	6.53	1.34	0.0239	0.9203	Cyp7a1	cytochrome P450, family 7, subfamily a, polypeptide 1
TC0X00000958.mm.2	5.29	6.05	-1.69	0.024	0.9203	Kif4	kinesin family member 4
TC0100000267.mm.2	8.14	8.89	-1.68	0.0241	0.9203	Lipt1	lipoyltransferase 1
TC1100000933.mm.2	10.81	11.43	-1.54	0.0242	0.9203	Ctdnep1	CTD nuclear envelope phosphatase 1
TC0500000992.mm.2	8.9	9.24	-1.26	0.0242	0.9203	Cds1	CDP-diacylglycerol synthase 1
TC1100003847.mm.2	5.57	6.25	-1.59	0.0243	0.9203	Gm11627	predicted gene 11627
TC1900000866.mm.2	6.61	7.15	-1.45	0.0243	0.9203	Grk5	G protein-coupled receptor kinase 5
TC1600001782.mm.2	4.94	4.43	1.42	0.0244	0.9203	Olfr176; Olfr177	olfactory receptor 176; olfactory receptor 177
TC1400001157.mm.2	7.41	8.26	-1.8	0.0245	0.9203	Klf5	Kruppel-like factor 5
TC0600000588.mm.2	12.65	13.47	-1.76	0.0245	0.9203	Npy	neuropeptide Y
TC0600000227.mm.2	4.06	4.44	-1.3	0.0246	0.9203	Fam71f2	family with sequence similarity 71, member F2
TC1900001039.mm.2	9.32	10.32	-2.01	0.0246	0.9203	Mark2	MAP/microtubule affinity regulating kinase 2
TC1000001882.mm.2	6.35	5.75	1.51	0.0246	0.9203	Taar6	trace amine-associated receptor 6
TC0100001501.mm.2	8.84	9.37	-1.44	0.0246	0.9203	Ccdc181	coiled-coil domain containing 181
TC1100003986.mm.2	12.16	16	-14.33	0.0246	0.9203	Rgs9	regulator of G-protein signaling 9
TC0400000036.mm.2	9.04	9.91	-1.83	0.0247	0.9203	Ubxn2b	UBX domain protein 2B
TC0800000965.mm.2	8.3	7.39	1.87	0.0247	0.9203	Farsa	phenylalanyl-tRNA synthetase, alpha subunit
TC0800000693.mm.2	5.65	6.33	-1.6	0.0247	0.9203	Nat1	N-acetyl transferase 1
TC0100000230.mm.2	11.53	12.33	-1.74	0.0247	0.9203	Arhgef4	Rho guanine nucleotide exchange factor (GEF) 4
TC1600001590.mm.2	10.18	10.72	-1.45	0.0247	0.9203	Stxbp5l	syntaxin binding protein 5-like
TC1800000512.mm.2	4.94	5.38	-1.36	0.0248	0.9203	Fam170a	family with sequence similarity 170, member A
TC0200004979.mm.2	7.77	7.26	1.43	0.0248	0.9203	6430550D23Rik	RIKEN cDNA 6430550D23 gene
TC0400002507.mm.2	7.69	8.67	-1.97	0.0249	0.9203	Gm12394	predicted gene 12394 [Source:MGI Symbol;Acc:MGI:3649790]
TC0700001543.mm.2	5.48	5.02	1.38	0.0249	0.9203	Olfr679	olfactory receptor 679
TC0400002483.mm.2	8.81	9.36	-1.46	0.0249	0.9203	Gm21966	predicted gene, 21966
TC0400002495.mm.2	8.81	9.36	-1.46	0.0249	0.9203	Gm10595	predicted gene 10595
TC1600001071.mm.2	7.24	8.17	-1.91	0.0249	0.9203	Ets2	E26 avian leukemia oncogene 2, 3 domain; E26 avian leukemia oncogene 2, 3' domain
TC0500001573.mm.2	9.4	10.08	-1.61	0.025	0.9203	Stx1a	syntaxin 1A (brain)
TC0500000291.mm.2	7.19	7.88	-1.61	0.025	0.9203	Drc1	dynein regulatory complex subunit 1
TC1600000208.mm.2	5.17	5.77	-1.52	0.025	0.9203	Ydjc	YdjC homolog (bacterial)
TC1500000880.mm.2	7.67	7.14	1.45	0.025	0.9203	Acr	acrosin prepropeptide
TC0200000587.mm.2	9.87	11.07	-2.29	0.025	0.9203	St6galnac6; St6galnac4	ST6 (alpha-N-acetyl-neuraminyl-2,3-beta-galactosyl-1,3)-N-acetylgalactosaminide alpha-2,6-sialyltransferase 6; ST6 (alpha-N-acetyl-neuraminyl-2,3-beta-galactosyl-1,3)-N-acetylgalactosaminide alpha-2,6-sialyltransferase 4
TC1800000658.mm.2	12.41	13.57	-2.23	0.025	0.9203	St8sia3	ST8 alpha-N-acetyl-neuraminide alpha-2,8-sialyltransferase 3
TC0200002489.mm.2	5.08	4.64	1.36	0.0251	0.9203	Hnf4a	hepatic nuclear factor 4, alpha
TC0900002776.mm.2	6.23	7.44	-2.32	0.0251	0.9203	Ube2cbp	ubiquitin-conjugating enzyme E2C binding protein
TC1800001670.mm.2	6.8	6.45	1.28	0.0251	0.9203	Sall3	sal-like 3 (Drosophila)
TC1700000305.mm.2	5.19	4.73	1.37	0.0252	0.9203	Vmn2r113	vomeronasal 2, receptor 113
TC0800000955.mm.2	8.95	9.72	-1.7	0.0252	0.9203	Cacna1a	calcium channel, voltage-dependent, P/Q type, alpha 1A subunit
TC0700002796.mm.2	6.85	6.4	1.37	0.0253	0.9203	Scgb2b7	secretoglobin, family 2B, member 7
TC0100001877.mm.2	10.42	11.32	-1.88	0.0254	0.9203	Plxna2	plexin A2
TC0600002325.mm.2	5.74	6.32	-1.49	0.0254	0.9203	Crhr2	corticotropin releasing hormone receptor 2
TC1500001883.mm.2	12.27	12.95	-1.6	0.0254	0.9203	Josd1	Josephin domain containing 1
TC0300001760.mm.2	9.18	10.09	-1.87	0.0254	0.9203	Fndc3b	fibronectin type III domain containing 3B
TC0300001094.mm.2	7.32	8.05	-1.65	0.0255	0.9203	Fam212b	family with sequence similarity 212, member B
TC0200002336.mm.2	4.91	4.45	1.38	0.0256	0.9203	Bpifa5	BPI fold containing family A, member 5
TC1100002969.mm.2	4.6	5.04	-1.36	0.0256	0.9203	F930015N05Rik	RIKEN cDNA F930015N05 gene
TC0100003723.mm.2	9.59	9.12	1.38	0.0257	0.9203	Brox	BRO1 domain and CAAX motif containing
TC1000002998.mm.2	5.86	6.23	-1.3	0.0257	0.9203	Dyrk2	dual-specificity tyrosine-(Y)-phosphorylation regulated kinase 2
TC0700004399.mm.2	9.54	10.14	-1.52	0.0257	0.9203	Ikzf5	IKAROS family zinc finger 5
TC0900000086.mm.2	9.05	7.76	2.46	0.0259	0.9203	Phxr4	per-hexamer repeat gene 4
TC0100003871.mm.2	5.93	5.37	1.47	0.026	0.9203	Tstd1	thiosulfate sulfurtransferase (rhodanese)-like domain containing 1
TC0800001716.mm.2	5.3	6.2	-1.87	0.026	0.9203	Tubgcp3	tubulin, gamma complex associated protein 3
TC0500003249.mm.2	7.75	8.85	-2.14	0.026	0.9203	Pitpnm2	phosphatidylinositol transfer protein, membrane-associated 2
TC1500002333.mm.2	8.12	8.88	-1.69	0.026	0.9203	Sh3bp1	SH3-domain binding protein 1
TC0700001539.mm.2	5.78	5.23	1.47	0.026	0.9203	Olfr676	olfactory receptor 676
TC1400001413.mm.2	6.98	6.41	1.48	0.0261	0.9203	Gm3460	predicted gene 3460 [Source:MGI Symbol;Acc:MGI:3781636]; predicted gene 3460
TC0300002926.mm.2	5.02	5.89	-1.83	0.0261	0.9203	Enpep	glutamyl aminopeptidase
TC0500003124.mm.2	8.06	8.45	-1.3	0.0261	0.9203	Suds3	suppressor of defective silencing 3 homolog (S. cerevisiae)
TC1700002755.mm.2	9.12	9.91	-1.73	0.0262	0.9203	Mettl4	methyltransferase like 4
TC0500003710.mm.2	5.73	6.25	-1.43	0.0262	0.9203	Lrrc8d	leucine rich repeat containing 8D
TC0100003804.mm.2	7.62	6.9	1.65	0.0262	0.9203	Atf3	activating transcription factor 3
TC1500001641.mm.2	7.1	6.43	1.6	0.0263	0.9203	Adcy8	adenylate cyclase 8
TC0200003971.mm.2	4.45	4.85	-1.32	0.0264	0.9203	Olfr259	olfactory receptor 259
TC0900001442.mm.2	5.19	4.54	1.57	0.0264	0.9203	Cdc25a	cell division cycle 25A
TC1700001227.mm.2	7.11	9.62	-5.67	0.0265	0.9203	Gm11096	predicted gene 11096 [Source:MGI Symbol;Acc:MGI:3779332]
TC0600003364.mm.2	11.36	10.74	1.54	0.0265	0.9203	Slco1a4	solute carrier organic anion transporter family, member 1a4
TC0900002197.mm.2	5.96	6.58	-1.54	0.0265	0.9203	Il10ra	interleukin 10 receptor, alpha
TC0800001110.mm.2	4.89	4.48	1.33	0.0265	0.9203	Nlrc5; Mir7072	NLR family, CARD domain containing 5; microRNA 7072
TC1400002146.mm.2	8.07	8.67	-1.52	0.0266	0.9203	N6amt2	N-6 adenine-specific DNA methyltransferase 2 (putative)
TC0200004044.mm.2	6.66	5.9	1.7	0.0266	0.9203	Olfr1223	olfactory receptor 1223
TC0200001781.mm.2	10.84	11.98	-2.21	0.0266	0.9203	Tyro3	TYRO3 protein tyrosine kinase 3
TC0300002435.mm.2	5.44	4.98	1.38	0.0267	0.9203	Gm10696	predicted gene 10696
TC0100003791.mm.2	8.82	7.34	2.78	0.0267	0.9203	Prox1	prospero homeobox 1
TC0700001536.mm.2	6.17	5.34	1.78	0.0267	0.9203	Olfr665	olfactory receptor 665
TC1700002311.mm.2	8.12	8.46	-1.26	0.0267	0.9203	Sh3gl1	SH3-domain GRB2-like 1
TC1800001415.mm.2	7.57	6.9	1.59	0.0268	0.9203	Slc26a2	solute carrier family 26 (sulfate transporter), member 2
TC0X00001390.mm.2	9.53	9	1.45	0.0268	0.9203	Atg4a	autophagy related 4A, cysteine peptidase
TC1100001564.mm.2	11.27	15.28	-16.17	0.0268	0.9203	Ppp1r1b	protein phosphatase 1, regulatory (inhibitor) subunit 1B
TC0700000359.mm.2	4.28	4.91	-1.54	0.0269	0.9203	Vmn1r174	vomeronasal 1 receptor 174
TC1300002735.mm.2	6.65	7.17	-1.43	0.0269	0.9203	Mrps30	mitochondrial ribosomal protein S30
TC0500002569.mm.2	6.43	5.64	1.72	0.027	0.9203	Corin	corin
TC1100002592.mm.2	6.16	5.41	1.68	0.0271	0.9203	Lsm11	U7 snRNP-specific Sm-like protein LSM11
TC0800002905.mm.2	5.48	4.83	1.57	0.0271	0.9203	Hp	haptoglobin
TC0300002355.mm.2	11.14	10.82	1.24	0.0271	0.9203	Chrnb2	cholinergic receptor, nicotinic, beta polypeptide 2 (neuronal)
TC0X00003364.mm.2	10.15	11.29	-2.2	0.0271	0.9203	Frmpd4	FERM and PDZ domain containing 4
TC0300002743.mm.2	8.63	9.03	-1.32	0.0272	0.9203	5330417C22Rik	RIKEN cDNA 5330417C22 gene
TC1400001441.mm.2	8.57	9.38	-1.75	0.0272	0.9203	4930452B06Rik	RIKEN cDNA 4930452B06 gene
TC0700004018.mm.2	4.4	4.94	-1.46	0.0272	0.9203	Olfr699	olfactory receptor 699
TC1200002011.mm.2	4.1	4.57	-1.38	0.0272	0.9203	Slc10a1	solute carrier family 10 (sodium/bile acid cotransporter family), member 1
TC0100000637.mm.2	9.08	7.83	2.37	0.0272	0.9203	Plcd4	phospholipase C, delta 4
TC1200002445.mm.2	4.47	4.07	1.32	0.0274	0.9203	Nudt14	nudix (nucleoside diphosphate linked moiety X)-type motif 14
TC0800001880.mm.2	5.76	5.31	1.37	0.0274	0.9203	Gm15816	predicted gene 15816
TC0400000284.mm.2	10.32	10.77	-1.37	0.0275	0.9203	Rngtt	RNA guanylyltransferase and 5-phosphatase; RNA guanylyltransferase and 5'-phosphatase
TC0X00000318.mm.2	6.69	5.89	1.74	0.0275	0.9203	Zcchc12	zinc finger, CCHC domain containing 12
TC1000002543.mm.2	9.64	10.23	-1.51	0.0275	0.9203	Celf5	CUGBP, Elav-like family member 5
TC1900001273.mm.2	7.32	6.88	1.36	0.0276	0.9203	Tjp2	tight junction protein 2
TC1700001766.mm.2	12.69	13.36	-1.6	0.0276	0.9203	Srpk1	serine/arginine-rich protein specific kinase 1
TC1200000874.mm.2	8.25	9.09	-1.79	0.0276	0.9203	Samd15	sterile alpha motif domain containing 15
TC0600002233.mm.2	11.39	10.74	1.57	0.0277	0.9203	Tmem176b	transmembrane protein 176B
TC0200002367.mm.2	9.15	8.57	1.5	0.0277	0.9203	Acss2	acyl-CoA synthetase short-chain family member 2
TC0200003974.mm.2	4.4	5.25	-1.8	0.0278	0.9203	Olfr1111	olfactory receptor 1111
TC1800000301.mm.2	9.49	11.66	-4.52	0.0278	0.9203	Egr1	early growth response 1
TC0Y00000079.mm.2	10.22	8.77	2.73	0.0278	0.9203	Gm20806	predicted gene, 20806
TC0100001602.mm.2	7.89	7.25	1.56	0.028	0.9203	Cd84	CD84 antigen
TC1100002550.mm.2	10.56	11.16	-1.51	0.0281	0.9203	Ccng1	cyclin G1
TC0700004667.mm.2	6.8	6.35	1.37	0.0281	0.9203	Ctbp2	C-terminal binding protein 2
TC1100004232.mm.2	7.48	7.98	-1.41	0.0282	0.9203	Dus1l	dihydrouridine synthase 1-like (S. cerevisiae)
TC0600003176.mm.2	9.8	10.48	-1.6	0.0282	0.9203	Prmt8	protein arginine N-methyltransferase 8
TC0100001381.mm.2	7.72	6.23	2.81	0.0282	0.9203	Rgs16	regulator of G-protein signaling 16
TC0900002104.mm.2	6.49	6.81	-1.25	0.0283	0.9203	4931429I11Rik	RIKEN cDNA 4931429I11 gene
TC0900002608.mm.2	5.67	5.35	1.24	0.0283	0.9203	Cgnl1	cingulin-like 1
TC0500001450.mm.2	9.92	10.33	-1.34	0.0284	0.9203	Tctn2	tectonic family member 2
TC0500001076.mm.2	10.08	11.35	-2.41	0.0284	0.9203	Ephx4	epoxide hydrolase 4
TC1900001649.mm.2	9.16	9.84	-1.6	0.0284	0.9203	Sorcs1	sortilin-related VPS10 domain containing receptor 1
TC0200002310.mm.2	10.55	11.01	-1.37	0.0285	0.9203	Tm9sf4	transmembrane 9 superfamily protein member 4
TC0800002236.mm.2	9.58	10.15	-1.49	0.0286	0.9203	Spcs3	signal peptidase complex subunit 3 homolog (S. cerevisiae)
TC1000003205.mm.2	4.76	4.34	1.34	0.0287	0.9203	Olfr826	olfactory receptor 826
TC0500003296.mm.2	9.87	10.73	-1.82	0.0288	0.9203	Rimbp2	RIMS binding protein 2
TC1700002765.mm.2	5	4.51	1.41	0.0288	0.9203	T2	brachyury 2
TC1000001124.mm.2	11.02	11.67	-1.57	0.0288	0.9203	Cdk17	cyclin-dependent kinase 17
TC1300000586.mm.2	6.24	5.22	2.02	0.0288	0.9203	Fbxw17	F-box and WD-40 domain protein 17
TC1900001556.mm.2	6.18	5.52	1.58	0.0288	0.9203	Pkd2l1	polycystic kidney disease 2-like 1
TC1600001800.mm.2	8.26	7.37	1.86	0.0289	0.9203	Olfr205	olfactory receptor 205
TC1800001119.mm.2	8.19	8.74	-1.47	0.0289	0.9203	Gpr17	G protein-coupled receptor 17
TC0500002504.mm.2	4.19	3.63	1.47	0.029	0.9203	Rbm47	RNA binding motif protein 47
TC0100001914.mm.2	6.07	6.82	-1.67	0.029	0.9203	Rgs20	regulator of G-protein signaling 20
TC0700004309.mm.2	6.09	6.78	-1.61	0.029	0.9203	Maz	MYC-associated zinc finger protein (purine-binding transcription factor)
TC1800001081.mm.2	9.12	9.62	-1.42	0.0291	0.9203	Rprd1a	regulation of nuclear pre-mRNA domain containing 1A
TC0800000483.mm.2	4.9	4.35	1.46	0.0291	0.9203	Pdgfrl	platelet-derived growth factor receptor-like
TC1100000094.mm.2	8.78	9.28	-1.41	0.0291	0.9203	Zmiz2	zinc finger, MIZ-type containing 2
TC0900000668.mm.2	3.94	4.71	-1.72	0.0292	0.9203	Chrna5	cholinergic receptor, nicotinic, alpha polypeptide 5
TC0500000885.mm.2	4.97	5.5	-1.44	0.0292	0.9203	9330159N05Rik	RIKEN cDNA 9330159N05 gene
TC1100000571.mm.2	6.4	5.71	1.62	0.0293	0.9203	Phykpl	5-phosphohydroxy-L-lysine phospholyase
TC0300000906.mm.2	6.5	6.91	-1.33	0.0293	0.9203	Golph3l	golgi phosphoprotein 3-like
TC1700002267.mm.2	9.28	10.23	-1.94	0.0293	0.9203	Satb1	special AT-rich sequence binding protein 1
TC1000000446.mm.2	9	9.44	-1.35	0.0293	0.9203	Ascc3	activating signal cointegrator 1 complex subunit 3
TC1800000758.mm.2	7.41	6.05	2.56	0.0294	0.9203	Stard6	StAR-related lipid transfer (START) domain containing 6
TC0500000286.mm.2	11.17	10.68	1.4	0.0295	0.9203	Hadhb	hydroxyacyl-Coenzyme A dehydrogenase/3-ketoacyl-Coenzyme A thiolase/enoyl-Coenzyme A hydratase (trifunctional protein), beta subunit
TC0700000660.mm.2	7.18	7.65	-1.38	0.0295	0.9203	Cep89	centrosomal protein 89
TC0100002175.mm.2	11.03	11.67	-1.55	0.0295	0.9203	Uggt1	UDP-glucose glycoprotein glucosyltransferase 1
TC0600000585.mm.2	6.68	6.22	1.38	0.0295	0.9203	Fam221a	family with sequence similarity 221, member A
TC1100001026.mm.2	5.79	4.92	1.83	0.0295	0.9203	Zfp735	zinc finger protein 735
TC1200000013.mm.2	12.54	13.01	-1.38	0.0295	0.9203	Dtnb	dystrobrevin, beta
TC0600001059.mm.2	5.06	4.67	1.31	0.0296	0.9203	Vmn1r47	vomeronasal 1 receptor 47
TC1300002667.mm.2	7.45	6.83	1.54	0.0296	0.9203	Map3k1	mitogen-activated protein kinase kinase kinase 1
TC0900000720.mm.2	10.64	11.31	-1.59	0.0296	0.9203	Sema7a	sema domain, immunoglobulin domain (Ig), and GPI membrane anchor, (semaphorin) 7A
TC0900002651.mm.2	6.6	7.61	-2.02	0.0297	0.9203	Ccpg1os	cell cycle progression 1, opposite strand
TC1500000718.mm.2	6.31	7.25	-1.91	0.0298	0.9203	Mchr1	melanin-concentrating hormone receptor 1
TC1100002788.mm.2	6.23	5.19	2.07	0.0298	0.9203	Glra1	glycine receptor, alpha 1 subunit
TC0500002790.mm.2	7.18	8.03	-1.8	0.0299	0.9203	Cnot6l	CCR4-NOT transcription complex, subunit 6-like
TC1700000469.mm.2	7.16	6.63	1.44	0.0299	0.9203	Uhrf1bp1	UHRF1 (ICBP90) binding protein 1
TC1800000599.mm.2	8.32	10.07	-3.36	0.0299	0.9203	Chsy3	chondroitin sulfate synthase 3
TC1600001604.mm.2	7.12	6.72	1.32	0.0299	0.9203	Pla1a	phospholipase A1 member A
TC0X00000650.mm.2	6.05	6.48	-1.35	0.0299	0.9203	Mtmr1	myotubularin related protein 1
TC0400000057.mm.2	11.46	11.06	1.32	0.03	0.9203	Chd7	chromodomain helicase DNA binding protein 7
TC0200005081.mm.2	9.16	9.61	-1.36	0.0301	0.9203	Gm20267	PREDICTED: predicted gene, 20267 (Gm20267), mRNA.
TC0700000140.mm.2	4.65	5.09	-1.35	0.0301	0.9203	2900092C05Rik	RIKEN cDNA 2900092C05 gene
TC1300000928.mm.2	7.76	9.71	-3.85	0.0303	0.9203	Mctp1	multiple C2 domains, transmembrane 1
TC1400000352.mm.2	5.89	5.55	1.26	0.0303	0.9203	Vstm4	V-set and transmembrane domain containing 4
TC0400001924.mm.2	8.48	8.03	1.36	0.0305	0.9203	Mthfr	5,10-methylenetetrahydrofolate reductase
TC1600001687.mm.2	4.46	4.06	1.32	0.0305	0.9203	Gm5485	predicted gene 5485
TC0100003258.mm.2	14.05	14.58	-1.44	0.0305	0.9203	1700025G04Rik	RIKEN cDNA 1700025G04 gene
TC1300002303.mm.2	6.8	6.27	1.45	0.0306	0.9203	Slc6a19	solute carrier family 6 (neurotransmitter transporter), member 19
TC0900002076.mm.2	3.68	4.32	-1.56	0.0306	0.9203	Olfr952	olfactory receptor 952
TC1000000011.mm.2	10.39	7.78	6.1	0.0307	0.9203	Plekhg1	pleckstrin homology domain containing, family G (with RhoGef domain) member 1
TC0600002698.mm.2	10.42	10.91	-1.41	0.0308	0.9203	Chchd6	coiled-coil-helix-coiled-coil-helix domain containing 6
TC1900001029.mm.2	8.05	7.47	1.5	0.0308	0.9203	Nudt22	nudix (nucleoside diphosphate linked moiety X)-type motif 22
TC1600001742.mm.2	7.05	7.92	-1.83	0.0308	0.9203	Nfkbiz	nuclear factor of kappa light polypeptide gene enhancer in B cells inhibitor, zeta
TC0500000138.mm.2	13.52	14.04	-1.43	0.0309	0.9203	Magi2	membrane associated guanylate kinase, WW and PDZ domain containing 2
TC1500000897.mm.2	9.02	10.72	-3.24	0.0309	0.9203	Lrrk2	leucine-rich repeat kinase 2
TC1100001935.mm.2	5.93	5.52	1.33	0.0309	0.9203	Sphk1	sphingosine kinase 1
TC0300002879.mm.2	8.56	10.07	-2.85	0.031	0.9203	Ndst3	N-deacetylase/N-sulfotransferase (heparan glucosaminyl) 3
TC0100002288.mm.2	11.88	13.1	-2.32	0.031	0.9203	Slc39a10	solute carrier family 39 (zinc transporter), member 10
TC0900000394.mm.2	6.17	5.39	1.71	0.031	0.9203	Olfr25	olfactory receptor 25
TC0600001266.mm.2	11.74	10.27	2.78	0.0311	0.9203	Slc6a11	solute carrier family 6 (neurotransmitter transporter, GABA), member 11
TC0900003059.mm.2	5.6	5.17	1.35	0.0311	0.9203	Ccdc36	coiled-coil domain containing 36
TC1800000990.mm.2	8.05	7.37	1.61	0.0312	0.9203	Tmem241	transmembrane protein 241
TC0300001161.mm.2	8.05	7.39	1.58	0.0312	0.9203	Vav3	vav 3 oncogene
TC0900001600.mm.2	6.54	7.43	-1.85	0.0313	0.9203	Myrip	myosin VIIA and Rab interacting protein
TC0100000469.mm.2	8.19	7.53	1.58	0.0313	0.9203	Cyp20a1	cytochrome P450, family 20, subfamily a, polypeptide 1
TC0300002342.mm.2	9.53	9.86	-1.26	0.0314	0.9203	Trim46	tripartite motif-containing 46
TC1100003854.mm.2	10.23	8.58	3.13	0.0314	0.9203	Gjc1	gap junction protein, gamma 1
TC0700000539.mm.2	4.69	4.16	1.44	0.0314	0.9203	Zfp383	zinc finger protein 383
TC1500002190.mm.2	10.62	12.4	-3.43	0.0314	0.9203	Ddn	dendrin
TC0100000393.mm.2	9.66	10.22	-1.48	0.0316	0.9203	Coq10b	coenzyme Q10 homolog B (S. cerevisiae)
TC0X00002384.mm.2	15.68	16.32	-1.56	0.0316	0.9203	Ids	iduronate 2-sulfatase
TC1800000200.mm.2	5.21	5.61	-1.32	0.0316	0.9203	Mocos	molybdenum cofactor sulfurase
TC0200003643.mm.2	8.43	7.48	1.93	0.0317	0.9203	Fign	fidgetin
TC0800000141.mm.2	9.74	10.48	-1.67	0.0318	0.9203	Dlgap2	discs, large (Drosophila) homolog-associated protein 2
TC0200003894.mm.2	6.66	6.32	1.27	0.0318	0.9203	Olfr993	olfactory receptor 993
TC1400001965.mm.2	6.38	6.8	-1.33	0.0318	0.9203	3632451O06Rik	RIKEN cDNA 3632451O06 gene
TC0600002452.mm.2	5.71	6.03	-1.25	0.0319	0.9203	Rpia	ribose 5-phosphate isomerase A
TC1100004164.mm.2	7.49	8.56	-2.09	0.032	0.9203	Rbfox3	RNA binding protein, fox-1 homolog (C. elegans) 3
TC0200004565.mm.2	10.37	10.91	-1.45	0.032	0.9203	Nphp1	nephronophthisis 1 (juvenile) homolog (human)
TC1100001587.mm.2	5.15	5.61	-1.38	0.0321	0.9203	Rara	retinoic acid receptor, alpha
TC0600000337.mm.2	7.64	8.07	-1.35	0.0321	0.9203	Agbl3	ATP/GTP binding protein-like 3
TC1100000339.mm.2	10.06	6.81	9.52	0.0321	0.9203	Hba-a1; Hba-a2	hemoglobin alpha, adult chain 1; hemoglobin alpha, adult chain 2
TC1200000057.mm.2	5.73	5.3	1.35	0.0321	0.9203	Apob	apolipoprotein B
TC1200000660.mm.2	8.87	9.85	-1.98	0.0321	0.9203	1700086L19Rik	RIKEN cDNA 1700086L19 gene
TC1400002057.mm.2	11.84	11.35	1.41	0.0322	0.9203	Prmt5	protein arginine N-methyltransferase 5
TC1800000094.mm.2	6.15	6.69	-1.45	0.0322	0.9203	Cables1	CDK5 and Abl enzyme substrate 1
TC0900000035.mm.2	6.19	5.47	1.64	0.0322	0.9203	Pdgfd	platelet-derived growth factor, D polypeptide
TC0700004561.mm.2	7.35	6.95	1.32	0.0322	0.9203	Gm4559	predicted gene 4559
TC1500000175.mm.2	8.78	9.38	-1.51	0.0322	0.9203	Ank; Mir7117	progressive ankylosis; microRNA 7117
TC0200003992.mm.2	7.01	7.63	-1.53	0.0322	0.9203	Olfr1136	olfactory receptor 1136
TC0900001635.mm.2	13.69	13.02	1.59	0.0322	0.9203	Snrk	SNF related kinase
TC0700001927.mm.2	11.16	10.63	1.44	0.0323	0.9203	Bub3	budding uninhibited by benzimidazoles 3 homolog (S. cerevisiae)
TC0500003166.mm.2	8.2	7.79	1.33	0.0323	0.9203	Sdsl	serine dehydratase-like
TC0800001572.mm.2	9.75	9.23	1.43	0.0324	0.9203	Kcnk1	potassium channel, subfamily K, member 1
TC1100000336.mm.2	9.47	6.29	9.02	0.0325	0.9203	Hba-a2; Hba-a1	hemoglobin alpha, adult chain 2; hemoglobin alpha, adult chain 1
TC1500001798.mm.2	6.06	5.57	1.4	0.0325	0.9203	Mb	myoglobin
TC0500001132.mm.2	7.66	8.26	-1.51	0.0325	0.9203	Chfr	checkpoint with forkhead and ring finger domains
TC0300001843.mm.2	6.21	5.32	1.84	0.0326	0.9203	Mccc1	methylcrotonoyl-Coenzyme A carboxylase 1 (alpha)
TC1900000733.mm.2	8.06	8.65	-1.5	0.0328	0.9203	Sorcs3	sortilin-related VPS10 domain containing receptor 3
TC1400001994.mm.2	10.28	9.88	1.32	0.0328	0.9203	Tmem55b	transmembrane protein 55b
TC1700000268.mm.2	5.08	4.5	1.49	0.0328	0.9203	Vmn1r237	vomeronasal 1 receptor 237
TC0600003185.mm.2	8.62	7.97	1.57	0.0329	0.9203	Tspan9	tetraspanin 9
TC0X00002267.mm.2	4.37	4.74	-1.3	0.0329	0.9203	Mtap7d3	MAP7 domain containing 3
TC1300000876.mm.2	4.83	4.04	1.73	0.0329	0.9203	Irx2	Iroquois related homeobox 2 (Drosophila)
TC0200002835.mm.2	9.75	8.85	1.86	0.033	0.9203	Myt1	myelin transcription factor 1
TC1100001849.mm.2	4.47	5.04	-1.49	0.033	0.9203	Kcnj2	potassium inwardly-rectifying channel, subfamily J, member 2
TC1000001691.mm.2	9.41	10.89	-2.77	0.033	0.9203	Ipcef1	interaction protein for cytohesin exchange factors 1
TC1100001100.mm.2	6.98	7.51	-1.45	0.033	0.9203	Timm22	translocase of inner mitochondrial membrane 22
TC1100004157.mm.2	12.53	11.76	1.71	0.0331	0.9203	Timp2	tissue inhibitor of metalloproteinase 2
TC1900001189.mm.2	5.92	5.45	1.38	0.0331	0.9203	Olfr1500	olfactory receptor 1500
TC0500000084.mm.2	6.55	7.79	-2.36	0.0331	0.9203	Sema3a	sema domain, immunoglobulin domain (Ig), short basic domain, secreted, (semaphorin) 3A
TC0200003533.mm.2	14.59	15.59	-2	0.0331	0.9203	Cacnb4	calcium channel, voltage-dependent, beta 4 subunit
TC0400002812.mm.2	7.68	7.09	1.5	0.0332	0.9203	Tnc	tenascin C
TC0200001597.mm.2	8.84	10.13	-2.44	0.0332	0.9203	Mpped2	metallophosphoesterase domain containing 2
TC1800000791.mm.2	7.31	8.64	-2.51	0.0332	0.9203	Myo5b	myosin VB
TC0300003067.mm.2	8.88	10.03	-2.23	0.0332	0.9203	Lmo4	LIM domain only 4
TC0700002239.mm.2	6.61	6.06	1.46	0.0332	0.9203	Vmn2r34	vomeronasal 2, receptor 34
TC0X00001796.mm.2	9.08	9.78	-1.62	0.0333	0.9203	Wdr13	WD repeat domain 13
TC0700003889.mm.2	4.62	5.72	-2.15	0.0333	0.9203	Olfr624	olfactory receptor 624
TC0500002693.mm.2	4.23	3.7	1.45	0.0333	0.9203	Ugt2b5	UDP glucuronosyltransferase 2 family, polypeptide B5
TC0500001932.mm.2	10.02	10.82	-1.75	0.0334	0.9203	Rundc3b	RUN domain containing 3B
TC0600001577.mm.2	6.03	5.39	1.55	0.0334	0.9203	Gm5885	predicted gene 5885
TC0800000291.mm.2	9.21	8.9	1.23	0.0335	0.9203	Ank1	ankyrin 1, erythroid
TC0200001053.mm.2	7.02	6.61	1.33	0.0335	0.9203	Zak	sterile alpha motif and leucine zipper containing kinase AZK
TC0300001058.mm.2	7.1	6.68	1.33	0.0335	0.9203	Gm10964	predicted gene 10964 [Source:MGI Symbol;Acc:MGI:3779175]
TC0600000240.mm.2	8.23	7.64	1.5	0.0335	0.9203	Tspan33	tetraspanin 33
TC1000000367.mm.2	13.91	13.46	1.37	0.0336	0.9203	Cd164	CD164 antigen
TC0100002338.mm.2	7.49	8.78	-2.44	0.0337	0.9203	Hecw2	HECT, C2 and WW domain containing E3 ubiquitin protein ligase 2
TC0200003283.mm.2	11.45	10.93	1.43	0.0337	0.9203	Fnbp1	formin binding protein 1
TC1100003496.mm.2	14.29	13.64	1.56	0.0338	0.9203	Msi2	musashi RNA-binding protein 2
TC1100002643.mm.2	7.53	5.69	3.57	0.0338	0.9203	Gm12185; Tgtp1	predicted gene 12185; T cell specific GTPase 1
TC0900003339.mm.2	10.79	11.69	-1.87	0.0338	0.9203	1110032A03Rik	RIKEN cDNA 1110032A03 gene
TC0400003626.mm.2	4.76	5.38	-1.54	0.0338	0.9203	Hcrtr1	hypocretin (orexin) receptor 1
TC0X00003213.mm.2	5.74	5.22	1.43	0.0339	0.9203	Gm10057	predicted gene 10057
TC0900003138.mm.2	13.36	16.4	-8.19	0.0339	0.9203	Arpp21	cyclic AMP-regulated phosphoprotein, 21
TC0700000220.mm.2	5.76	6.27	-1.43	0.0339	0.9203	Kptn	kaptin
TC0200001878.mm.2	6.55	5.74	1.76	0.034	0.9203	Ctxn2	cortexin 2
TC1200002148.mm.2	6.94	7.46	-1.44	0.034	0.9203	Dio2	deiodinase, iodothyronine, type II
TC1900001056.mm.2	5.92	5.56	1.29	0.034	0.9203	Slc22a26	solute carrier family 22 (organic cation transporter), member 26
TC1200002296.mm.2	11.48	10.12	2.56	0.0341	0.9203	Clmn	calmin
TC0600003331.mm.2	6.46	5.98	1.39	0.0343	0.9203	Hist4h4	histone cluster 4, H4
TC0500002021.mm.2	7.59	7.06	1.45	0.0343	0.9203	Napepld	N-acyl phosphatidylethanolamine phospholipase D
TC1300001827.mm.2	9.88	9.51	1.29	0.0343	0.9203	Ssr1	signal sequence receptor, alpha
TC0100003129.mm.2	10.52	10.17	1.28	0.0343	0.9203	Nav1	neuron navigator 1
TC0700004086.mm.2	10.53	10.06	1.39	0.0344	0.9203	Tmem41b	transmembrane protein 41B
TC0400000523.mm.2	8.61	8.92	-1.24	0.0344	0.9203	Sec61b	Sec61 beta subunit
TC0500003014.mm.2	5.62	5.94	-1.25	0.0344	0.9203	Srrd	SRR1 domain containing
TC0100000282.mm.2	8.34	9.31	-1.96	0.0344	0.9203	Npas2	neuronal PAS domain protein 2
TC0700002646.mm.2	5.5	6.06	-1.48	0.0344	0.9203	Cyp2s1	cytochrome P450, family 2, subfamily s, polypeptide 1
TC1400001078.mm.2	7.2	7.69	-1.4	0.0345	0.9203	Enox1	ecto-NOX disulfide-thiol exchanger 1
TC1000000889.mm.2	7.7	8.1	-1.31	0.0345	0.9203	Matk	megakaryocyte-associated tyrosine kinase
TC0700003699.mm.2	8.36	7.18	2.26	0.0346	0.9203	Folh1	folate hydrolase 1
TC0200004312.mm.2	10.04	11.64	-3.04	0.0346	0.9203	Ano3	anoctamin 3
TC0100002776.mm.2	4.56	4.06	1.42	0.0347	0.9203	Arl4c	ADP-ribosylation factor-like 4C
TC1700001638.mm.2	5.35	5.74	-1.32	0.0347	0.9203	Tbl3	transducin (beta)-like 3
TC1100002170.mm.2	9.38	10.15	-1.7	0.0348	0.9203	H2afv	H2A histone family, member V
TC0100001611.mm.2	7.95	7.64	1.24	0.0348	0.9203	Kcnj10	potassium inwardly-rectifying channel, subfamily J, member 10
TC1200001047.mm.2	8.26	7.16	2.13	0.0349	0.9203	Serpina3n	serine (or cysteine) peptidase inhibitor, clade A, member 3N
TC0200001472.mm.2	12.62	13.49	-1.83	0.0349	0.9203	Lrrc4c	leucine rich repeat containing 4C
TC0700004646.mm.2	6.13	6.68	-1.46	0.0349	0.9203	Vmn2r57	vomeronasal 2, receptor 57
TC1000000558.mm.2	8.45	8	1.37	0.035	0.9203	Pcbd1	pterin 4 alpha carbinolamine dehydratase/dimerization cofactor of hepatocyte nuclear factor 1 alpha (TCF1) 1
TC0900002516.mm.2	10	9.08	1.89	0.035	0.9203	Zfp609	zinc finger protein 609
TC0200004366.mm.2	5.32	5.87	-1.46	0.035	0.9203	Arhgap11a	Rho GTPase activating protein 11A
TC1300000625.mm.2	10.77	12.69	-3.8	0.0351	0.9203	Cplx2	complexin 2
TC0700002346.mm.2	5.51	5.92	-1.33	0.0351	0.9203	Vmn2r56	vomeronasal 2, receptor 56
TC0200004373.mm.2	9.66	10.16	-1.41	0.0351	0.9203	Zfp770	zinc finger protein 770
TC0600003534.mm.2	14.45	13.3	2.21	0.0352	0.9203	Vamp1	vesicle-associated membrane protein 1
TC1300001020.mm.2	8.6	9.05	-1.37	0.0352	0.9203	Ssbp2	single-stranded DNA binding protein 2
TC0100001779.mm.2	9.6	9.99	-1.31	0.0352	0.9203	Rab3gap2	RAB3 GTPase activating protein subunit 2
TC1000002570.mm.2	7.68	7.27	1.33	0.0353	0.9203	1190007I07Rik	RIKEN cDNA 1190007I07 gene
TC1700002179.mm.2	7.17	8.09	-1.9	0.0355	0.9203	Srf	serum response factor
TC1100004187.mm.2	6.71	8.32	-3.06	0.0355	0.9203	Nptx1	neuronal pentraxin 1
TC0800001410.mm.2	5.29	4.69	1.52	0.0357	0.9203	Hsd17b2	hydroxysteroid (17-beta) dehydrogenase 2
TC1200001615.mm.2	5.9	5.62	1.21	0.0358	0.9203	Cdhr3	cadherin-related family member 3
TC1200002017.mm.2	8.87	8.34	1.44	0.0358	0.9203	Gm4787	predicted gene 4787
TC0600001595.mm.2	6.35	6.68	-1.25	0.0358	0.9203	Cdkn1b	cyclin-dependent kinase inhibitor 1B
TC0400003149.mm.2	10.69	10.27	1.34	0.0358	0.9203	Gm10576	predicted gene 10576
TC0700004610.mm.2	9.57	10.56	-1.98	0.0359	0.9203	Ccnd1; Mir3962	cyclin D1; microRNA 3962
TC1000003160.mm.2	5.45	4.82	1.55	0.0359	0.9203	Cdk2	cyclin-dependent kinase 2
TC0900001252.mm.2	6.76	6.1	1.59	0.0359	0.9203	Dbr1	debranching enzyme homolog 1 (S. cerevisiae)
TC0600000849.mm.2	5.34	4.61	1.65	0.036	0.9203	Tmem150a	transmembrane protein 150A
TC0900001113.mm.2	11.58	12.3	-1.65	0.036	0.9203	Tpbg	trophoblast glycoprotein
TC1100001400.mm.2	8.82	10.22	-2.62	0.036	0.9203	Cox11	cytochrome c oxidase assembly protein 11
TC1000002316.mm.2	10.37	10.95	-1.49	0.036	0.9203	Zfp365	zinc finger protein 365
TC1700000611.mm.2	8.66	9.12	-1.38	0.0361	0.9203	Rxrb	retinoid X receptor beta
TC0400004181.mm.2	5.61	5.1	1.42	0.0361	0.9203	Gm11237; LOC101055863; LOC100862015; Gm11236	predicted gene 11237 (Gm11237), mRNA.; uncharacterized LOC101055863 (LOC101055863), mRNA.; uncharacterized LOC100862015 (LOC100862015), mRNA.; predicted gene 11236 (Gm11236), mRNA.; predicted gene 11237 [Source:MGI Symbol;Acc:MGI:3702292]; predicted gene 11237
TC0200003423.mm.2	5.2	4.65	1.47	0.0361	0.9203	Nr5a1	nuclear receptor subfamily 5, group A, member 1
TC1300002038.mm.2	6.02	6.45	-1.35	0.0361	0.9203	Rnf44	ring finger protein 44
TC1400002515.mm.2	5.65	6.2	-1.47	0.0362	0.9203	Diaph3	diaphanous related formin 3
TC0100001222.mm.2	9.38	8.58	1.73	0.0363	0.9203	Chil1	chitinase-like 1
TC0200003026.mm.2	6.12	5.64	1.4	0.0363	0.9203	A930004D18Rik	RIKEN cDNA A930004D18 gene
TC0200003799.mm.2	4.55	4.85	-1.23	0.0363	0.9203	Ttc30a2; Ttc30a1	tetratricopeptide repeat domain 30A2; tetratricopeptide repeat domain 30A1
TC0400001161.mm.2	12.43	12.88	-1.37	0.0364	0.9203	Nrd1; Mir761	nardilysin, N-arginine dibasic convertase, NRD convertase 1; microRNA 761
TC1700000836.mm.2	7.14	6.32	1.77	0.0365	0.9203	Cyp39a1	cytochrome P450, family 39, subfamily a, polypeptide 1
TC1400001661.mm.2	7.06	5.8	2.4	0.0366	0.9203	Itih3	inter-alpha trypsin inhibitor, heavy chain 3
TC1300002270.mm.2	9.62	10.33	-1.64	0.0366	0.9203	Adcy2	adenylate cyclase 2
TC0100001409.mm.2	10.75	9.79	1.94	0.0366	0.9203	Tor1aip2	torsin A interacting protein 2
TC1900001129.mm.2	5.61	4.75	1.81	0.0366	0.9203	Ms4a5	membrane-spanning 4-domains, subfamily A, member 5
TC0400003417.mm.2	6.76	6.27	1.4	0.0367	0.9203	Zfp691	zinc finger protein 691
TC0200001564.mm.2	9.95	10.51	-1.48	0.0367	0.9203	Cstf3	cleavage stimulation factor, 3 pre-RNA, subunit 3; cleavage stimulation factor, 3' pre-RNA, subunit 3
TC0100001590.mm.2	5.84	5.4	1.36	0.0368	0.9203	Arhgap30	Rho GTPase activating protein 30
TC1200001302.mm.2	10.53	10.09	1.36	0.0368	0.9203	Esyt2	extended synaptotagmin-like protein 2
TC1800001141.mm.2	9.44	8.01	2.7	0.0368	0.9203	Epb41l4a	erythrocyte membrane protein band 4.1 like 4a
TSUnmapped00000043.mm.2	12.81	11.46	2.56	0.0368	0.9203	Rora	RAR-related orphan receptor alpha
TC0900003333.mm.2	6.23	5.73	1.41	0.0369	0.9203	Nphp3	nephronophthisis 3 (adolescent)
TC0X00002071.mm.2	4.51	4.02	1.4	0.0369	0.9203	Rhox2h	reproductive homeobox 2H
TC0900002061.mm.2	3.92	4.39	-1.38	0.0369	0.9203	Olfr916	olfactory receptor 916
TC1400002142.mm.2	7.58	6.92	1.58	0.0369	0.9203	Cryl1	crystallin, lambda 1
TC0400000869.mm.2	9.2	8.83	1.3	0.0369	0.9203	Dennd4c	DENN/MADD domain containing 4C
TC0500001912.mm.2	11.68	11.08	1.52	0.037	0.9203	Steap2	six transmembrane epithelial antigen of prostate 2
TC1100001892.mm.2	9.4	9.85	-1.36	0.037	0.9203	Ict1	immature colon carcinoma transcript 1
TC0400003949.mm.2	5.49	5.1	1.32	0.037	0.9203	Gm13124	predicted gene 13124
TC0400001196.mm.2	6.51	6.21	1.24	0.0371	0.9203	Skint3	selection and upkeep of intraepithelial T cells 3
TC0300003248.mm.2	13.52	12.94	1.49	0.0371	0.9203	Rnpc3	RNA-binding region (RNP1, RRM) containing 3
TC0700002105.mm.2	8.31	9.28	-1.95	0.0372	0.9203	Shank2	SH3/ankyrin domain gene 2
TC0200000719.mm.2	9.6	10.12	-1.44	0.0372	0.9203	Arpc5l	actin related protein 2/3 complex, subunit 5-like
TC1200001282.mm.2	6.8	7.63	-1.77	0.0374	0.9203	Crip1	cysteine-rich protein 1 (intestinal)
TC1100000680.mm.2	8.29	8.84	-1.46	0.0374	0.9203	Mrpl22	mitochondrial ribosomal protein L22
TC1100003588.mm.2	11.38	11.88	-1.41	0.0374	0.9203	Kat7	K(lysine) acetyltransferase 7
TC1300001558.mm.2	8.56	9.44	-1.84	0.0374	0.9203	Hist1h2ak	histone cluster 1, H2ak
TC1200001464.mm.2	5.36	6.52	-2.24	0.0374	0.9203	Pqlc3	PQ loop repeat containing
TC1800000490.mm.2	5.27	4.81	1.38	0.0374	0.9203	Arl14epl	ADP-ribosylation factor-like 14 effector protein-like
TC0600000206.mm.2	7.82	7.29	1.44	0.0375	0.9203	Hyal5	hyaluronoglucosaminidase 5
TC1800000105.mm.2	11.1	10.26	1.78	0.0375	0.9203	Ttc39c	tetratricopeptide repeat domain 39C
TC0200004556.mm.2	11.27	12.53	-2.39	0.0375	0.9203	Kcnip3	Kv channel interacting protein 3, calsenilin
TC0200004446.mm.2	7.7	8.27	-1.49	0.0375	0.9203	Ltk	leukocyte tyrosine kinase
TC0900003128.mm.2	8.84	9.34	-1.42	0.0376	0.9203	Mlh1	mutL homolog 1 (E. coli)
TC1100003079.mm.2	10.11	10.5	-1.31	0.0376	0.9203	Elp5	elongator acetyltransferase complex subunit 5
TC0700000412.mm.2	8.19	7.57	1.54	0.0376	0.9203	Tmem145	transmembrane protein 145
TC1500001963.mm.2	6.13	5.83	1.23	0.0377	0.9203	Nfam1	Nfat activating molecule with ITAM motif 1
TC0200003161.mm.2	6.03	6.42	-1.31	0.0377	0.9203	Gm996	predicted gene 996
TC0700000403.mm.2	6.21	6.7	-1.41	0.0377	0.9203	Arhgef1	Rho guanine nucleotide exchange factor (GEF) 1
TC1000002356.mm.2	7.8	8.2	-1.32	0.0379	0.9203	Tfam	transcription factor A, mitochondrial
TC1100001860.mm.2	12	12.55	-1.47	0.0379	0.9203	Cog1	component of oligomeric golgi complex 1
TC0900000821.mm.2	4.37	3.98	1.31	0.0379	0.9203	Megf11	multiple EGF-like-domains 11
TC0700004126.mm.2	7.37	8.96	-3.02	0.0379	0.9203	Btbd10	BTB (POZ) domain containing 10
TC1500002338.mm.2	11.39	10.83	1.48	0.0379	0.9203	Myg1	melanocyte proliferating gene 1
TC0300003231.mm.2	6.87	7.31	-1.36	0.038	0.9203	Arfip1	ADP-ribosylation factor interacting protein 1
TC1700001366.mm.2	6.93	7.69	-1.7	0.038	0.9203	Tmem242	transmembrane protein 242
TC0100003507.mm.2	6.97	7.45	-1.4	0.0381	0.9203	Uap1	UDP-N-acetylglucosamine pyrophosphorylase 1
TC1400001711.mm.2	9.94	10.39	-1.37	0.0381	0.9203	Mapk8	mitogen-activated protein kinase 8
TC0500001308.mm.2	4.87	4.41	1.37	0.0382	0.9203	2410131K14Rik	RIKEN cDNA 2410131K14 gene
TC1100002100.mm.2	5.39	4.81	1.5	0.0383	0.9203	4921536K21Rik	RIKEN cDNA 4921536K21 gene
TC0900001815.mm.2	5.27	4.04	2.35	0.0383	0.9203	Olfr843	olfactory receptor 843
TC0500000070.mm.2	6.24	5.36	1.84	0.0384	0.9203	Gm5861	predicted gene 5861 [Source:MGI Symbol;Acc:MGI:3644254]; predicted gene 5861
TC1400002476.mm.2	10.33	11.69	-2.58	0.0384	0.9203	Dgkh	diacylglycerol kinase, eta
TC1100003193.mm.2	7.83	8.28	-1.36	0.0385	0.9203	Rap1gap2	RAP1 GTPase activating protein 2
TC1100000125.mm.2	7.44	6.92	1.44	0.0385	0.9203	Vwc2	von Willebrand factor C domain containing 2
TC0600002070.mm.2	11.72	13.07	-2.54	0.0385	0.9203	Mtpn	myotrophin
TC0800000556.mm.2	4.43	4.84	-1.33	0.0385	0.9203	E030037K01Rik	RIKEN cDNA E030037K01 gene [Source:MGI Symbol;Acc:MGI:3704310]
TC0400002717.mm.2	8.66	10.11	-2.74	0.0386	0.9203	Ptpn3	protein tyrosine phosphatase, non-receptor type 3
TC1900001196.mm.2	12.28	12.88	-1.52	0.0387	0.9203	Tle4	transducin-like enhancer of split 4, homolog of Drosophila E(spl)
TC0200003937.mm.2	4.19	3.78	1.33	0.0387	0.9203	Olfr1062	olfactory receptor 1062
TC0700004179.mm.2	8.51	8.06	1.36	0.0387	0.9203	Gprc5b	G protein-coupled receptor, family C, group 5, member B
TC0900000410.mm.2	6.09	6.62	-1.44	0.0388	0.9203	Olfr913	olfactory receptor 913
TC1700001110.mm.2	8.29	8.89	-1.52	0.0388	0.9203	Zbtb14	zinc finger and BTB domain containing 14
TC1000003174.mm.2	4.83	5.43	-1.51	0.0388	0.9203	Olfr768	olfactory receptor 768
TC0600000852.mm.2	6.02	5.62	1.31	0.0389	0.9203	Capg	capping protein (actin filament), gelsolin-like
TSUnmapped00000022.mm.2	7.81	7.15	1.58	0.039	0.9203	Rbm4	RNA binding motif protein 4
TC0800002437.mm.2	10.96	11.3	-1.26	0.0391	0.9203	Unc13a	unc-13 homolog A (C. elegans)
TC0300002860.mm.2	8.93	9.89	-1.94	0.0391	0.9203	Fnbp1l; Mir7657	formin binding protein 1-like; microRNA 7657
TC1700002814.mm.2	9.43	8.43	2.01	0.0392	0.9203	C4b	complement component 4B (Chido blood group)
TC0X00002177.mm.2	8.88	7.8	2.11	0.0393	0.9203	Igsf1	immunoglobulin superfamily, member 1
TC1600001047.mm.2	9.12	9.72	-1.51	0.0393	0.9203	Dopey2	dopey family member 2
TC0200004701.mm.2	9.76	10.68	-1.89	0.0393	0.9203	Pak7	p21 protein (Cdc42/Rac)-activated kinase 7
TC0300000974.mm.2	9.01	8.73	1.21	0.0393	0.9203	Notch2	notch 2
TC0800002375.mm.2	8.35	8.81	-1.37	0.0393	0.9203	Ndufa13; Yjefn3	NADH dehydrogenase (ubiquinone) 1 alpha subcomplex, 13; YjeF N-terminal domain containing 3
TC0100000381.mm.2	4.7	5.48	-1.72	0.0393	0.9203	Hibch	3-hydroxyisobutyryl-Coenzyme A hydrolase
TC0100002477.mm.2	5.15	5.54	-1.31	0.0394	0.9203	Crygd	crystallin, gamma D
TC1100001813.mm.2	6.24	5.84	1.32	0.0394	0.9203	Apoh	apolipoprotein H
TC0900001652.mm.2	3.98	4.37	-1.31	0.0395	0.9203	Kif15	kinesin family member 15
TC1400002831.mm.2	7.48	7.13	1.27	0.0395	0.9203	Bcl2l2	BCL2-like 2
TC0600001930.mm.2	4.58	3.63	1.93	0.0395	0.9203	Fezf1	Fez family zinc finger 1
TC0300003158.mm.2	7.14	6.45	1.61	0.0395	0.9203	St6galnac3	ST6 (alpha-N-acetyl-neuraminyl-2,3-beta-galactosyl-1,3)-N-acetylgalactosaminide alpha-2,6-sialyltransferase 3
TC0500002091.mm.2	4.69	5.28	-1.5	0.0396	0.9203	Wdr86	WD repeat domain 86
TC0X00002739.mm.2	5.63	4.92	1.64	0.0396	0.9203	Cited1	Cbp/p300-interacting transactivator with Glu/Asp-rich carboxy-terminal domain 1
TC1200001908.mm.2	8.83	9.94	-2.17	0.0396	0.9203	Dhrs7	dehydrogenase/reductase (SDR family) member 7
TC0100003890.mm.2	8	6.91	2.13	0.0396	0.9203	Mndal	myeloid nuclear differentiation antigen like
TC1100003665.mm.2	5.62	6.23	-1.53	0.0396	0.9203	Stac2	SH3 and cysteine rich domain 2
TC0Y00000203.mm.2	7.97	7.44	1.45	0.0396	0.9203	Gm20736	predicted gene, 20736
TC1300000175.mm.2	6.68	7.16	-1.4	0.0398	0.9203	Hist1h2bm	histone cluster 1, H2bm
TC1600000269.mm.2	10.6	10.09	1.42	0.0398	0.9203	Yeats2	YEATS domain containing 2
TC1100000705.mm.2	6.18	5.67	1.41	0.0399	0.9203	Olfr311	olfactory receptor 311
TC0700001134.mm.2	4.46	4.94	-1.39	0.0399	0.9203	Wdr93	WD repeat domain 93
TC0800000286.mm.2	7.73	7.06	1.6	0.0399	0.9203	Plat	plasminogen activator, tissue
TC0400001851.mm.2	4.42	3.7	1.64	0.0399	0.9203	9430007A20Rik	RIKEN cDNA 9430007A20 gene
TC1300000572.mm.2	10.03	8.98	2.07	0.04	0.9203	Iars	isoleucine-tRNA synthetase
TC1700002454.mm.2	5.47	5.01	1.37	0.0401	0.9203	Arhgap28	Rho GTPase activating protein 28
TC0900000199.mm.2	4.89	4.43	1.37	0.0401	0.9203	AB124611	cDNA sequence AB124611
TC1900001493.mm.2	6.55	5.74	1.75	0.0401	0.9203	Tctn3	tectonic family member 3
TC1400002735.mm.2	8.26	7.52	1.67	0.0401	0.9203	Stk24	serine/threonine kinase 24
TC1400000851.mm.2	6.1	7	-1.87	0.0402	0.9203	Spata13	spermatogenesis associated 13
TC1800001197.mm.2	6.49	6.07	1.34	0.0402	0.9203	Cd14	CD14 antigen
TC1100000798.mm.2	7.36	7.76	-1.32	0.0402	0.9203	Pigl	phosphatidylinositol glycan anchor biosynthesis, class L
TC0500001715.mm.2	7.72	8.04	-1.25	0.0402	0.9203	Foxk1	forkhead box K1
TC0200001049.mm.2	11.08	11.86	-1.71	0.0402	0.9203	Rapgef4	Rap guanine nucleotide exchange factor (GEF) 4
TC0200000480.mm.2	10.18	11.41	-2.34	0.0403	0.9203	Olfm1	olfactomedin 1
TC1200000664.mm.2	8.65	7.61	2.07	0.0403	0.9203	Rhoj	ras homolog gene family, member J
TC0800001700.mm.2	7.33	6.65	1.6	0.0403	0.9203	Cars2	cysteinyl-tRNA synthetase 2 (mitochondrial)(putative)
TC0100001204.mm.2	7.23	7.77	-1.46	0.0403	0.9203	Plekha6	pleckstrin homology domain containing, family A member 6
TC0400003170.mm.2	7.28	6.7	1.49	0.0404	0.9203	Insl5	insulin-like 5
TC0700002046.mm.2	7.76	8.38	-1.53	0.0405	0.9203	Tmem80	transmembrane protein 80
TC0900000184.mm.2	5.51	4.9	1.53	0.0407	0.9203	Icam1	intercellular adhesion molecule 1
TC0900001802.mm.2	6.73	6.1	1.54	0.0407	0.9203	Zfp558	zinc finger protein 558
TC0700002492.mm.2	12.11	12.73	-1.53	0.0407	0.9203	Clptm1	cleft lip and palate associated transmembrane protein 1
TC0900001523.mm.2	8.03	8.4	-1.3	0.0408	0.9203	Osbpl10	oxysterol binding protein-like 10
TC0700004645.mm.2	7.86	8.25	-1.32	0.0408	0.9203	Zfp566	zinc finger protein 566
TC1400001665.mm.2	9.49	9.11	1.3	0.0409	0.9203	Gnl3; Snord19	guanine nucleotide binding protein-like 3 (nucleolar); small nucleolar RNA, C/D box 19
TC0500001096.mm.2	5.94	5.57	1.3	0.0409	0.9203	Ccdc18	coiled-coil domain containing 18
TC1000000053.mm.2	7.27	6.84	1.35	0.0409	0.9203	Ppil4	peptidylprolyl isomerase (cyclophilin)-like 4
TC0500002480.mm.2	4.89	4.45	1.35	0.041	0.9203	Tlr1	toll-like receptor 1
TC1300002688.mm.2	4.79	5.15	-1.28	0.041	0.9203	Gm10735	predicted gene 10735 [Source:MGI Symbol;Acc:MGI:3642476]; predicted gene 10735
TC0100001527.mm.2	6.96	6.4	1.47	0.0411	0.9203	Cd247	CD247 antigen
TC1700002170.mm.2	8.56	8.07	1.41	0.0411	0.9203	Polr1c	polymerase (RNA) I polypeptide C
TC0700000009.mm.2	5.93	6.79	-1.81	0.0411	0.9203	Cacng8	calcium channel, voltage-dependent, gamma subunit 8
TC0200003759.mm.2	14.41	15.35	-1.91	0.0412	0.9203	Chn1	chimerin 1
TC0900000370.mm.2	8.4	9.44	-2.06	0.0412	0.9203	Siae	sialic acid acetylesterase
TC0100002042.mm.2	10.11	10.95	-1.8	0.0413	0.9203	Kcnq5	potassium voltage-gated channel, subfamily Q, member 5
TC0800000874.mm.2	11.43	12.41	-1.96	0.0414	0.9203	Zfp827	zinc finger protein 827
TC1700001484.mm.2	6.79	6.01	1.73	0.0414	0.9203	Thbs2	thrombospondin 2
TC0X00000772.mm.2	10.75	11.07	-1.25	0.0415	0.9203	Tbl1x	transducin (beta)-like 1 X-linked
TC1800000300.mm.2	9.39	8.81	1.5	0.0416	0.9203	Reep2	receptor accessory protein 2
TC0X00003417.mm.2	7.25	6.58	1.6	0.0416	0.9203	Srpx	sushi-repeat-containing protein
TC1100001816.mm.2	9.75	9.22	1.45	0.0416	0.9203	Cep112	centrosomal protein 112
TC1400000561.mm.2	6.18	6.52	-1.27	0.0417	0.9203	Olfr744	olfactory receptor 744
TC0500001979.mm.2	7.08	6.75	1.26	0.0417	0.9203	4930572O03Rik	spermatogenesis associated glutamate (E)-rich protein pseudogene
TC0900002938.mm.2	9.2	8.47	1.65	0.0418	0.9203	Slc35g2	solute carrier family 35, member G2
TC0900000047.mm.2	4.97	4.3	1.59	0.0418	0.9203	Mmp3	matrix metallopeptidase 3
TC1700000772.mm.2	5.47	4.41	2.08	0.0418	0.9203	Olfr107	olfactory receptor 107
TC0500002753.mm.2	10.04	10.64	-1.51	0.0419	0.9203	Naaa	N-acylethanolamine acid amidase
TC0400004183.mm.2	5.41	5.14	1.21	0.0419	0.9203	Gm11239	predicted gene 11239
TC0500000896.mm.2	10.11	10.91	-1.75	0.042	0.9203	Ccng2	cyclin G2
TC1000000191.mm.2	9.47	10.3	-1.78	0.042	0.9203	Slc18b1	solute carrier family 18, subfamily B, member 1
TC0300002188.mm.2	7.34	7.89	-1.46	0.042	0.9203	Rapgef2	Rap guanine nucleotide exchange factor (GEF) 2
TC1800000449.mm.2	6.38	5.93	1.37	0.042	0.9203	Spink14	serine peptidase inhibitor, Kazal type 14
TC1800001296.mm.2	7.67	8.07	-1.32	0.0421	0.9203	Ccdc112	coiled-coil domain containing 112
TC1700000176.mm.2	9.89	9.18	1.63	0.0422	0.9203	Ermard	ER membrane associated RNA degradation
TC0Y00000557.mm.2	9.19	8.63	1.48	0.0423	0.9203	Gm20871; LOC380994; LOC100861807	predicted gene, 20871 (Gm20871), non-coding RNA.; similar to Sycp3 like Y-linked, mRNA (cDNA clone MGC:118201 IMAGE:30916067), complete cds.; PREDICTED: X-linked lymphocyte-regulated protein PM1-like (LOC100861807), mRNA.
TC1700002087.mm.2	7.4	6.26	2.2	0.0424	0.9203	Olfr129	olfactory receptor 129
TC0700004612.mm.2	8.07	7.13	1.91	0.0424	0.9203	Tpcn2	two pore segment channel 2
TC0200000459.mm.2	9.61	8.99	1.54	0.0425	0.9203	Surf2	surfeit gene 2
TC0800002580.mm.2	8.57	9.05	-1.39	0.0425	0.9203	Ccdc130	coiled-coil domain containing 130
TC0200002056.mm.2	10.4	11.01	-1.52	0.0425	0.9203	Plcb1	phospholipase C, beta 1
TC1500002151.mm.2	5.95	5.41	1.45	0.0425	0.9203	Amigo2	adhesion molecule with Ig like domain 2
TC1500000746.mm.2	13.48	13.13	1.27	0.0425	0.9203	1500009C09Rik	RIKEN cDNA 1500009C09 gene
TC0200003560.mm.2	9.66	12.19	-5.78	0.0425	0.9203	Nr4a2	nuclear receptor subfamily 4, group A, member 2
TC0600002156.mm.2	6.58	7.29	-1.64	0.0426	0.9203	Gm10334	predicted gene 10334
TC0200004316.mm.2	3.89	4.45	-1.48	0.0427	0.9203	Gm15130	predicted gene 15130 [Source:MGI Symbol;Acc:MGI:3705238]; predicted gene 15130
TC0700001818.mm.2	9.78	10.27	-1.4	0.0427	0.9203	Fam57b	family with sequence similarity 57, member B
TC1300002526.mm.2	8.9	8.2	1.63	0.0427	0.9203	Mccc2	methylcrotonoyl-Coenzyme A carboxylase 2 (beta)
TC1100001389.mm.2	4.86	4.36	1.41	0.0427	0.9203	Gm525	predicted gene 525
TC0700001626.mm.2	8.54	8.87	-1.26	0.0427	0.9203	Swap70	SWA-70 protein
TC0100002950.mm.2	7.24	6.31	1.89	0.0428	0.9203	Epb41l5	erythrocyte membrane protein band 4.1 like 5
TC1000002658.mm.2	6.84	7.86	-2.03	0.0428	0.9203	Slc17a8	solute carrier family 17 (sodium-dependent inorganic phosphate cotransporter), member 8
TC0600000948.mm.2	5.94	5.13	1.75	0.0428	0.9203	Dysf	dysferlin
TC1100000342.mm.2	7.48	8.35	-1.83	0.0428	0.9203	Ubtd2	ubiquitin domain containing 2
TC1900000054.mm.2	7.07	8.09	-2.02	0.0428	0.9203	Rin1	Ras and Rab interactor 1
TC0400002189.mm.2	14.18	13.1	2.12	0.0428	0.9203	Asph	aspartate-beta-hydroxylase
TC0600003608.mm.2	6.75	6.47	1.21	0.0429	0.9203	Klra7	killer cell lectin-like receptor, subfamily A, member 7
TC0100003891.mm.2	7.64	6.15	2.82	0.0429	0.9203	Ifi203	interferon activated gene 203
TC1600000232.mm.2	6.3	5.8	1.42	0.0429	0.9203	Vpreb2	pre-B lymphocyte gene 2
TC0300002781.mm.2	7.82	7.13	1.62	0.0429	0.9203	Amy2a5	amylase 2a5
TC0600000686.mm.2	4.13	4.65	-1.44	0.0429	0.9203	Vmn1r11	vomeronasal 1 receptor 11
TC0700002498.mm.2	7.66	8.3	-1.56	0.043	0.9203	Tomm40	translocase of outer mitochondrial membrane 40 homolog (yeast)
TC0700000212.mm.2	5.39	4.76	1.55	0.0431	0.9203	Obox5	oocyte specific homeobox 5
TC0700002047.mm.2	4.35	4.62	-1.21	0.0431	0.9203	Eps8l2	EPS8-like 2
TC0600000103.mm.2	6.73	7.3	-1.48	0.0431	0.9203	Foxp2	forkhead box P2
TC1000002149.mm.2	4.46	4.91	-1.37	0.0433	0.9203	4933411G06Rik	Sumo1 pseudogene
TC0200000897.mm.2	6.54	5.96	1.5	0.0433	0.9203	Tanc1	tetratricopeptide repeat, ankyrin repeat and coiled-coil containing 1
TC1400002141.mm.2	9.66	8.78	1.84	0.0433	0.9203	Gjb6	gap junction protein, beta 6
TC0300000656.mm.2	5.16	4.48	1.61	0.0435	0.9203	Tmem154	transmembrane protein 154
TC0700004038.mm.2	4.65	4.34	1.24	0.0436	0.9203	Cyb5r2	cytochrome b5 reductase 2
TC1000003144.mm.2	13.31	13.91	-1.52	0.0436	0.9203	Nabp2	nucleic acid binding protein 2
TC0100000222.mm.2	8.07	8.87	-1.74	0.0437	0.9203	Imp4	IMP4, U3 small nucleolar ribonucleoprotein, homolog (yeast)
TC0100002602.mm.2	9	9.51	-1.43	0.0437	0.9203	Atg9a	autophagy related 9A
TC1000000082.mm.2	5.87	6.4	-1.44	0.0437	0.9203	Epm2a	epilepsy, progressive myoclonic epilepsy, type 2 gene alpha
TC1100002122.mm.2	8.08	7.25	1.78	0.0438	0.9203	Nefh	neurofilament, heavy polypeptide
TC1100004051.mm.2	5.3	4.53	1.7	0.0438	0.9203	Cd300lb	CD300 antigen like family member B
TC1000000818.mm.2	8.58	9.1	-1.43	0.0438	0.9203	Palm	paralemmin
TC0200004626.mm.2	8	7.38	1.53	0.0438	0.9203	Pced1a	PC-esterase domain containing 1A
TC0400002589.mm.2	9.69	9.17	1.43	0.0438	0.9203	Tstd2	thiosulfate sulfurtransferase (rhodanese)-like domain containing 2
TC1500000313.mm.2	5.67	5.09	1.5	0.0441	0.9203	9330182O14Rik	RIKEN cDNA 9330182O14 gene
TC0300000716.mm.2	10.79	11.42	-1.54	0.0442	0.9203	Mef2d	myocyte enhancer factor 2D
TC0600001678.mm.2	8.24	8.72	-1.4	0.0442	0.9203	Pyroxd1	pyridine nucleotide-disulphide oxidoreductase domain 1
TC0X00000353.mm.2	4.96	4.6	1.29	0.0442	0.9203	Rhox3f	reproductive homeobox 3F
TC0900000377.mm.2	5.93	5.41	1.44	0.0442	0.9203	Olfr877	olfactory receptor 877
TC1100000341.mm.2	8.72	8.1	1.54	0.0443	0.9203	Sh3pxd2b	SH3 and PX domains 2B
TC0200000833.mm.2	12.9	12.26	1.56	0.0443	0.9203	Fmnl2	formin-like 2
TC1100000483.mm.2	3.82	4.14	-1.25	0.0444	0.9203	Havcr1	hepatitis A virus cellular receptor 1
TC0600001421.mm.2	6.86	6.34	1.44	0.0444	0.9203	C1rl	complement component 1, r subcomponent-like
TC0900000154.mm.2	4.68	4.19	1.41	0.0444	0.9203	Olfr857	olfactory receptor 857
TC0100002385.mm.2	12.25	11.96	1.23	0.0444	0.9203	Fam126b	family with sequence similarity 126, member B
TC1400000119.mm.2	8.86	8.16	1.63	0.0444	0.9203	Slc4a7	solute carrier family 4, sodium bicarbonate cotransporter, member 7
TC1100002706.mm.2	14.29	15.06	-1.7	0.0445	0.9203	Ube2b	ubiquitin-conjugating enzyme E2B
TC1400002790.mm.2	11.05	10.44	1.52	0.0445	0.9203	2610042L04Rik	RIKEN cDNA 2610042L04 gene
TC1500000215.mm.2	6.67	5.79	1.85	0.0447	0.9203	Tas2r119	taste receptor, type 2, member 119
TC0400000698.mm.2	8.7	8.25	1.36	0.0447	0.9203	Slc31a1	solute carrier family 31, member 1
TC1700001747.mm.2	6.05	6.62	-1.49	0.0448	0.9203	Taf11	TAF11 RNA polymerase II, TATA box binding protein (TBP)-associated factor
TC1700001741.mm.2	10.25	10.86	-1.53	0.0448	0.9203	Nudt3	nudix (nucleotide diphosphate linked moiety X)-type motif 3
TC1100004255.mm.2	6.73	7.17	-1.36	0.0449	0.9203	B3gntl1	UDP-GlcNAc:betaGal beta-1,3-N-acetylglucosaminyltransferase-like 1
TC0500003378.mm.2	10.83	10.28	1.46	0.045	0.9203	Limk1	LIM-domain containing, protein kinase
TC0800001119.mm.2	6.64	7.18	-1.46	0.045	0.9203	Cx3cl1	chemokine (C-X3-C motif) ligand 1
TC1200000255.mm.2	7.68	7.23	1.37	0.045	0.9203	Tmem18	transmembrane protein 18
TC1200001979.mm.2	12.38	13.18	-1.74	0.045	0.9203	Vti1b	vesicle transport through interaction with t-SNAREs 1B
TC1300000309.mm.2	6.06	5.5	1.47	0.045	0.9203	Prl5a1	prolactin family 5, subfamily a, member 1
TC0200001301.mm.2	6.39	5.83	1.47	0.0451	0.9203	Olfr152	olfactory receptor 152
TC0800001312.mm.2	4.99	4.67	1.25	0.0451	0.9203	Gm21964	predicted gene, 21964 [Source:MGI Symbol;Acc:MGI:5439433]
TC0600001872.mm.2	4.31	4.77	-1.38	0.0451	0.9203	Vwde	von Willebrand factor D and EGF domains
TC1100003921.mm.2	5.22	5.82	-1.51	0.0452	0.9203	Scn4a	sodium channel, voltage-gated, type IV, alpha
TC0700002132.mm.2	8.86	9.51	-1.57	0.0452	0.9203	Tfpt	TCF3 (E2A) fusion partner
TC1300001100.mm.2	9.93	10.47	-1.45	0.0452	0.9203	Enc1	ectodermal-neural cortex 1
TC1100000859.mm.2	9.19	10.21	-2.03	0.0452	0.9203	Gas7	growth arrest specific 7
TC0300002659.mm.2	6.54	7.27	-1.66	0.0452	0.9203	Mov10	Moloney leukemia virus 10
TC1000001498.mm.2	7.38	7.97	-1.51	0.0453	0.9203	BC048403	cDNA sequence BC048403
TC0400002513.mm.2	8.98	9.37	-1.31	0.0453	0.9203	Vcp	valosin containing protein
TC1700001178.mm.2	12.54	10.85	3.22	0.0455	0.9203	Crim1	cysteine rich transmembrane BMP regulator 1 (chordin like)
TC1100001183.mm.2	11.53	12.23	-1.63	0.0455	0.9203	Rab11fip4	RAB11 family interacting protein 4 (class II)
TC1000000306.mm.2	3.71	4.37	-1.57	0.0455	0.9203	Hs3st5	heparan sulfate (glucosamine) 3-O-sulfotransferase 5
TC0600001734.mm.2	10.75	11.3	-1.47	0.0455	0.9203	Med21	mediator complex subunit 21
TC0200002887.mm.2	6.44	6.76	-1.25	0.0456	0.9203	Proser2	proline and serine rich 2
TC0600000682.mm.2	7.15	6.45	1.62	0.0457	0.9203	Vmn1r6	vomeronasal 1 receptor 6
TC0300003071.mm.2	7.06	7.67	-1.53	0.0458	0.9203	Hs2st1	heparan sulfate 2-O-sulfotransferase 1
TC1200000866.mm.2	8.94	9.55	-1.52	0.0459	0.9203	Tmem63c	transmembrane protein 63c
TC0800001095.mm.2	11.33	10.66	1.59	0.0459	0.9203	Mt1	metallothionein 1
TC0700002199.mm.2	6.2	5.49	1.64	0.046	0.9203	Vmn1r64	vomeronasal 1 receptor 64
TC1900000427.mm.2	13.57	14.04	-1.38	0.046	0.9203	Plpp6	phospholipid phosphatase 6
TC0500003588.mm.2	4.44	4.96	-1.43	0.0461	0.9203	Gm4871	predicted gene 4871
TC0200003701.mm.2	9.57	9.05	1.44	0.0461	0.9203	Fastkd1	FAST kinase domains 1
TC0400001405.mm.2	5.43	4.86	1.48	0.0461	0.9203	Rhbdl2	rhomboid, veinlet-like 2 (Drosophila)
TC0900000695.mm.2	11.92	12.5	-1.5	0.0461	0.9203	Sin3a	transcriptional regulator, SIN3A (yeast)
TC1100003438.mm.2	10.48	10.82	-1.27	0.0462	0.9203	Med13	mediator complex subunit 13
TC1700000593.mm.2	8.25	7.74	1.43	0.0462	0.9203	Kank3	KN motif and ankyrin repeat domains 3
TC0600003196.mm.2	4.35	4.63	-1.22	0.0462	0.9203	Tead4	TEA domain family member 4
TC1600000750.mm.2	9.68	10.53	-1.81	0.0462	0.9203	Tomm70a	translocase of outer mitochondrial membrane 70 homolog A (yeast)
TC0900001604.mm.2	4.71	5.12	-1.33	0.0463	0.9203	Entpd3	ectonucleoside triphosphate diphosphohydrolase 3
TC1100001670.mm.2	12.31	12.86	-1.46	0.0463	0.9203	Dhx8	DEAH (Asp-Glu-Ala-His) box polypeptide 8
TC1200000415.mm.2	8.35	8.63	-1.22	0.0464	0.9203	G2e3	G2/M-phase specific E3 ubiquitin ligase
TC0900002537.mm.2	7.31	7.75	-1.36	0.0464	0.9203	Lactb	lactamase, beta
TC0700001769.mm.2	11.02	10.56	1.37	0.0465	0.9203	Tnrc6a	trinucleotide repeat containing 6a
TC0700000153.mm.2	5.2	5.6	-1.32	0.0465	0.9203	Zfp324	zinc finger protein 324
TC0700003087.mm.2	12.12	11.79	1.26	0.0466	0.9203	Svip	small VCP/p97-interacting protein
TC1700001634.mm.2	9.99	9.64	1.27	0.0466	0.9203	Slc9a3r2	solute carrier family 9 (sodium/hydrogen exchanger), member 3 regulator 2
TC1300002024.mm.2	8.97	13.39	-21.45	0.0466	0.9203	Drd1	dopamine receptor D1
TC1500000603.mm.2	9.02	9.79	-1.71	0.0466	0.9203	Kifc2	kinesin family member C2
TC1500002217.mm.2	5.27	6.15	-1.84	0.0467	0.9203	Racgap1	Rac GTPase-activating protein 1
TC0200000057.mm.2	8.1	7.15	1.93	0.0468	0.9203	Upf2	UPF2 regulator of nonsense transcripts homolog (yeast)
TC1000002653.mm.2	11.96	10.88	2.11	0.0468	0.9203	Ano4	anoctamin 4
TC0800002925.mm.2	9.35	9.83	-1.4	0.0469	0.9203	Il34	interleukin 34
TC0600000204.mm.2	7.21	6.92	1.23	0.0469	0.9203	Hyal4	hyaluronoglucosaminidase 4
TC0600000885.mm.2	10.73	11.27	-1.45	0.047	0.9203	Lrrtm4	leucine rich repeat transmembrane neuronal 4
TC0500002394.mm.2	14.35	14.01	1.27	0.047	0.9203	Ppargc1a	peroxisome proliferative activated receptor, gamma, coactivator 1 alpha
TC0200003192.mm.2	4.76	5.18	-1.33	0.047	0.9203	Notch1	notch 1
TC0200003205.mm.2	9.15	8.71	1.35	0.047	0.9203	Surf4	surfeit gene 4
TC1400002756.mm.2	7.63	7.05	1.49	0.047	0.9203	Ggact	gamma-glutamylamine cyclotransferase
TC1000000797.mm.2	4.13	4.57	-1.36	0.047	0.9203	Olfr8	olfactory receptor 8
TC0700002727.mm.2	5.9	5.41	1.4	0.047	0.9203	Catsperg2	catsper channel auxiliary subunit gamma 2
TC0100003857.mm.2	4.8	4.39	1.33	0.0471	0.9203	Cr2	complement receptor 2
TC0500003461.mm.2	6.36	6.82	-1.37	0.0473	0.9203	Nyap1	neuronal tyrosine-phosphorylated phosphoinositide 3-kinase adaptor 1
TC1700002784.mm.2	8.77	9.33	-1.47	0.0473	0.9203	Pbx2	pre B cell leukemia homeobox 2
TC0100003099.mm.2	6.58	5.78	1.74	0.0475	0.9203	Prelp	proline arginine-rich end leucine-rich repeat
TC0700002672.mm.2	7.74	8.66	-1.88	0.0475	0.9203	Map3k10	mitogen-activated protein kinase kinase kinase 10
TC0400001646.mm.2	12.63	11.53	2.15	0.0475	0.9203	Rsrp1	arginine/serine rich protein 1
TC1000003183.mm.2	4.21	4.65	-1.36	0.0475	0.9203	Olfr796	olfactory receptor 796
TC0200003809.mm.2	9.32	8.31	2.01	0.0475	0.9203	Ccdc141	coiled-coil domain containing 141
TC0100000041.mm.2	12.39	13.83	-2.71	0.0476	0.9203	3110035E14Rik	RIKEN cDNA 3110035E14 gene
TC1400002346.mm.2	9.9	10.74	-1.79	0.0476	0.9203	Dmtn	dematin actin binding protein
TC0400002082.mm.2	9.8	9.31	1.4	0.0476	0.9203	Cdk11b	cyclin-dependent kinase 11B
TC1600001143.mm.2	9.86	10.45	-1.5	0.0477	0.9203	Ubald1	UBA-like domain containing 1
TC1600001135.mm.2	4.16	3.87	1.23	0.0477	0.9203	Nmral1	NmrA-like family domain containing 1
TC0900001430.mm.2	5.55	5.12	1.35	0.0478	0.9203	Pfkfb4	6-phosphofructo-2-kinase/fructose-2,6-biphosphatase 4
TC1100002372.mm.2	11.02	10.15	1.83	0.0478	0.9203	Pex13	peroxisomal biogenesis factor 13
TC0100003301.mm.2	5.34	4.3	2.06	0.0478	0.9203	Mr1	major histocompatibility complex, class I-related
TC0900002312.mm.2	16.79	17.78	-1.99	0.0478	0.9203	Elmod1	ELMO/CED-12 domain containing 1
TC1100000876.mm.2	5.97	5.19	1.71	0.0478	0.9203	Ccdc42	coiled-coil domain containing 42
TC0200004633.mm.2	9.36	10.41	-2.07	0.0479	0.9203	Lzts3	leucine zipper, putative tumor suppressor family member 3
TC1000000708.mm.2	10.51	11.84	-2.52	0.0479	0.9203	Bcr	breakpoint cluster region
TC0500002297.mm.2	8.75	8.39	1.28	0.048	0.9203	Hs3st1	heparan sulfate (glucosamine) 3-O-sulfotransferase 1
TC0Y00000161.mm.2	6.66	6.08	1.5	0.048	0.9203	Sly	Sycp3 like Y-linked
TC0600001926.mm.2	6.48	5.72	1.7	0.048	0.9203	Aass	aminoadipate-semialdehyde synthase
TC1700001463.mm.2	4.17	3.89	1.21	0.0482	0.9203	Gpr31b	G protein-coupled receptor 31, D17Leh66b region
TC0900002541.mm.2	11.33	11.89	-1.47	0.0482	0.9203	Tpm1	tropomyosin 1, alpha
TC1000001549.mm.2	12.99	13.93	-1.91	0.0482	0.9203	Agap2	ArfGAP with GTPase domain, ankyrin repeat and PH domain 2
TC0600000325.mm.2	7.51	7.14	1.29	0.0483	0.9203	Akr1b10	aldo-keto reductase family 1, member B10 (aldose reductase)
TC0200003188.mm.2	9.05	8.58	1.38	0.0483	0.9203	Snapc4	small nuclear RNA activating complex, polypeptide 4
TC1700001112.mm.2	7.37	6.89	1.39	0.0484	0.9203	A330050F15Rik	RIKEN cDNA A330050F15 gene
TC1500002139.mm.2	7.67	7.28	1.31	0.0484	0.9203	Scaf11	SR-related CTD-associated factor 11
TC1200001955.mm.2	5.02	5.52	-1.41	0.0484	0.9203	Gpx2	glutathione peroxidase 2
TC1100000510.mm.2	4.59	4.18	1.33	0.0484	0.9203	Olfr1388	olfactory receptor 1388
TC0700004291.mm.2	8.33	7.4	1.9	0.0485	0.9203	Sult1a1	sulfotransferase family 1A, phenol-preferring, member 1
TC0500003018.mm.2	10.46	11.21	-1.68	0.0485	0.9203	Asphd2	aspartate beta-hydroxylase domain containing 2
TC0600002421.mm.2	6.37	6.78	-1.33	0.0486	0.9203	4930597O21Rik	RIKEN cDNA 4930597O21 gene [Source:MGI Symbol;Acc:MGI:1922623]; RIKEN cDNA 4930597O21 gene
TC1100003137.mm.2	6.11	6.9	-1.74	0.0486	0.9203	Pitpnm3	PITPNM family member 3
TC0600000250.mm.2	7.14	8.39	-2.38	0.0487	0.9203	Strip2	striatin interacting protein 2
TC1300002006.mm.2	9.83	10.72	-1.86	0.0487	0.9203	Diras2	DIRAS family, GTP-binding RAS-like 2
TC1200002339.mm.2	6.77	8.32	-2.92	0.0487	0.9203	Bcl11b	B cell leukemia/lymphoma 11B
TC0800002585.mm.2	5.43	4.88	1.47	0.0487	0.9203	Ier2	immediate early response 2
TC0600001440.mm.2	10.67	11.47	-1.75	0.0487	0.9203	Pianp	PILR alpha associated neural protein
TC0200002482.mm.2	10.83	10.43	1.32	0.0488	0.9203	Tox2	TOX high mobility group box family member 2
TC1400001920.mm.2	9.36	9.83	-1.38	0.0488	0.9203	Cnih1	cornichon homolog 1 (Drosophila)
TC0700001916.mm.2	6.52	6.05	1.38	0.0488	0.9203	5430419D17Rik	RIKEN cDNA 5430419D17 gene
TC0100001491.mm.2	10.35	10.78	-1.35	0.049	0.9203	Kifap3	kinesin-associated protein 3
TC0100001554.mm.2	7.36	9.51	-4.45	0.0491	0.9203	Rxrg	retinoid X receptor gamma
TC1900000153.mm.2	7.21	6.86	1.27	0.0491	0.9203	1700092M07Rik	RIKEN cDNA 1700092M07 gene
TC0X00002307.mm.2	9.33	8.66	1.59	0.0491	0.9203	Atp11c	ATPase, class VI, type 11C
TC1100002510.mm.2	5.51	6.23	-1.65	0.0491	0.9203	Fbll1	fibrillarin-like 1
TC1700000987.mm.2	8.29	9.15	-1.81	0.0492	0.9203	St6gal2	beta galactoside alpha 2,6 sialyltransferase 2
TC0X00000076.mm.2	9.97	9.56	1.33	0.0492	0.9203	Timm17b	translocase of inner mitochondrial membrane 17b
TC1600000513.mm.2	6.3	5.75	1.46	0.0493	0.9203	Gm4758	predicted gene 4758
TC0600000409.mm.2	6.7	6.16	1.45	0.0493	0.9203	Wee2	WEE1 homolog 2 (S. pombe)
TC0400000621.mm.2	4.7	4.34	1.28	0.0493	0.9203	Actl7a	actin-like 7a
TC1000002420.mm.2	14.04	13.01	2.04	0.0493	0.9203	Adarb1	adenosine deaminase, RNA-specific, B1
TC0500003566.mm.2	12.03	12.85	-1.77	0.0493	0.9203	Aimp2	aminoacyl tRNA synthetase complex-interacting multifunctional protein 2
TC0700000049.mm.2	6.18	6.49	-1.24	0.0494	0.9203	Nat14	N-acetyltransferase 14
TC1800001246.mm.2	7.78	8.28	-1.42	0.0494	0.9203	Yipf5	Yip1 domain family, member 5
TC0700001660.mm.2	8.85	10.08	-2.34	0.0494	0.9203	Arntl	aryl hydrocarbon receptor nuclear translocator-like
TC1700000279.mm.2	8.97	8.58	1.31	0.0494	0.9203	Zfp229	zinc finger protein 229
TC1900001118.mm.2	7.59	7.99	-1.32	0.0495	0.9203	Ccdc86	coiled-coil domain containing 86
TC1000001544.mm.2	5.4	4.96	1.35	0.0496	0.9203	Mettl1	methyltransferase like 1
TC1000002520.mm.2	11.56	15.2	-12.43	0.0496	0.9203	Gng7	guanine nucleotide binding protein (G protein), gamma 7
TC0900002052.mm.2	8.89	10.63	-3.34	0.0496	0.9203	Nrgn	neurogranin
TC0100003796.mm.2	5.84	5	1.79	0.0498	0.9203	Vash2	vasohibin 2
TC1700002799.mm.2	7.24	7.91	-1.59	0.0498	0.9203	Eme2	essential meiotic endonuclease 1 homolog 2 (S. pombe)
TC1100003781.mm.2	10.05	10.46	-1.33	0.0498	0.9203	Rab5c	RAB5C, member RAS oncogene family
TC0500003205.mm.2	7.71	8.1	-1.31	0.0499	0.9203	Tctn1	tectonic family member 1
TC0700002629.mm.2	8.57	7.68	1.86	0.0499	0.9203	Pafah1b3	platelet-activating factor acetylhydrolase, isoform 1b, subunit 3
TC0800000396.mm.2	5.71	6.63	-1.9	0.0499	0.9203	Gtf2e2	general transcription factor II E, polypeptide 2 (beta subunit)
TC0600000257.mm.2	8.31	9.26	-1.93	0.05	0.9203	Nrf1	nuclear respiratory factor 1
