# Supplementary material for: Transcriptomic Profiling Reveals Discrete Poststroke Dementia Neuronal and Gliovascular Signatures
Source: Transl Stroke Res. 2022 May 31;14(3):383–96. doi: 10.1007/s12975-022-01038-z (PMC10160172; doi:10.1007/s12975-022-01038-z)
Supplement: Supplementary file 11 — Supplementary file11 (XLSX 24 kb) Supplementary Table 10_ BCAS KEGG and FAC analysis [file 12975_2022_1038_MOESM11_ESM.xlsx]

## Sheet: BCAS vs Sham (KEGG)
Transcriptomic profiling reveals discrete post-stroke dementia neuronal and gliovascular signatures
Translational Stroke Research
Rachel Waller, Yoshiki Hase, Julie E. Simpson, Paul R. Heath, Matthew Wyles, Rajesh N. Kalaria, Stephen B. Wharton
Corresponding author affiliation: Sheffield Institute for Translational Neuroscience, University of Sheffield, Sheffield, S10 2HQ, UK.
Corresponding author email: R.Waller@sheffield.ac.uk
	BCAS vs Sham
	Neurons
	Down regulated genes in BCAS
	Term	Gene Count	PValue	Benjamini	Genes
	mmu04261:Adrenergic signaling in cardiomyocytes	11	0.00653178	0.850632	MYL4, CACNG8, CACNB4, PPP1R1A, PPP2R2D, TPM1, ADCY2, ATP1A1, PLCB1, CACNG3, RAPGEF4
	mmu04921:Oxytocin signaling pathway	11	0.00948078	0.850632	KCNJ4, CACNG8, RGS2, MEF2C, CACNB4, CCND1, CAMK4, ADCY2, PLCB1, CACNG3, KCNJ2
	mmu04919:Thyroid hormone signaling pathway	9	0.0146652	0.850632	RXRB, NOTCH1, MED13, CCND1, SIN3A, DIO2, ATP1A1, PLCB1, RXRG
	mmu05032:Morphine addiction	8	0.0153961	0.850632	GRK5, GNG7, PDE2A, CACNA1A, ADCY2, DRD1, PDE8B, GABRG3
	mmu04723:Retrograde endocannabinoid signaling	8	0.0255126	0.903967	MAPK8, GNG7, CACNA1A, ADCY2, SLC17A8, PLCB1, GABRG3, MGLL
	mmu04360:Axon guidance	9	0.0285222	0.903967	NTNG2, SEMA5B, SEMA7A, SEMA3A, PAK7, PLXNA2, LRRC4C, EFNA5, NGEF
	mmu00534:Glycosaminoglycan biosynthesis - heparan sulfate / heparin	4	0.0286324	0.903967	EXT1, NDST3, HS3ST5, HS2ST1
	mmu04728:Dopaminergic synapse	9	0.0346738	0.94441	MAPK8, GNG7, PPP2R2D, PPP1R1B, CACNA1A, DRD1, PLCB1, DRD3, ARNTL
	mmu04725:Cholinergic synapse	8	0.039448	0.94441	KCNJ4, GNG7, CAMK4, CACNA1A, KCNQ5, ADCY2, PLCB1, KCNJ2
	mmu04724:Glutamatergic synapse	8	0.0427335	0.94441	HOMER1, GLS2, GNG7, CACNA1A, ADCY2, SLC17A8, PLCB1, SHANK2
	mmu04062:Chemokine signaling pathway	11	0.0491288	0.987042	GM2506, GM20878, GRK5, GNG7, CCL27A, GM13308, CCL27B, ADCY2, GM13306, PLCB1, CX3CL1
	Up regulated genes in BCAS
	Term	Gene Count	PValue	Benjamini	Genes
	mmu04913:Ovarian steroidogenesis	6	0.0178041	1	HSD3B6, HSD17B2, CYP1A1, IGF1, ADCY8, ADCY6
	mmu04978:Mineral absorption	5	0.0197693	1	SLC6A19, SLC31A1, MT2, MT1, STEAP2
	mmu00562:Inositol phosphate metabolism	6	0.0390521	1	INPP4B, INPP5A, PLCB4, PIP5KL1, PLCD4, MTM1
	mmu04070:Phosphatidylinositol signaling system	7	0.0454148	1	INPP4B, TMEM55B, INPP5A, PLCB4, PLCD4, IP6K2, MTM1
	mmu04916:Melanogenesis	7	0.0493243	1	TCF7L2, PLCB4, KITL, LEF1, ADCY8, ADCY6, WNT3
	Combined up and down regulated genes in BCAS
	Term	Gene Count	PValue	Benjamini	Genes
	mmu04723:Retrograde endocannabinoid signaling	13	0.0106232	0.98141	CACNA1A, ADCY2, ADCY8, GABRG3, ADCY6, MAPK8, PLCB4, GNG7, NAPEPLD, SLC17A6, SLC17A8, PLCB1, MGLL
	mmu04261:Adrenergic signaling in cardiomyocytes	16	0.0111033	0.98141	TPM1, ADCY2, CACNA2D4, ATP1A1, ADCY8, ADCY6, MYL4, CACNG8, CACNB4, PLCB4, PPP1R1A, PPP2R2D, PLCB1, CACNG3, RAPGEF3, RAPGEF4
	mmu04360:Axon guidance	15	0.0111103	0.98141	NTNG1, NTNG2, SEMA5B, SEMA7A, SEMA6A, SEMA3A, LIMK1, CXCR4, SEMA4G, EFNA5, RGS3, PAK7, PLXNA2, LRRC4C, NGEF
	mmu04921:Oxytocin signaling pathway	16	0.0176995	0.986215	KCNJ4, MEF2C, NPR2, ADCY2, CACNA2D4, ADCY8, ADCY6, CACNG8, RGS2, CACNB4, PLCB4, CCND1, CAMK4, PLCB1, CACNG3, KCNJ2
	mmu04724:Glutamatergic synapse	13	0.0237836	0.986215	SLC38A1, HOMER1, GLS2, CACNA1A, ADCY2, ADCY8, ADCY6, PLCB4, GNG7, SLC17A6, SLC17A8, PLCB1, SHANK2
	mmu05414:Dilated cardiomyopathy	10	0.0378265	0.986215	CACNG8, CACNB4, ITGA3, TPM1, ADCY2, IGF1, CACNA2D4, ADCY8, CACNG3, ADCY6
	mmu04070:Phosphatidylinositol signaling system	11	0.0398887	0.986215	CDS1, INPP4B, TMEM55B, MTMR1, INPP5A, PLCB4, PLCB1, PLCD4, IP6K2, MTM1, DGKH
	mmu00534:Glycosaminoglycan biosynthesis - heparan sulfate / heparin	5	0.0399837	0.986215	EXT1, NDST3, HS3ST5, HS3ST1, HS2ST1
	mmu04971:Gastric acid secretion	9	0.0430841	0.986215	KCNJ10, PLCB4, ADCY2, ATP1A1, ADCY8, PLCB1, SSTR2, KCNJ2, ADCY6
	mmu04725:Cholinergic synapse	12	0.0458705	0.986215	CHRNB2, KCNJ4, PLCB4, GNG7, CAMK4, CACNA1A, KCNQ5, ADCY2, ADCY8, PLCB1, KCNJ2, ADCY6
	mmu00604:Glycosphingolipid biosynthesis - ganglio series	4	0.0458788	0.986215	ST3GAL5, B4GALNT1, ST6GALNAC3, ST6GALNAC6
	mmu04925:Aldosterone synthesis and secretion	10	0.0458977	0.986215	NR4A2, HSD3B6, PLCB4, CAMK4, PDE2A, ADCY2, ADCY8, PLCB1, ADCY6, CACNA1G
	mmu04919:Thyroid hormone signaling pathway	12	0.0483804	0.986215	NOTCH2, RXRB, NOTCH1, MED13, PLCB4, CCND1, SIN3A, DIO2, ATP1A1, PLCB1, PLCD4, RXRG

## Sheet: BCAS vs Sham (FAC)
Transcriptomic profiling reveals discrete post-stroke dementia neuronal and gliovascular signatures
Translational Stroke Research
Rachel Waller, Yoshiki Hase, Julie E. Simpson, Paul R. Heath, Matthew Wyles, Rajesh N. Kalaria, Stephen B. Wharton
Corresponding author affiliation: Sheffield Institute for Translational Neuroscience, University of Sheffield, Sheffield, S10 2HQ, UK.
Corresponding author email: R.Waller@sheffield.ac.uk
	BCAS vs Sham
	Neurons
	Down regulated genes in BCAS
	Enrichment score	Cluster	Count	PValue	Benjamini	Genes
	6.77	Synapse	42	3.8945e-10	1.50717e-07	CHRNA5, PTPRN, LRRK2, LIN7A, CPLX2, NRGN, NEURL1A, CACNG8, SIPA1L1, FLRT2, CAMK2N1, LRRTM4, SLC17A5, PHACTR1, SLC17A8, ERC2, LRRC4C, SH2D5, DLGAP2, LZTS3, KCNH1, KCNJ4, SEPT11, UNC13A, SVOP, DTNB, HOMER1, MAGI2, OPRK1, MYRIP, PRSS12, GABRG3, SEPT5, BCR, OLFM1, ARC, RIMBP2, RAPGEF2, MGLL, TPRGL, SHANK2, STX1A
	5.73	GTPase activation	22	1.77171e-09	1.68903e-07	ARHGAP11A, RAP1GAP2, RABGAP1L, LRRK2, ELMOD1, AGAP2, GAPVD1, ARHGAP26, ARHGAP25, ARHGAP6, BCR, ARHGAP33, ARHGAP10, RGS2, SIPA1L1, SH3BP1, RACGAP1, CHN1, RAB3GAP2, RAPGEF2, ARHGEF1, RIN1
	4.42	SH3 domain	19	9.39532e-06	0.000383866	MATK, SORBS2, ARHGAP26, FNBP1L, KALRN, SH3RF3, ARHGAP33, ARHGAP10, CACNB4, STAC2, SPATA13, NPHP1, RIMBP2, ARHGEF4, MAP3K10, EPS8L2, SHANK2, NGEF, SH3GL1
	3.1	Pleckstrin homology-like domain	27	3.45018e-05	0.010385	MTMR1, FRMPD4, AGAP2, KALRN, OSBPL10, EPB41L1, EPS8L2, SH2D5, SPTBN2, SNTA1, PSD, RABGAP1L, HOMER1, SWAP70, PLEKHA6, ARHGAP26, IPCEF1, ARHGAP25, BCR, ARHGAP10, SPATA13, ARHGEF4, ARHGEF1, PLCB1, NGEF, PTPN3, DGKH
	2.3	Transcription regulation	74	0.000103146	0.00293043	PTPRN, FHL2, NAT14, CHD1, ETS2, IKZF5, MED13, CCND1, SIN3A, NFKBIZ, KAT7, FAM170A, NELFE, TLE4, TEAD4, KLF10, PIAS4, MEF2C, CNOT6L, LMO4, MKL1, RFX3, TBR1, ZBTB33, FOXP2, POU3F4, MN1, IRF3, SAP25, MED21, RARA, TFAM, NCOA7, MZF1, ZFPM1, ZFP770, ELOF1, NOTCH1, SATB1, SRF, MAZ, FOXK1, ZFP827, NRF1, NLK, GTF2E2, NPAS2, ARNTL, RXRB, MBTD1, TFPT, E2F1, E2F3, SUDS3, ASCC3, TBL1X, RXRG, MEF2D, EGR1, ZFP5…
	2.23	Membrane	253	0.0156362	0.149066	VMN1R174, VIPR1, VMN1R11, FNBP1L, ANTXR1, LACTB, 2900055J20RIK, FAM205A2, NDST3, UNC13A, ST6GAL2, ENTPD3, GOLPH3L, FNDC3B, COG1, SYTL5, GAPVD1, GABRG3, TMEM80, BCR, OLFR952, PLPP6, ARC, SPATA13, TRIM13, TYRO3, KCNQ5, ASPHD2, RIN1, CTXN1, NGEF, STX1A, CDS1, MTMR1, ENPEP, PCDH10, TMEM63C, CRHR2, MBTD1, FAM171A1, OLFR624, OLFR744, FLRT2, RACGAP1, PRKAR2B, CHST15, TSPAN5, ST3GAL5, B4GALNT1, RAB11FIP4…
	1.71	Guanine-nucleotide releasing factor	11	0.00257473	0.0409096	PSD, BCR, SPATA13, DENND2A, RAPGEF2, ARHGEF4, ARHGEF1, GAPVD1, KALRN, NGEF, RAPGEF4
	1.67	Protein glycosylation	10	0.00454921	0.707723	B4GALT2, EXT1, ST6GAL2, B3GAT1, ST8SIA3, ST3GAL5, B4GALNT1, POMGNT1, UGGT1, ST6GALNAC6
	1.59	Regulation of GTPase activity	8	0.0032053	0.615417	SIPA1L1, RACGAP1, CHN1, RAB3GAP2, GAPVD1, EFNA5, ARHGAP6, NGEF
	1.58	Locomotory behavior	9	0.00954189	0.819622	B4GALT2, GNG7, PENK, PAK7, GPR52, OPRK1, DRD1, DRD3, ETV5
	1.43	domain:MADS-box	3	0.00750232	1	MEF2C, SRF, MEF2D
	1.41	Voltage-gated channel	12	0.000885573	0.0168849	KCNJ4, CLIC5, CACNG8, CACNB4, KCNIP3, CACNA1A, SCN4A, KCNQ5, CACNG3, KCNJ2, KCNK4, KCNH1
	1.41	Neuropeptide signaling pathway	8	0.00469135	0.707723	NPY, PENK, GPR149, OPRK1, RAPGEF2, SSTR2, MCHR1, HCRTR1
	1.36	Exocytosis	9	0.00810733	0.819622	UNC13A, LIN7A, SYTL5, CPLX2, YKT6, PRSS12, STX1A, STXBP5L, RAPGEF4
	1.34	Chemokine signaling pathway	11	0.0491288	0.987042	GM2506, GM20878, GRK5, GNG7, CCL27A, GM13308, CCL27B, ADCY2, GM13306, PLCB1, CX3CL1
	1.34	Differentiation	29	0.00624139	0.0811381	SEMA5B, SEMA7A, NOTCH1, LRRK2, SEMA3A, FHL1, FOXK1, TEX19.2, EFNA5, CPLX2, DMKN, RACGAP1, FRZB, NPHP1, CLPTM1, MEF2D, MARK2, TSNAX, NTNG2, MEF2C, UNC13A, RFX3, DCLK1, SRPK1, AIMP2, RAPGEF2, RBM24, NGEF, GAS7
	1.32	Regulation of cell cycle	11	0.000993916	0.464359	BCR, BOP1, GRK5, CCND1, WFS1, CCNG2, CCNG1, E2F1, CABLES1, PLCB1, ARNTL
	Up regulated genes in BCAS
	Enrichment score	Cluster	Count	PValue	Benjamini	Genes
	5.81	Glycoprotein	152	2.29538e-10	7.09273e-08	CD84, HP, TNC, PLAT, PKD2L1, ICAM1, C4B, PRL5A1, TMEM145, TAS2R119, C1RL, ENPP3, VSTM4, SCGB2B20, KCNH2, CHRNB2, IL15RA, SLC6A19, SLC38A1, SEMA6A, SLC6A17, SLC35C2, TAAR6, P3H2, SLC6A11, CACNA2D4, MR1, PDGFRL, FNDC5, 1810041L15RIK, FCGR3, FOLH1, PAPPA, CHIL1, PLA1A, NOTCH2, TMEM87A, SLC26A2, IGSF1, NPR2, SDC3, 9430007A20RIK, TOR1AIP2, TMED11, SLC5A3, 5430419D17RIK, SCUBE2, OTOA, ADGRG1, TSPAN9, A…
	5.43	Transmembrane	223	9.11142e-07	0.000140772	TMEM41B, 1810064F22RIK, PKD2L1, OLFR1216, ADARB1, OLFR1451, ICAM1, OLFR843, VSTM4, IL15RA, SLC6A19, SLC6A17, SLC35C2, TAAR6, OLFR1204, SLC6A11, CACNA2D4, OLFR1442, FNDC5, 1810041L15RIK, INPP4B, OLFR152, VDAC2, CTXN2, TMEM87A, IGSF1, SDC3, SLC5A3, GJC1, OLFR623, TSPAN9, GALR1, KCNMB2, SSR1, ST8SIA6, SLAMF6, 1500009C09RIK, PPARGC1A, RHBDL2, VMN2R18, VMN1R47, GREB1, SURF4, SUCO, OLFR857, VANGL1, OLF…
	1.57	Sushi	6	0.00554169	0.198831	SRPX, IL15RA, CR2, APOH, PAPPA, HP
	1.5	Inositol phosphate metabolism	6	0.0390521	1	INPP4B, INPP5A, PLCB4, PIP5KL1, PLCD4, MTM1
	1.43	von Willebrand factor, type C	5	0.0189799	1	NELL1, COL5A2, VWC2, CRIM1, THBS2
	1.41	domain:EGF-like 3	7	0.0046414	0.784732	NOTCH2, NELL1, CRB1, MEGF11, TNC, VLDLR, THBS2
	1.39	Potassium ion transmembrane transport	9	0.00170589	1	HCN4, KCNH2, KCNJ10, KCNC1, KCNC2, KCNMB2, ABCC9, PKD2L1, KCNK1
	1.35	Symport	9	0.00579118	0.198831	SLC4A7, SLC6A19, SLC38A1, SLC24A3, SLC6A17, SLC17A6, SLC6A11, SLC16A9, SLC5A3
	Up and Down in BCAS
	Enrichment score	Cluster	Count	PValue	Benjamini	Genes
	5.4	Synapse	59	2.22456e-08	1.20126e-05	KCNC2, LRRK2, PTPRN, PLAT, NRGN, CALB2, C4B, SIPA1L1, LRRTM4, PHACTR1, ERC2, SH2D5, DLGAP2, LZTS3, KCNH1, CHRNB2, SVOP, UNC13A, SLC6A17, ITGA3, MAGI2, MYRIP, SEPT5, PRSS12, GABRG3, BCR, TANC1, OLFM1, ARC, VAMP1, RAPGEF2, MGLL, STX1A, SHANK2, CTBP2, CHRNA5, LIN7A, CPLX2, NEURL1A, GLRA1, CACNG8, FLRT2, CAMK2N1, SLC17A5, SLC17A6, SLC17A8, LRRC4C, KCNJ4, SEPT11, HOMER1, DTNB, OPRK1, MTHFR, SYT9, SLC4…
	4.83	GTPase activator activity	33	1.19919e-06	0.00119079	ARHGAP11A, RGS16, LRRK2, AGAP2, ARHGAP6, RGS2, RGS3, SIPA1L1, SH3BP1, RACGAP1, CHN1, RGS20, SH3BGRL3, RGS9, RAP1GAP2, RABGAP1L, ELMOD1, ARHGAP28, GAPVD1, ARHGAP26, ARHGAP25, ARHGAP24, STXBP5L, BCR, ARHGAP33, ARHGAP10, ARHGAP30, RASA4, RAB3GAP2, RAPGEF2, ARHGEF1, RIN1, PLCB1
	3.3	SH3 domain	25	0.000139628	0.0050964	FNBP1L, KALRN, UBASH3B, SH3PXD2B, NPHP1, EPS8L2, SH3GL1, VAV3, FNBP1, MATK, SORBS2, ARHGAP26, PEX13, SH3RF3, ARHGAP33, ARHGAP10, CACNB4, STAC2, SPATA13, RIMBP2, ARHGEF4, MAP3K10, NGEF, SHANK2, TJP2
	3.11	Membrane	447	3.13741e-07	8.471e-05	FNBP1L, ZC3H12A, NDST3, VSTM4, UNC13A, FNBP1, TAAR6, FNDC3B, CACNA2D4, SYTL5, GAPVD1, GABRG3, PHKA2, TMEM80, BCR, TYRO3, ASPHD2, NGEF, MTMR1, ENPEP, AGAP2, SLC5A3, CYB5R2, GJC1, FLRT2, PRKAR2B, GALR1, PDGFD, KCNMB2, CHST15, ST3GAL5, SSR1, RHBDL2, VTI1B, EDEM3, GPR17, VMN1R47, HOMER1, 5330417C22RIK, VANGL1, KITL, GJB6, NAPEPLD, CYP1A1, FARSA, NRSN2, KCNC1, KCNC2, JPH1, GLI2, MED13, SMPD4, TCTN3, T…
	2.4	Pleckstrin homology-like domain	41	7.59714e-05	0.0576243	MTMR1, FRMPD4, RASGRF1, AGAP2, KALRN, MTM1, OSBPL10, EPB41L5, EPB41L4A, RGS3, PSD2, EPB41L1, EPS8L2, SH2D5, APPL2, SPTBN2, SNTA1, PSD, VAV3, PLEKHG1, RABGAP1L, HOMER1, SWAP70, PLEKHA6, ARHGAP26, IPCEF1, ARHGAP25, ARHGAP24, BCR, ARHGAP10, PLCB4, RASA4, SPATA13, ARHGEF4, ARHGEF1, PLCB1, APBA3, PLCD4, NGEF, PTPN3, DGKH
	2.16	Potassium ion transport	21	8.80219e-06	0.0148977	KCNJ4, HCN4, KCNH2, SLC24A4, CDKN1B, KCNJ10, SLC24A3, KCNC1, KCNC2, KCNIP3, ABCC9, ATP1A1, KCNT2, CDK2, KCNMB2, SCN4A, KCNQ5, KCNK1, KCNJ2, KCNK4, KCNH1
	1.69	Protein glycosylation	13	0.017625	1	B4GALT2, ST6GAL2, B3GAT1, ST8SIA3, POMGNT1, EXT1, ST3GAL5, TRIP11, ST8SIA6, B4GALNT1, ST6GALNAC3, UGGT1, ST6GALNAC6
	1.66	DNA-binding region:Nuclear receptor	8	0.0101619	1	NR4A2, RXRB, NR5A1, HNF4A, RARA, RORA, NR2F2, RXRG
	1.65	Guanine-nucleotide releasing factor	16	0.00293297	0.0555322	PSD, VAV3, DOCK8, DENND2A, DENND4C, RASGRF1, GAPVD1, KALRN, BCR, SPATA13, RAPGEF2, ARHGEF4, ARHGEF1, NGEF, RAPGEF3, RAPGEF4
	1.59	Differentiation	50	0.00304286	0.0555322	CATSPERG2, SEMA5B, CITED1, LRRK2, FHL1, DMKN, RBM4, ZC3H12A, SH3PXD2B, RNF17, FEZF1, MEF2C, SEMA6A, UNC13A, RFX3, NAV1, PAX6, MYT1, RAPGEF2, RBM24, NGEF, GAS7, NOTCH2, SEMA7A, NOTCH1, CTBP2, SEMA3A, FOXK1, TEX19.2, EFNA5, CPLX2, SPATA6, ADGRG1, RACGAP1, FRZB, NPHP1, CLPTM1, MEF2D, MARK2, TSNAX, NTNG1, NTNG2, TMEM176B, SEMA4G, ARHGAP24, DCLK1, SRPK1, NELL1, AIMP2, LGR4
	1.57	Axon guidance	15	0.0111103	0.98141	NTNG1, NTNG2, SEMA5B, SEMA7A, SEMA6A, SEMA3A, LIMK1, CXCR4, SEMA4G, EFNA5, RGS3, PAK7, PLXNA2, LRRC4C, NGEF
	1.51	domain:MADS-box	3	0.0242367	1	MEF2C, SRF, MEF2D
	1.46	Endoplasmic reticulum	68	0.0108283	0.131745	TRAM1, ERO1LB, UBXN2B, FAM57B, LRRK2, MOGAT1, ZFAND2B, PKD2L1, JPH1, CES2C, SMPD4, ZC3H12A, SEC61B, MAP3K5, EPM2A, P3H2, ATP11C, MR1, PDIA5, SUMF2, HADHB, CTDNEP1, CYP39A1, OLFM1, ASPH, TRIM13, UGT2B5, CHIL1, PIGL, CDS1, VCP, LTK, ILDR2, TOR1AIP2, HMGCR, TMED11, CYP7A1, DDN, EBP, GANAB, FLRT2, SSR1, LRRC8D, DRD1, UGGT1, UBQLN4, HSD3B6, EDEM3, CYB5A, WFS1, KCNIP3, SURF4, B3GAT1, YIPF5, TMEM132A, S…
	1.4	Symport	13	0.0101963	0.131745	SLC6A19, SLC24A4, SLC38A1, SLC24A3, SLC6A17, SLC10A1, SLC6A11, SLC5A3, SLC4A7, SLC17A5, SLC17A6, SLC17A8, SLC16A9
	1.35	Synaptic vesicle membrane	9	0.0145208	0.435625	SVOP, SLC6A17, LRRK2, SLC17A5, SLC17A6, VAMP1, SLC17A8, SYT9, STX1A
	1.35	Transcription regulation	109	0.031986	0.291872	RORA, ETS2, IKZF5, SALL2, CCND1, SALL3, KAT7, PIAS4, TLE4, MEF2C, LMO4, RFX3, TBR1, ZBTB33, MYT1, FOXP2, POU3F4, SAP25, TFAM, ZFP691, MZF1, ZFPM1, ATF3, NOTCH2, NOTCH1, CTBP2, MAZ, NRF1, NLK, GTF2E2, NPAS2, MBTD1, SUDS3, PPARGC1A, EGR1, ZFP511, TFAP2D, EGR3, BCL11B, ZBTB14, PBX2, SMAD9, NR2F2, POU6F1, NR4A2, ZFP322A, ZFP64, ZCCHC12, CITED1, PTPRN, CHD7, FHL2, NAT14, CHD1, GLI2, MED13, SIN3A, HNF4…
	1.33	Phosphatidylinositol signaling system	11	0.0398887	0.986215	CDS1, INPP4B, TMEM55B, MTMR1, INPP5A, PLCB4, PLCB1, PLCD4, IP6K2, MTM1, DGKH
	1.32	Memory	12	0.00373388	0.910954	CHRNB2, B4GALT2, ITGA3, PAK7, DRD1, IGF1, SORCS3, PLCB1, RIN1, KALRN, SHANK2, KCNK4
	1.31	Regulator of G protein signalling superfamily	7	0.0107461	1	RGS2, RGS3, GRK5, RGS16, RGS20, ARHGEF1, RGS9
